# Supplementary material for: Dynamics of host immune response development during Schistosoma mansoni infection
Source: Front Immunol. 2022 Jul 8;13:906338. doi: 10.3389/fimmu.2022.906338 (PMC9362740; doi:10.3389/fimmu.2022.906338)
Supplement: Supplementary Excel File 1 — Differential expression analysis from RNAseq on the liver during S. mansoni infection (A) Read counts for each identified transcript in individual samples (B) Sample meta data (C) Results from differential expression analysis comparing naive and infected mice irrespective of timepoint (D) Results from differential expression analysis comparing naive and infected mice at week 3 post infection (E) Results from differential expression analysis comparing naive and infected mice at week 4 post infection (F) Results from differential expression analysis comparing naive and infected mice at week 6 post infection (G) Results from differential expression analysis comparing naive and infected mice at week 8 post infection (H) Results from differentia expression analysis comparing naive and infected mice at week 12 post infection (I) Results from differential expression analysis comparing naive and infected mice at week 15 post infection. [file Table_1.xlsx]

## Sheet: A) Raw_read_counts
ensembl_ID	Nv_week3_1	Nv_week3_2	Nv_week3_3	Nv_week3_4	Nv_week4_1	Nv_week4_2	Nv_week4_3	Nv_week4_4	Nv_week6_1	Nv_week6_2	Nv_week6_3	Nv_week6_4	Nv_week8_1	Nv_week8_2	Nv_week8_3	Nv_week8_4	Nv_week12_1	Nv_week12_2	Nv_week12_3	Nv_week12_4	Nv_week15_1	Nv_week15_2	Nv_week15_3	Nv_week15_4	Inf_week3_1	Inf_week3_2	Inf_week3_3	Inf_week3_4	Inf_week4_1	Inf_week4_2	Inf_week4_3	Inf_week4_4	Inf_week6_1	Inf_week6_2	Inf_week6_3	Inf_week6_4	Inf_week8_1	Inf_week8_2	Inf_week8_3	Inf_week12_1	Inf_week12_2	Inf_week12_3	Inf_week15_1	Inf_week15_2	Inf_week15_3	Inf_week15_4
ENSMUSG00000000001	1265	1255	912	890	841	715	1200	510	811	1002	819	1214	1433	857	1247	1031	1289	1145	1565	1555	885	794	1250	1275	977	640	1245	1202	794	906	796	712	1180	959	1003	1396	815	897	1168	1131	982	945	583	1032	1193	1180
ENSMUSG00000000003	0	0	0	0	0	0	0	0	0	0	0	0	0	0	0	0	0	0	0	0	0	0	0	0	0	0	0	0	0	0	0	0	0	0	0	0	0	0	0	0	0	0	0	0	0	0
ENSMUSG00000000028	12	12	15	10	13	12	22	16	6	22	7	12	16	7	14	13	12	10	18	14	18	7	21	13	18	15	10	12	18	40	45	20	70	70	54	67	64	38	47	48	48	35	47	59	52	62
ENSMUSG00000000037	2	0	1	0	1	0	0	0	1	1	0	1	3	0	0	0	0	0	2	0	0	0	0	0	2	0	1	0	0	3	1	1	3	3	5	4	2	3	4	3	1	1	1	0	0	1
ENSMUSG00000000049	19640	14529	15586	16570	18053	19751	32983	18667	19107	22715	23122	25889	31260	19567	26858	28586	31737	29622	31066	34629	34680	24295	33392	37465	19833	16602	20328	13716	19778	22014	15846	19328	16902	17724	17855	18284	16478	17143	19355	28686	24362	24970	23438	29201	27400	22075
ENSMUSG00000000056	722	664	674	590	383	339	526	367	366	427	335	547	526	393	501	417	434	422	580	547	460	393	510	459	766	567	690	633	380	449	301	358	444	454	464	493	425	427	406	385	436	362	200	361	389	355
ENSMUSG00000000058	175	261	200	188	112	142	175	141	110	159	107	174	224	177	188	193	153	136	161	131	94	97	162	123	199	193	180	243	137	161	159	148	180	234	145	250	123	110	179	75	100	77	37	67	109	112
ENSMUSG00000000078	217	220	164	198	124	175	224	157	128	245	149	244	400	192	275	291	197	234	265	240	197	166	207	268	312	175	272	340	221	467	372	258	542	567	364	812	643	620	740	709	570	635	504	644	807	831
ENSMUSG00000000085	94	100	116	128	105	115	153	131	117	121	122	152	186	99	129	129	124	102	141	119	112	84	177	155	121	96	69	121	132	153	122	129	162	177	140	189	164	148	155	181	159	136	119	114	135	140
ENSMUSG00000000088	3622	4031	4428	3790	3623	4040	5058	4076	3618	4078	3591	4484	5794	4570	3855	4007	3014	3316	2882	2904	3070	3567	5059	3614	4187	4323	4340	4034	4112	5499	4170	4246	4111	6045	4597	5301	4550	4752	5298	4062	3374	3641	4029	5324	3683	2957
ENSMUSG00000000093	53	66	65	70	61	64	88	83	56	76	61	65	81	73	56	71	51	59	45	42	49	51	75	69	69	76	66	104	93	80	98	77	163	234	121	160	169	127	150	273	192	163	139	259	301	277
ENSMUSG00000000094	0	0	0	2	1	0	0	0	0	1	0	1	2	1	0	0	2	2	0	1	1	1	0	0	0	0	0	1	0	0	2	0	2	1	1	4	2	2	0	0	1	2	0	0	1	1
ENSMUSG00000000103	0	0	0	0	0	0	0	0	0	0	0	0	0	0	0	0	0	0	0	0	0	0	0	0	0	0	0	0	0	0	0	0	0	0	0	0	0	0	0	0	0	0	0	0	0	0
ENSMUSG00000000120	82	120	93	117	130	150	168	173	114	198	135	167	262	131	160	128	102	110	146	135	129	132	151	193	104	139	84	101	169	128	129	140	175	253	151	132	133	103	158	188	133	129	90	80	203	223
ENSMUSG00000000125	0	0	0	0	0	0	0	0	0	0	0	0	0	0	0	0	0	0	0	0	0	0	0	0	0	0	0	0	0	0	0	0	0	1	0	0	0	1	0	0	0	0	0	0	0	0
ENSMUSG00000000126	2	7	10	7	3	2	4	13	4	13	8	17	3	9	7	12	6	11	6	13	12	3	13	7	8	8	9	5	6	7	10	4	15	13	8	10	9	3	6	12	11	12	6	16	12	8
ENSMUSG00000000127	88	98	100	99	73	75	108	61	69	90	74	112	139	112	114	115	94	104	131	108	67	63	117	96	96	76	78	91	91	102	81	77	151	154	127	164	116	110	119	146	108	98	83	121	160	149
ENSMUSG00000000131	398	402	417	406	353	422	489	537	396	557	432	537	583	388	462	521	451	419	558	570	496	373	591	517	410	395	300	388	470	513	522	465	701	844	693	803	573	530	623	548	580	537	426	699	699	593
ENSMUSG00000000134	308	317	315	297	410	368	440	390	439	453	332	416	535	314	276	361	287	345	357	316	316	254	459	352	369	337	308	346	420	487	563	455	752	961	709	909	574	471	689	593	437	516	511	715	651	542
ENSMUSG00000000142	84	146	92	99	108	96	105	159	115	94	97	140	68	91	72	171	136	121	124	163	82	71	164	133	88	83	55	69	119	103	118	93	253	270	177	194	98	100	109	94	120	113	107	106	165	142
ENSMUSG00000000148	99	97	124	106	125	115	123	135	129	130	120	109	165	110	113	115	131	112	151	172	121	109	132	106	122	106	90	105	153	148	116	136	188	213	129	179	169	117	174	210	153	163	126	179	178	170
ENSMUSG00000000149	928	1042	955	1092	943	762	1123	1548	1062	1268	966	1321	1295	840	956	1127	1245	1088	1467	1857	1177	801	1135	1094	1188	1148	792	1056	1115	1042	899	931	1362	1351	1164	1348	1086	1068	1096	956	1082	1147	696	983	1061	929
ENSMUSG00000000154	908	560	784	685	847	849	1767	947	992	1292	1305	1079	1575	792	1240	1050	1440	1133	1618	1629	1912	1189	1581	1745	783	695	662	549	796	1170	898	914	1152	1259	1267	1330	1120	1142	1235	1994	1726	1924	1978	2553	2130	1962
ENSMUSG00000000157	1	1	2	1	0	0	0	0	0	0	0	0	0	1	0	0	1	0	0	0	0	0	0	0	1	0	0	0	1	0	0	0	2	3	1	0	45	29	40	37	72	8	23	52	48	42
ENSMUSG00000000159	448	557	553	465	317	352	414	435	330	398	351	494	587	423	396	393	310	326	347	330	257	318	431	370	572	510	547	547	394	407	359	395	397	578	451	541	458	394	455	296	249	240	200	291	297	277
ENSMUSG00000000167	1	0	0	6	11	8	2	4	13	0	3	7	2	0	9	4	1	0	2	6	5	3	0	1	6	0	5	6	7	11	2	5	18	0	3	0	10	5	12	11	0	0	8	1	8	6
ENSMUSG00000000168	688	568	603	574	498	614	766	588	548	772	691	716	976	546	807	707	1057	874	915	1027	928	629	1239	1720	485	489	427	400	596	650	668	459	650	737	718	785	539	527	625	915	864	665	518	818	952	827
ENSMUSG00000000171	4759	6448	6325	6196	4257	4987	6598	5708	3927	4761	4243	5472	7365	5436	4997	5157	4153	4154	3684	4113	3812	4263	6444	4573	6253	6800	5724	6300	5586	6496	4645	4770	4097	5821	4576	4833	4148	3554	4086	2796	2646	2363	2058	2878	2875	2388
ENSMUSG00000000182	0	0	0	0	0	0	0	0	0	0	0	0	0	0	0	0	1	0	0	0	0	0	0	0	0	0	0	1	0	0	0	0	4	14	4	5	9	2	10	6	2	7	1	0	4	4
ENSMUSG00000000183	0	0	0	0	0	0	0	0	0	0	0	0	0	0	0	0	0	0	0	0	0	0	0	0	0	0	0	0	0	0	0	0	0	0	0	0	0	0	0	0	0	0	0	0	0	0
ENSMUSG00000000184	259	342	267	228	239	231	253	199	179	209	201	249	281	225	197	209	187	171	195	174	116	136	243	175	253	230	198	321	232	248	263	197	408	425	277	371	338	224	321	391	341	307	167	376	500	553
ENSMUSG00000000194	196	268	217	261	199	195	317	206	220	258	171	246	225	228	178	218	224	247	303	234	252	99	306	179	176	196	221	162	313	263	301	252	437	459	311	465	369	304	336	352	380	296	214	391	381	538
ENSMUSG00000000197	0	0	0	0	0	2	0	0	0	0	1	1	0	0	0	2	1	0	2	0	0	0	0	0	1	0	0	0	0	0	0	0	0	1	0	0	0	0	1	3	1	0	0	1	3	0
ENSMUSG00000000202	0	0	0	0	0	0	0	0	0	0	0	0	0	0	0	0	0	0	0	0	0	0	0	0	0	0	0	0	0	0	0	0	0	0	0	0	0	1	1	2	0	0	0	0	3	3
ENSMUSG00000000204	6	12	8	17	0	3	0	10	3	17	0	0	2	0	14	2	0	1	11	9	0	3	0	0	16	10	20	29	16	36	4	8	28	41	5	19	55	35	73	30	18	13	8	6	11	24
ENSMUSG00000000214	0	0	0	0	0	0	0	0	0	0	0	0	0	0	0	0	0	0	0	0	0	0	0	0	0	0	0	0	0	0	0	0	0	0	0	0	0	0	0	0	0	0	0	0	0	0
ENSMUSG00000000215	0	0	0	0	0	0	0	0	0	0	0	0	0	0	0	0	0	0	0	0	0	0	0	0	0	0	0	0	0	0	0	0	0	0	0	0	0	0	0	0	0	0	0	0	0	0
ENSMUSG00000000216	0	0	0	0	0	0	0	0	0	0	0	0	0	0	0	0	0	0	0	0	0	0	0	0	0	0	0	0	0	0	0	0	0	0	0	0	0	0	0	0	0	0	0	0	0	0
ENSMUSG00000000223	0	0	0	0	0	0	0	0	0	0	15	0	0	0	0	0	0	1	0	0	0	0	0	0	0	0	0	0	0	0	1	0	0	0	1	0	0	2	0	1	5	5	0	3	11	2
ENSMUSG00000000244	0	7	11	2	7	3	4	5	5	5	4	11	6	4	1	5	3	2	8	3	2	3	17	9	17	14	15	17	10	33	25	21	26	68	32	52	108	71	116	89	73	73	62	124	126	110
ENSMUSG00000000247	55	89	98	72	69	97	94	108	86	92	79	111	123	80	87	113	82	61	85	68	76	72	99	90	96	79	59	72	101	84	71	70	125	199	74	121	81	52	88	99	116	62	65	108	108	94
ENSMUSG00000000248	0	0	0	0	0	0	0	0	0	0	0	0	0	0	0	0	0	0	0	0	0	0	0	0	0	0	0	0	0	0	0	0	0	5	0	7	15	5	18	3	2	23	1	11	5	18
ENSMUSG00000000253	22	33	37	39	35	35	44	33	48	40	31	32	40	39	33	37	18	31	24	25	27	38	43	36	41	43	26	34	47	35	38	38	35	72	32	48	41	41	48	55	24	29	41	39	45	41
ENSMUSG00000000263	0	0	0	0	0	0	0	0	0	0	0	0	0	0	0	0	0	0	0	0	0	0	0	0	0	0	0	0	0	0	0	0	0	0	0	0	0	0	0	0	0	0	0	0	0	0
ENSMUSG00000000266	103	135	45	75	83	56	84	61	75	71	93	108	91	69	129	88	118	87	144	104	88	53	82	87	62	93	85	68	62	102	67	52	144	81	112	164	76	107	91	78	96	52	49	116	96	75
ENSMUSG00000000275	1082	902	903	1022	1044	1056	1434	1266	925	1099	820	1281	1795	997	1001	1013	1767	1159	1621	1675	1044	770	1574	1321	1089	872	897	1055	1220	1337	1219	1126	1739	1683	1263	2015	1050	1206	1382	1165	1213	1380	1068	1158	1214	1141
ENSMUSG00000000276	8	57	16	32	23	16	15	29	5	34	17	15	49	13	22	8	28	22	37	8	11	4	16	46	40	32	10	52	47	36	26	47	78	23	20	34	6	64	81	82	57	67	14	32	28	22
ENSMUSG00000000278	599	571	629	629	522	702	931	716	617	903	816	925	1114	723	865	936	1131	1020	1400	1246	1432	774	1384	1496	862	634	639	663	679	1137	829	824	989	1439	997	1489	1106	1055	1152	1278	1281	1352	1122	1355	1776	1462
ENSMUSG00000000282	178	123	127	96	182	109	229	212	152	202	166	210	176	213	171	154	124	151	158	146	151	124	170	149	122	135	135	126	187	168	138	164	254	215	113	196	258	235	239	304	251	270	199	340	398	338
ENSMUSG00000000290	145	173	152	159	141	148	194	207	110	233	127	156	175	106	145	172	186	188	294	197	171	155	246	292	280	200	187	359	252	830	632	535	891	1296	709	1292	1138	988	1060	1274	1171	1185	843	1275	1482	1595
ENSMUSG00000000295	15	35	21	26	15	21	32	19	14	18	17	24	35	9	16	15	4	5	11	12	8	10	14	16	26	32	34	33	28	45	37	28	37	61	43	38	72	59	50	60	62	56	33	65	58	64
ENSMUSG00000000296	111	128	172	130	105	82	125	111	102	140	133	130	196	91	142	116	91	105	110	95	110	107	126	109	129	130	124	113	87	135	79	86	80	98	95	124	104	102	107	71	85	49	55	56	51	62
ENSMUSG00000000301	4179	3708	4491	3862	3367	4372	5474	3586	3633	4458	4095	4581	6478	4650	4682	5038	4084	4195	4311	3772	5158	4765	6404	5654	4545	4677	4694	3853	3831	4604	3250	3874	3557	5103	3752	4413	4061	3621	3837	4419	3805	3432	4085	5362	4222	3132
ENSMUSG00000000303	344	226	266	334	486	568	571	316	380	556	482	563	848	355	409	383	425	555	406	384	288	125	193	507	289	268	254	238	382	356	461	630	426	517	425	527	474	430	679	1427	807	919	728	901	1504	1746
ENSMUSG00000000305	9	12	13	10	10	14	13	13	15	17	7	15	20	12	8	14	13	13	8	14	8	12	12	11	30	13	6	13	17	7	5	10	16	17	9	12	17	10	15	15	10	9	3	12	13	9
ENSMUSG00000000308	2	0	0	0	0	0	0	0	0	0	0	2	0	0	1	0	0	0	0	0	0	2	0	0	0	0	0	0	1	4	4	0	2	0	0	2	0	1	1	1	0	4	0	4	2	1
ENSMUSG00000000317	58	119	96	105	22	56	57	73	33	70	54	99	103	54	53	72	31	44	44	36	38	28	131	92	90	75	67	119	70	137	155	84	175	173	114	228	145	144	168	124	81	91	69	71	96	118
ENSMUSG00000000318	6	5	0	3	11	1	7	3	8	2	5	12	5	18	0	11	9	0	12	12	0	5	20	3	13	10	2	3	18	32	10	20	57	59	9	56	89	52	102	117	108	99	87	119	113	197
ENSMUSG00000000320	9	33	14	17	14	16	18	23	40	20	17	28	15	25	2	12	12	6	9	12	7	30	11	11	30	29	4	21	9	27	28	34	42	73	37	43	104	33	93	50	68	58	39	78	73	106
ENSMUSG00000000325	148	163	269	206	160	238	305	293	168	256	204	215	401	212	210	218	207	148	176	275	219	199	201	239	248	303	152	194	181	88	218	285	251	307	214	216	152	166	161	292	269	241	141	327	270	291
ENSMUSG00000000326	8004	6208	6856	6167	10911	11352	11014	12940	11030	8428	6286	11099	13617	12002	8402	11574	5218	7827	8830	7090	6189	4570	10588	7330	7671	5913	10648	7412	13893	12727	11834	14433	11762	12392	12868	14464	11723	13726	15964	14566	8427	10936	8670	10348	8628	7779
ENSMUSG00000000339	113	136	110	116	90	103	119	107	98	128	95	136	157	96	133	123	110	116	107	145	105	114	159	120	140	119	127	135	133	190	119	127	187	236	201	264	194	179	245	209	168	174	136	215	242	214
ENSMUSG00000000340	1239	1193	1051	1039	1007	1023	1563	720	819	1060	885	983	1849	976	1393	1023	1457	1020	1482	1426	1036	1097	1212	1166	1087	892	946	958	817	1203	771	752	877	789	817	965	743	748	817	853	870	727	485	804	951	798
ENSMUSG00000000346	2368	2502	2765	2488	2446	2424	3351	3003	2761	2924	2696	3426	3829	2544	2760	2994	2857	2611	2820	2840	2602	2458	3611	3175	2769	2610	2293	2518	2913	3683	3000	2874	3816	4549	3571	4282	3307	2752	3381	2853	2723	2367	1974	2919	3251	2904
ENSMUSG00000000355	393	456	334	288	268	312	350	360	264	294	247	330	371	356	351	290	277	282	330	287	243	228	430	340	373	381	413	395	305	391	295	344	327	422	314	408	403	348	432	365	357	330	296	425	321	344
ENSMUSG00000000359	1	11	9	7	3	7	3	4	3	4	4	1	2	7	0	6	1	5	11	2	1	5	1	1	3	5	6	6	2	9	2	9	9	21	20	28	22	18	20	36	35	13	14	37	40	44
ENSMUSG00000000365	1	1	0	1	1	1	0	0	0	1	0	2	2	0	0	2	0	0	0	1	1	0	0	2	0	1	0	2	1	2	3	1	5	1	0	1	1	4	2	1	0	3	0	0	3	4
ENSMUSG00000000374	268	310	241	292	318	295	355	399	347	366	279	337	332	252	248	325	318	325	333	343	211	210	320	291	336	340	280	290	370	325	375	354	413	521	363	405	328	264	331	250	252	259	173	233	302	331
ENSMUSG00000000378	197	231	248	238	211	236	290	319	243	277	205	285	316	199	204	222	245	252	255	252	247	168	298	281	269	231	207	231	306	301	305	310	379	502	366	412	356	323	354	368	282	314	279	424	468	374
ENSMUSG00000000381	0	0	0	0	0	0	0	0	0	0	0	0	0	0	0	0	0	0	0	0	0	0	0	0	0	0	0	0	0	0	0	0	0	0	0	0	0	0	0	0	0	0	0	0	0	0
ENSMUSG00000000384	349	376	466	381	437	448	553	414	528	490	381	468	521	445	334	381	365	515	410	408	460	418	382	375	406	374	297	326	528	435	383	388	435	560	545	431	411	330	466	330	378	313	390	470	347	247
ENSMUSG00000000385	53	65	57	58	48	62	114	68	51	98	62	45	123	49	92	63	77	80	97	97	82	48	129	105	65	46	69	55	55	115	84	51	147	155	111	186	237	216	321	302	192	227	204	263	304	206
ENSMUSG00000000386	14	0	2	6	10	0	9	2	0	23	12	6	11	1	0	6	7	10	5	1	1	2	41	0	0	7	1	11	21	16	0	17	25	8	45	0	21	13	15	8	0	3	1	8	0	3
ENSMUSG00000000392	3	1	0	0	0	0	0	2	0	0	0	0	0	0	0	0	1	0	0	0	0	0	2	0	1	0	0	0	2	0	0	0	2	0	0	0	1	1	3	9	2	3	2	4	0	4
ENSMUSG00000000394	0	0	0	0	0	0	0	0	0	0	0	0	0	0	0	0	0	0	0	0	0	0	0	0	0	0	0	0	0	1	0	0	1	0	0	0	0	2	0	0	0	0	0	0	0	0
ENSMUSG00000000399	1563	1599	1720	1520	1372	1628	2188	1466	1679	1802	1505	1887	2540	1745	1944	1854	1724	1508	1611	1678	1790	1851	2527	1971	1803	1578	1773	1535	1539	2022	1436	1525	1597	2136	1731	1991	1573	1533	1622	1579	1427	1477	1477	1903	1447	1157
ENSMUSG00000000402	1	0	1	2	0	1	0	0	0	1	1	0	2	5	1	1	2	0	0	0	0	2	2	2	4	2	0	0	3	0	0	0	1	0	1	1	0	1	0	0	2	1	1	18	0	0
ENSMUSG00000000409	15	11	21	20	11	17	26	24	10	11	16	13	36	18	11	11	19	14	16	15	9	22	16	23	25	24	29	61	24	92	81	59	114	180	85	176	157	165	167	164	175	170	135	263	293	255
ENSMUSG00000000411	0	0	0	0	0	0	0	0	0	0	0	0	0	0	0	0	0	0	0	0	0	0	0	0	0	0	0	1	0	0	0	0	0	0	0	0	0	0	0	0	0	0	0	0	1	0
ENSMUSG00000000416	5	2	3	2	5	2	2	2	1	2	2	1	0	0	3	4	6	3	3	5	1	2	0	8	5	1	0	1	1	1	2	0	4	2	0	0	0	1	1	0	3	2	0	2	5	3
ENSMUSG00000000420	646	613	515	591	459	446	645	343	456	587	408	638	843	460	635	640	729	724	850	886	476	434	673	737	599	398	638	684	440	671	600	490	988	914	779	1188	876	840	1151	1253	1120	1099	653	1207	1372	1312
ENSMUSG00000000435	0	0	0	0	0	0	0	0	0	0	0	0	0	0	0	0	0	0	0	0	0	0	0	0	0	0	0	0	0	0	0	0	0	0	0	0	0	0	0	0	0	0	0	0	0	0
ENSMUSG00000000439	185	171	212	194	162	176	231	198	164	201	155	210	267	174	184	189	211	193	236	235	244	196	269	231	209	188	158	178	208	213	184	135	241	232	205	203	196	183	192	245	240	191	170	182	257	228
ENSMUSG00000000440	84	122	132	82	69	75	90	123	112	166	142	183	132	79	161	146	184	149	177	196	239	192	236	250	109	102	107	100	83	193	141	113	217	311	260	419	326	224	315	281	277	236	170	233	265	211
ENSMUSG00000000441	1110	1030	1060	858	954	1065	1221	1077	1026	1162	991	1417	1401	956	1144	1127	1127	1088	1155	1109	1136	925	1577	1443	1035	994	946	903	1141	1187	1138	1190	1296	1461	1238	1308	1222	1102	1389	1102	969	1001	810	1137	1216	1034
ENSMUSG00000000486	13	19	14	21	10	11	16	6	11	20	4	0	22	11	7	6	10	5	25	16	30	10	24	27	26	13	25	33	20	69	78	56	91	133	10	114	172	142	122	203	214	185	147	216	298	266
ENSMUSG00000000489	20	22	28	41	23	33	25	31	14	38	20	27	60	19	30	35	27	29	46	33	40	24	33	49	46	41	29	50	22	78	57	63	84	136	75	117	108	125	161	185	92	156	98	177	200	212
ENSMUSG00000000530	54	64	84	83	82	78	95	108	56	107	81	87	117	89	71	82	73	83	88	52	95	54	132	104	106	121	108	133	100	231	222	166	279	427	228	402	282	300	368	245	203	215	175	312	398	294
ENSMUSG00000000531	31	35	33	41	23	13	35	40	29	27	18	31	37	29	25	20	13	17	20	32	16	26	43	24	30	34	19	39	40	23	27	43	53	50	27	55	25	29	24	38	33	43	31	41	42	38
ENSMUSG00000000532	165	157	142	153	127	120	162	164	166	184	144	147	165	105	179	141	186	171	234	228	165	106	171	183	155	118	126	141	106	173	154	144	265	286	225	281	282	255	233	282	293	288	160	297	298	247
ENSMUSG00000000538	304	296	325	328	217	270	263	320	254	346	193	350	268	221	215	264	242	249	341	294	288	152	435	335	192	259	116	240	245	278	281	278	352	354	299	296	238	193	220	161	219	151	51	71	171	220
ENSMUSG00000000544	0	0	0	0	0	0	0	0	0	0	0	0	0	0	0	0	0	0	0	0	0	0	0	0	0	0	0	0	0	0	0	0	0	0	0	0	0	0	0	0	0	1	0	0	0	0
ENSMUSG00000000552	194	212	204	223	269	307	247	424	341	409	339	513	290	255	258	337	269	311	300	308	340	269	515	412	251	232	161	229	400	420	434	381	623	894	572	671	523	504	593	639	565	446	416	561	591	590
ENSMUSG00000000555	170	174	137	167	267	245	356	309	289	326	256	292	252	212	242	270	396	314	339	294	255	208	324	292	192	180	106	189	326	433	353	279	553	692	406	578	266	267	404	449	344	366	286	487	461	416
ENSMUSG00000000560	0	0	0	0	0	0	0	0	0	0	0	0	0	0	0	0	0	0	0	0	0	0	0	0	0	0	0	0	0	0	0	0	0	0	0	0	0	0	0	0	0	0	0	0	0	0
ENSMUSG00000000561	351	319	461	371	328	397	418	320	352	441	340	407	488	288	296	353	330	411	433	416	277	308	416	347	359	361	396	308	360	357	433	321	429	571	438	561	379	375	495	319	260	327	212	369	338	386
ENSMUSG00000000562	0	4	4	0	0	0	1	0	2	0	0	0	0	0	0	0	1	3	0	5	3	0	0	1	0	1	1	13	7	21	4	9	8	25	2	25	24	30	24	59	27	14	24	53	42	57
ENSMUSG00000000563	6547	6937	6313	6300	4777	5391	7057	5687	4382	5338	4318	6052	8877	6529	6034	5853	5840	5040	5081	5295	4420	5121	7164	5406	7066	6558	7306	6858	5344	7484	4985	5163	4919	6393	5009	6304	5853	5440	6867	5367	4975	4835	4338	5636	5213	4255
ENSMUSG00000000567	21	18	24	40	84	67	71	30	46	64	36	53	107	54	71	78	68	86	92	47	56	32	43	136	41	32	34	46	51	61	82	78	186	171	90	142	125	123	245	393	170	165	227	226	374	357
ENSMUSG00000000568	563	538	488	483	378	411	587	365	512	584	437	580	684	450	556	457	508	585	655	611	475	444	455	650	520	400	555	526	444	687	519	519	840	841	722	985	802	681	964	1215	1184	973	706	1070	1347	1154
ENSMUSG00000000579	7	1	33	27	2	19	21	21	11	9	6	7	4	6	5	19	17	4	20	3	0	8	26	22	11	12	21	2	8	0	0	0	4	17	14	1	0	13	3	28	1	9	30	14	0	16
ENSMUSG00000000581	1093	1818	1257	1199	717	788	858	910	571	756	487	870	1158	962	737	719	618	612	706	710	347	544	780	524	1158	1216	1361	1442	819	1319	818	808	821	1060	835	1207	976	935	1184	632	669	491	475	661	654	544
ENSMUSG00000000594	1813	1585	1761	1780	1644	1831	2651	2118	1671	2443	2052	2088	3962	1738	2029	1953	1852	1893	2596	2186	2616	1403	2923	2936	1856	1702	1887	1657	1982	2683	2228	2147	2516	3626	2507	3126	3067	2678	2980	2731	2594	2450	2028	2683	3282	2998
ENSMUSG00000000600	127	167	120	115	136	114	185	94	78	119	105	102	135	96	140	108	187	132	206	146	87	98	170	136	161	88	184	130	118	166	154	103	190	156	135	179	132	137	163	168	126	150	97	179	178	173
ENSMUSG00000000605	508	369	350	427	370	349	536	335	384	465	409	590	619	364	525	526	626	728	830	892	526	372	601	747	413	318	511	411	363	453	374	399	567	559	425	587	380	367	491	547	467	451	390	478	629	578
ENSMUSG00000000606	0	0	0	0	0	0	0	0	0	0	0	0	0	0	0	0	0	0	0	0	0	0	0	0	0	0	0	0	0	0	0	0	0	0	0	0	0	0	0	0	0	0	0	0	0	0
ENSMUSG00000000617	0	0	0	0	0	0	0	0	0	0	0	0	0	0	0	0	0	0	0	0	0	0	0	0	0	0	0	1	0	0	0	0	0	0	1	0	0	0	2	0	0	0	0	0	3	0
ENSMUSG00000000627	0	2	0	1	0	0	1	0	1	0	0	1	0	0	0	1	0	1	1	0	0	0	1	0	2	1	0	1	0	2	5	2	3	8	4	6	5	12	6	13	11	12	8	20	14	19
ENSMUSG00000000628	35	41	26	25	36	34	38	41	30	38	23	31	33	26	27	34	54	29	60	33	25	21	43	45	53	31	43	59	47	98	123	86	161	165	107	218	220	162	239	186	223	187	126	199	249	304
ENSMUSG00000000631	1583	1809	1712	1534	1372	1503	1448	1581	1978	1763	1500	1871	1974	1686	1397	1427	1090	1067	1268	1406	818	747	1356	1120	1848	1583	1535	1788	1645	1319	1690	1628	2124	2214	1750	1995	1072	1013	1070	1103	861	1202	868	1133	1138	1042
ENSMUSG00000000632	0	0	0	0	0	0	0	0	0	0	0	0	0	0	0	0	0	0	0	0	0	0	0	0	0	0	0	0	0	0	0	0	0	0	0	0	0	0	0	0	0	0	0	0	0	0
ENSMUSG00000000673	7837	6781	8939	6772	6306	8356	9372	6402	6578	8228	7743	7860	11416	9211	7746	8016	6536	6101	7223	5658	7574	8644	12146	8738	7176	7373	6761	6172	6471	7834	5700	5256	4485	6099	6081	5562	3717	3895	4302	3397	3315	2969	3571	4231	3282	2234
ENSMUSG00000000682	233	373	393	398	250	248	296	379	188	314	222	241	533	323	189	270	243	226	243	187	194	281	491	273	582	570	645	1167	454	2444	1608	1239	2222	3872	1921	3444	3722	3335	3388	2546	2149	2057	2121	3888	3247	2884
ENSMUSG00000000686	420	383	349	434	298	314	478	424	352	434	392	368	424	299	482	448	468	414	599	606	477	463	396	451	443	348	307	439	282	422	249	271	508	427	357	395	276	223	246	153	220	228	107	173	198	149
ENSMUSG00000000690	6	3	4	2	0	8	1	0	0	6	6	2	4	1	2	0	5	0	0	0	0	0	1	0	0	0	2	5	0	0	4	1	0	0	0	0	0	8	5	0	3	0	0	14	1	0
ENSMUSG00000000693	18	14	66	33	13	29	30	16	10	23	21	37	26	9	20	29	11	44	58	11	9	16	18	50	45	18	20	35	46	26	52	51	87	105	59	84	87	55	76	218	105	164	74	190	278	281
ENSMUSG00000000701	0	0	0	0	0	0	0	0	0	0	0	0	0	0	0	0	0	0	0	0	0	0	0	0	0	0	0	0	0	0	0	0	0	0	0	0	0	0	0	0	0	0	0	0	0	0
ENSMUSG00000000706	0	0	0	0	0	0	0	0	0	0	0	0	0	0	0	0	0	0	0	0	0	0	0	0	0	0	0	0	0	0	0	0	0	0	0	0	0	0	0	0	0	0	0	0	0	0
ENSMUSG00000000708	1173	1105	826	854	629	580	817	558	636	924	597	981	1045	654	805	812	1130	930	1256	1171	773	617	940	1000	940	764	961	844	673	797	806	649	830	764	648	995	731	844	1037	1097	1056	1103	830	1017	1167	964
ENSMUSG00000000711	1848	1897	1920	1899	1657	1838	2268	2116	1620	1901	1687	2105	2456	1776	1993	1920	1938	1698	2106	1970	1756	1553	2613	2265	2056	1848	1613	1716	1865	1881	1747	1784	1943	2121	1877	1977	1454	1345	1585	1331	1489	1244	945	1312	1635	1406
ENSMUSG00000000724	0	0	0	0	0	0	0	0	0	0	0	0	0	0	0	0	0	0	0	0	0	0	0	0	0	0	0	0	0	0	0	0	0	0	0	0	0	0	0	0	0	0	0	0	0	0
ENSMUSG00000000730	0	0	0	0	0	0	0	0	0	0	0	0	0	0	0	0	0	0	0	0	0	0	0	0	0	0	0	1	0	0	0	0	0	0	0	0	3	3	2	3	3	2	0	4	3	4
ENSMUSG00000000731	0	0	0	0	0	0	0	0	0	0	0	0	0	0	0	0	0	0	0	0	0	0	0	0	0	0	0	0	0	0	0	0	0	0	0	0	0	0	0	0	0	0	0	2	1	0
ENSMUSG00000000732	12	20	16	13	4	14	12	21	15	14	22	8	29	16	12	7	14	9	18	19	17	8	18	21	30	19	23	47	25	39	36	40	56	60	24	68	63	54	72	81	89	79	64	83	107	105
ENSMUSG00000000738	480	496	554	388	431	550	731	548	581	613	494	610	766	488	463	537	575	489	724	651	592	424	678	599	508	449	427	400	540	659	598	607	721	834	707	740	650	574	681	711	556	620	395	840	823	597
ENSMUSG00000000739	270	207	146	164	440	317	320	124	302	295	247	297	250	326	196	219	63	186	132	138	134	211	251	113	113	172	310	225	186	366	280	191	173	139	279	148	25	97	113	37	31	29	58	34	14	17
ENSMUSG00000000740	4582	5971	6421	5748	3983	5384	5612	6025	4451	5129	4496	5469	8628	6416	4421	6121	3598	3714	3404	3393	4338	4315	6435	4775	6472	6916	5583	6890	5996	6841	5758	5973	6895	10686	6628	9096	9756	7809	9252	7721	6190	6008	6449	9025	8603	7720
ENSMUSG00000000743	831	953	1003	896	828	867	1175	1096	1017	1041	854	1140	1332	976	883	1121	834	909	918	1009	1015	882	1216	934	1037	1012	870	931	1058	1258	1014	1086	1260	1684	1286	1401	1340	1156	1326	1120	990	1052	829	1083	1249	1093
ENSMUSG00000000751	347	283	296	327	252	301	412	310	334	338	310	357	512	280	410	326	332	412	487	508	344	333	409	462	349	273	267	277	281	426	383	274	488	661	490	692	501	449	506	617	579	521	391	676	680	636
ENSMUSG00000000753	5732	3433	4915	4640	6164	6935	9924	6302	6790	8014	7633	8003	10124	6021	7871	8463	8524	7699	9573	9049	10292	7197	10948	11329	4900	4619	5280	3418	6580	6524	5211	5949	4297	4890	5147	4856	3945	4070	5048	5842	5049	5746	5981	7183	5516	4198
ENSMUSG00000000759	149	132	162	82	101	111	137	181	118	150	97	128	123	151	136	99	60	122	123	143	146	108	134	128	150	189	121	94	128	171	148	154	198	194	147	139	228	142	81	110	158	50	77	51	196	159
ENSMUSG00000000766	0	0	0	0	0	0	0	0	0	0	0	0	0	0	0	0	0	0	0	0	0	0	0	0	0	0	0	0	0	0	0	0	0	0	0	0	0	0	0	0	0	0	0	0	0	0
ENSMUSG00000000776	62	58	74	61	54	71	96	60	63	58	62	66	84	66	52	57	64	65	82	73	71	41	77	65	83	53	55	46	81	74	89	69	104	120	87	104	97	92	102	118	79	81	64	113	132	109
ENSMUSG00000000782	66	151	90	83	74	72	117	150	100	113	81	99	130	77	71	130	106	107	148	129	96	67	137	102	92	108	81	87	107	97	118	119	161	216	155	211	111	115	141	125	145	159	93	180	246	172
ENSMUSG00000000787	2026	1613	1524	1344	1478	1266	1819	1092	1222	1684	1375	1990	2156	1178	1658	1755	3030	2396	3644	3207	1730	1206	1957	2852	1429	979	1819	1183	1359	1597	1811	1412	2275	1942	1841	2808	1535	1729	2243	2695	2545	2327	1464	1938	2983	2694
ENSMUSG00000000791	4	5	3	7	2	1	3	2	6	2	2	6	2	3	2	1	5	4	2	5	2	6	2	2	15	8	7	20	4	26	32	23	41	54	29	59	53	53	40	48	41	26	50	55	51	70
ENSMUSG00000000792	0	0	0	0	1	0	0	0	0	0	1	0	1	0	0	0	1	0	0	0	0	0	1	0	0	0	0	1	0	0	0	0	0	0	0	0	0	0	1	0	0	0	0	0	0	0
ENSMUSG00000000794	0	0	0	0	0	0	0	0	0	0	0	0	1	0	0	0	0	0	0	0	0	0	0	2	1	0	0	0	0	0	0	1	0	0	0	0	1	0	0	0	0	1	0	0	1	0
ENSMUSG00000000804	298	320	210	222	217	165	262	150	186	222	200	232	301	202	287	253	293	292	370	382	188	183	278	311	265	197	283	347	220	246	220	196	300	291	238	373	219	246	280	340	319	256	173	287	339	302
ENSMUSG00000000805	0	0	0	0	0	0	0	0	0	0	0	0	0	0	1	0	0	0	1	0	0	0	0	1	2	0	1	5	0	3	2	1	69	79	23	91	220	157	172	238	93	142	96	155	246	194
ENSMUSG00000000811	121	107	91	123	112	105	141	101	122	138	156	144	142	114	176	147	106	117	186	180	152	96	136	211	125	87	105	74	101	126	99	96	109	120	159	138	111	99	102	127	132	85	79	136	140	100
ENSMUSG00000000817	2	2	2	5	0	3	2	4	2	2	2	2	1	1	0	3	3	1	3	2	5	2	3	3	11	4	3	7	5	12	7	7	4	26	7	13	16	14	27	18	15	16	10	13	33	26
ENSMUSG00000000823	226	239	198	162	132	141	202	178	253	290	220	212	274	173	214	179	264	262	303	271	239	191	240	275	245	186	191	174	212	242	282	256	368	241	258	212	190	192	210	282	249	201	182	198	290	172
ENSMUSG00000000826	676	781	768	711	740	677	784	704	803	819	651	878	995	660	637	775	739	670	810	727	545	535	731	686	751	685	747	713	852	815	823	794	1136	1193	1017	1208	817	685	899	866	775	694	459	731	905	890
ENSMUSG00000000827	480	528	595	494	410	346	528	501	326	386	360	554	663	475	391	552	494	433	437	393	378	415	704	494	628	584	537	530	549	642	393	456	634	817	537	639	661	488	625	527	407	459	328	434	582	602
ENSMUSG00000000838	340	309	269	289	201	127	251	142	152	244	107	212	262	112	299	238	319	338	321	444	168	139	322	208	289	165	274	244	177	193	189	167	382	248	295	453	314	308	270	315	310	273	152	236	276	304
ENSMUSG00000000861	0	2	0	2	0	0	7	8	0	2	1	2	5	0	0	1	2	0	3	5	2	0	0	6	5	1	5	10	4	11	13	12	16	29	16	22	23	19	14	23	28	34	14	52	28	19
ENSMUSG00000000869	0	0	1	0	3	0	0	1	0	0	0	1	0	0	0	0	0	0	1	0	1	0	1	0	4	0	0	9	0	3	7	6	7	20	9	9	26	17	26	22	13	15	15	17	24	18
ENSMUSG00000000876	1001	1322	1050	1456	1408	1518	1373	2483	1406	1496	1245	1800	2246	1782	1400	1979	1221	2117	1932	2001	1300	1153	1801	1520	1116	1145	1056	1061	2239	1598	1701	1920	1751	2147	1504	1366	756	885	1056	619	682	667	741	608	747	493
ENSMUSG00000000881	0	11	11	4	14	22	3	9	1	10	26	12	16	35	23	15	27	17	20	31	3	22	5	16	2	6	21	21	2	12	16	5	51	6	18	16	2	42	11	20	14	19	13	52	13	37
ENSMUSG00000000884	17	13	24	16	10	15	23	15	26	22	16	26	27	25	12	16	26	23	18	15	20	16	25	23	24	22	14	17	19	30	11	11	26	30	33	33	19	18	22	25	25	25	16	32	25	24
ENSMUSG00000000889	0	0	0	0	0	0	0	0	0	0	0	0	0	0	0	0	0	0	0	0	0	0	0	0	0	0	0	0	0	0	0	0	0	0	0	0	0	0	0	0	0	0	0	1	0	0
ENSMUSG00000000901	7	9	15	8	8	14	15	13	9	12	17	13	15	4	12	11	16	15	15	14	16	4	9	23	13	8	6	10	10	9	18	12	19	8	8	11	17	17	30	33	40	25	22	44	47	53
ENSMUSG00000000902	225	234	252	216	214	253	242	342	220	245	274	238	247	230	298	273	320	236	300	221	236	161	290	256	148	194	169	127	265	308	233	271	347	437	373	409	329	350	362	423	448	378	290	523	473	482
ENSMUSG00000000903	5	2	3	5	5	6	9	1	12	6	6	10	8	1	7	13	7	0	1	4	10	6	7	9	7	4	3	1	7	2	4	3	14	8	7	11	10	15	6	30	30	15	26	56	33	31
ENSMUSG00000000915	316	334	309	307	339	385	447	414	392	365	255	435	635	490	293	383	241	329	359	289	201	221	352	202	354	320	439	470	484	578	580	505	859	746	722	845	742	666	723	661	497	548	536	696	661	568
ENSMUSG00000000916	64	95	63	50	114	123	81	115	59	93	62	109	144	64	130	61	100	85	105	122	64	113	109	88	102	96	138	77	118	104	84	52	116	97	107	100	80	78	88	106	91	65	76	107	152	104
ENSMUSG00000000934	243	258	225	229	225	215	342	258	238	265	232	275	296	241	258	260	236	252	314	276	245	196	399	265	223	190	215	188	227	327	241	213	322	323	302	339	245	268	305	316	232	274	293	358	292	219
ENSMUSG00000000938	0	0	0	0	0	0	0	0	0	0	0	0	0	0	0	0	0	0	0	0	0	0	0	0	0	0	0	0	0	0	0	0	0	0	0	0	0	0	0	0	0	0	0	0	1	0
ENSMUSG00000000942	6	10	16	4	13	15	10	8	8	8	11	15	7	18	8	9	8	5	7	8	10	6	7	3	10	8	10	9	13	11	12	12	28	12	20	12	13	18	12	22	11	18	25	24	21	29
ENSMUSG00000000948	147	177	170	177	118	141	214	154	129	155	145	73	185	190	131	105	105	90	145	116	128	126	187	126	121	156	125	111	84	243	125	151	200	228	252	211	240	215	201	194	193	191	127	167	172	149
ENSMUSG00000000957	266	302	322	351	348	425	539	538	418	538	431	550	565	338	426	492	634	699	748	665	499	366	504	612	310	276	289	298	473	645	498	521	1042	1226	743	1044	1140	1042	1296	2399	1516	1682	1638	2471	2367	2122
ENSMUSG00000000958	66	90	69	72	70	74	107	105	49	74	69	95	109	59	46	86	59	64	86	67	72	52	97	76	100	97	65	107	91	152	150	150	200	268	139	210	186	177	225	161	168	145	97	171	262	223
ENSMUSG00000000959	544	541	628	596	576	634	840	641	746	737	729	837	998	569	692	762	668	654	703	798	737	571	837	860	618	572	497	572	610	748	612	630	837	943	749	902	697	662	680	766	657	670	589	816	836	668
ENSMUSG00000000976	143	141	73	128	56	162	196	171	133	142	121	94	115	128	179	92	150	123	87	154	106	98	263	110	160	116	97	85	98	204	139	160	165	174	64	115	84	113	154	118	106	110	96	152	166	138
ENSMUSG00000000982	4	1	5	2	2	2	4	2	4	1	1	5	1	1	2	8	4	2	13	4	4	1	8	4	4	1	4	9	5	34	21	12	28	36	8	30	26	19	34	30	23	19	16	21	45	27
ENSMUSG00000000983	3	3	0	0	0	5	5	0	0	0	0	0	3	1	1	4	0	0	1	0	1	0	0	3	3	3	0	1	4	6	1	6	0	0	4	0	4	6	5	4	0	12	8	14	7	10
ENSMUSG00000001014	1	1	7	2	2	8	4	7	2	2	2	2	7	2	1	2	1	3	6	7	1	1	4	3	2	0	6	1	1	1	1	3	1	7	2	0	4	3	3	5	1	5	1	4	1	6
ENSMUSG00000001016	159	192	160	143	166	163	207	166	143	194	160	191	292	157	157	213	213	215	179	168	173	174	215	192	215	207	189	177	184	273	192	169	242	373	264	325	261	245	263	287	240	228	206	365	320	277
ENSMUSG00000001017	721	833	723	750	682	655	988	755	711	777	620	876	1125	727	755	862	897	791	855	810	641	685	1017	747	851	705	796	796	780	1001	762	790	1031	1290	905	1149	960	918	1091	1235	956	922	722	1143	1252	1019
ENSMUSG00000001018	108	119	75	218	114	184	81	107	228	97	83	93	215	128	128	109	93	81	178	199	185	90	266	88	186	173	76	145	110	161	200	106	214	310	180	159	133	110	188	129	136	131	71	185	199	106
ENSMUSG00000001020	4	16	23	12	11	12	14	17	7	34	23	6	60	21	10	16	9	9	18	9	10	20	19	20	47	30	66	169	25	267	120	77	192	387	236	377	747	454	505	583	452	458	534	968	703	611
ENSMUSG00000001021	0	0	0	0	0	0	0	0	0	0	0	0	0	0	0	0	0	0	0	0	0	0	0	0	0	0	0	0	0	0	0	0	1	0	0	0	0	0	0	0	0	0	0	2	0	1
ENSMUSG00000001023	0	0	0	0	0	0	0	0	0	0	0	0	0	0	0	0	0	0	0	0	0	0	0	0	0	0	0	0	0	0	0	0	0	0	0	0	0	0	1	0	0	0	0	0	0	0
ENSMUSG00000001025	30	30	37	30	30	21	33	28	25	34	19	28	59	31	20	30	14	10	21	14	26	35	31	15	88	50	64	115	33	240	111	84	252	468	225	432	1284	848	874	1266	784	718	966	1695	1259	1026
ENSMUSG00000001027	0	1	0	0	0	0	1	0	0	0	0	0	0	0	0	0	0	0	0	1	0	1	0	0	1	1	0	0	2	1	2	1	7	7	3	9	9	5	3	5	5	3	0	9	0	1
ENSMUSG00000001029	69	92	79	88	75	67	97	108	55	113	85	89	130	77	85	82	67	57	55	61	75	68	104	64	117	126	86	138	91	180	184	139	184	298	155	264	190	175	201	113	105	115	105	105	157	159
ENSMUSG00000001034	24	46	37	20	13	18	33	28	7	37	34	46	22	16	32	36	35	7	32	30	34	9	32	27	44	16	20	43	26	59	64	59	60	127	44	98	80	61	58	118	50	63	52	112	87	81
ENSMUSG00000001036	137	156	151	142	134	122	149	156	142	184	127	204	199	129	132	205	167	117	146	150	117	118	177	193	165	179	122	161	158	153	137	171	205	221	149	199	172	139	173	158	162	167	95	132	233	189
ENSMUSG00000001039	6	11	6	8	7	8	5	8	8	11	1	9	0	13	1	7	2	2	5	1	7	5	13	8	11	12	5	17	12	20	8	12	27	34	15	28	9	28	25	2	9	2	9	2	8	21
ENSMUSG00000001052	273	282	280	266	289	337	343	340	338	431	315	386	428	308	303	358	419	317	394	363	298	271	379	386	324	290	263	288	326	410	406	356	526	555	426	626	335	330	401	396	380	359	257	347	537	443
ENSMUSG00000001053	49	60	41	51	69	54	79	68	67	76	36	43	74	52	60	56	80	60	64	52	55	49	88	123	48	50	33	44	63	74	54	66	75	99	125	59	70	187	81	62	89	60	57	97	84	81
ENSMUSG00000001054	152	161	171	145	208	178	328	208	204	235	198	207	219	167	192	153	224	205	230	201	202	245	229	196	178	120	99	147	209	264	202	176	267	254	264	249	232	200	258	183	220	191	145	249	292	241
ENSMUSG00000001056	292	286	328	295	221	255	307	231	248	277	251	301	508	382	238	295	225	250	184	229	194	277	255	252	302	241	337	283	241	459	282	298	364	472	415	448	429	426	508	294	284	267	245	323	344	320
ENSMUSG00000001062	135	82	98	130	84	91	150	165	183	105	117	116	238	115	104	146	60	109	144	136	133	110	166	141	117	106	139	108	127	132	110	89	205	196	165	135	182	146	161	102	63	95	102	77	147	133
ENSMUSG00000001065	69	92	135	165	53	78	117	103	63	69	41	84	94	68	63	82	88	70	86	115	92	83	124	91	123	152	86	92	97	87	60	69	63	136	98	78	110	88	124	96	86	48	49	93	52	65
ENSMUSG00000001076	0	0	0	0	1	0	1	0	0	1	1	0	0	0	0	0	0	1	0	2	1	0	1	0	0	1	0	0	0	0	0	1	0	2	0	1	2	0	0	5	1	1	3	0	0	4
ENSMUSG00000001082	38	39	40	49	35	31	31	54	25	60	42	43	44	26	49	49	36	39	53	44	43	36	44	65	67	46	26	72	61	81	73	37	104	168	118	142	182	131	139	256	177	178	159	310	260	267
ENSMUSG00000001089	188	295	221	245	202	214	279	196	227	250	187	254	289	172	191	252	230	186	277	210	158	131	278	201	204	238	205	278	226	228	245	246	406	430	336	453	235	184	220	238	226	212	111	214	279	264
ENSMUSG00000001095	21	9	8	14	17	38	46	6	21	16	38	22	44	26	32	22	19	10	11	12	31	30	19	39	3	22	7	7	10	17	8	11	4	2	2	3	0	1	1	3	2	1	2	1	2	0
ENSMUSG00000001098	406	687	670	538	439	609	592	633	545	634	460	725	923	600	470	566	354	306	334	322	321	355	642	409	658	673	425	780	697	766	734	706	986	1372	878	1123	785	657	840	601	566	522	421	792	701	730
ENSMUSG00000001100	1427	1438	1612	1531	1330	1298	1863	1525	1257	1497	1393	1889	2166	1620	1489	1613	1387	1304	1400	1592	1471	1454	1927	1641	1687	1526	1432	1367	1365	1652	1231	1309	1460	1868	1670	1593	1479	1146	1287	1008	870	748	699	1004	1168	1004
ENSMUSG00000001103	1	3	6	4	3	4	7	4	6	5	5	8	10	4	4	8	7	3	4	2	4	1	5	2	4	7	1	8	4	15	10	13	11	14	32	26	3	5	5	6	3	4	6	8	3	3
ENSMUSG00000001105	779	1014	790	740	602	623	832	771	519	556	455	657	1107	856	663	669	492	503	524	510	365	480	733	471	834	784	1059	972	745	790	586	705	675	779	584	882	705	752	944	708	554	442	517	707	646	542
ENSMUSG00000001119	77	87	130	109	90	134	107	130	93	148	111	128	150	83	98	121	111	107	182	110	173	86	150	187	206	127	98	154	125	201	209	215	669	1204	382	838	1850	1308	1692	3967	2521	2860	1485	3031	4181	4867
ENSMUSG00000001120	4	12	16	11	11	12	8	19	17	13	14	17	10	9	13	18	6	13	12	12	14	9	17	15	13	4	11	9	11	18	4	18	27	22	19	29	21	16	24	25	29	31	9	38	24	22
ENSMUSG00000001123	7510	7118	7354	7552	7718	8546	11922	9579	9229	10147	9344	10148	12551	8435	9633	9648	8069	9287	10433	10166	9225	8164	13454	11117	7859	7401	6678	6341	8849	9184	8266	8773	8805	10549	10560	9623	5277	4977	6200	4919	4801	4237	3607	4264	5933	5185
ENSMUSG00000001127	545	582	645	600	356	596	801	464	548	722	660	736	791	514	632	825	696	690	765	874	861	498	905	809	672	550	438	486	490	804	545	463	769	890	663	679	823	734	806	917	731	729	789	1009	951	725
ENSMUSG00000001128	701	911	820	1119	635	907	800	1233	623	1078	696	839	1400	717	665	894	996	789	1045	686	804	864	1560	878	1407	1289	975	1679	1296	2581	2277	1912	2264	3239	1822	2829	1895	1919	2023	1131	1049	1169	1020	1286	1211	1317
ENSMUSG00000001131	3	2	1	2	1	2	4	3	0	1	1	4	7	2	3	5	2	1	5	4	5	2	5	6	8	3	5	24	3	26	13	9	195	281	77	238	1410	868	949	2215	765	1448	1002	1448	1806	1578
ENSMUSG00000001134	183	263	290	302	242	222	230	268	171	200	217	263	279	287	218	273	115	169	156	136	137	199	295	156	307	330	312	355	279	323	239	238	217	324	323	389	269	194	303	234	149	200	177	264	175	159
ENSMUSG00000001138	198	117	142	197	251	290	376	240	173	197	293	253	211	243	284	267	304	326	245	348	273	233	259	222	182	167	94	217	228	210	235	301	347	299	172	250	250	177	232	232	314	189	290	209	363	277
ENSMUSG00000001143	135	143	147	154	216	230	344	284	188	195	184	209	257	156	184	220	192	192	287	251	220	106	304	217	175	151	169	128	183	141	240	204	269	228	191	285	102	124	141	195	136	150	186	216	184	273
ENSMUSG00000001150	239	280	213	212	286	330	336	306	261	289	263	311	342	218	238	286	275	280	303	305	192	182	290	258	251	245	183	206	316	260	305	284	386	401	283	357	241	205	234	256	224	267	140	238	290	291
ENSMUSG00000001151	163	206	168	152	138	152	161	190	187	205	130	214	300	153	185	189	112	112	170	121	87	124	225	155	203	173	176	203	197	227	214	182	406	364	281	371	218	167	185	202	213	169	123	199	226	211
ENSMUSG00000001155	2520	1961	2090	2042	2151	2430	3212	2096	2374	2590	2217	2743	4249	2147	2177	2089	2722	2362	2747	2567	2862	2968	3250	3279	2450	2185	1881	1647	2290	2317	2076	2033	1944	1923	1971	1801	1524	1438	1738	1846	1486	1750	1453	1731	1495	1605
ENSMUSG00000001156	94	65	102	51	54	71	110	69	56	78	65	100	89	52	75	79	62	50	76	93	74	54	109	78	87	75	69	121	85	148	132	90	192	204	142	183	310	215	316	302	257	205	157	294	290	385
ENSMUSG00000001157	193	246	170	176	192	189	194	133	164	196	134	221	308	179	191	198	202	153	224	185	136	157	205	195	182	156	190	176	175	279	182	146	253	271	233	311	270	220	323	242	280	247	184	253	322	303
ENSMUSG00000001158	224	358	336	298	192	197	281	248	179	233	173	235	312	246	196	239	174	142	174	162	120	178	265	205	306	278	330	290	255	421	194	256	260	342	213	359	398	344	431	309	236	236	327	426	360	253
ENSMUSG00000001166	10	14	16	19	18	20	34	27	10	21	10	18	11	18	15	16	7	12	12	19	12	9	19	12	15	18	13	15	11	24	24	18	20	24	18	36	26	16	17	20	13	21	15	12	26	14
ENSMUSG00000001168	0	0	0	0	0	0	0	0	0	0	0	0	0	0	0	0	0	0	0	0	0	0	0	0	0	0	0	0	0	0	0	0	1	1	0	0	0	0	0	0	0	0	0	0	0	0
ENSMUSG00000001173	83	121	99	136	93	108	63	112	95	112	83	110	143	94	97	85	99	53	117	130	77	58	72	128	129	111	105	65	90	143	133	101	131	178	136	197	86	71	126	144	94	70	40	101	91	120
ENSMUSG00000001175	3100	3375	3200	2942	2728	3082	3686	3142	2839	3241	2925	3866	4846	3383	3396	3513	3119	3080	3172	3039	2558	3104	4446	3296	3570	3302	3651	3625	3127	4825	4058	3804	4936	7194	5422	6626	4174	3912	4883	3376	3067	2872	2411	3509	4099	4245
ENSMUSG00000001211	2196	2323	2232	2456	2461	2678	3268	3765	2837	3255	2839	3827	3366	2573	2821	3225	2952	3390	3259	4163	3145	2123	3125	3442	2407	2306	1923	2189	2959	2797	2508	2917	3393	3908	3015	3234	2352	2030	2575	2274	1951	2187	1699	2196	2382	2162
ENSMUSG00000001225	2	0	0	0	0	0	0	0	0	0	0	0	1	0	0	0	0	0	0	0	0	0	2	0	0	0	0	0	0	0	0	0	0	0	0	0	0	0	0	0	0	0	0	0	0	0
ENSMUSG00000001227	46	54	49	65	61	54	46	80	48	64	66	79	83	79	49	79	44	51	38	57	48	44	74	47	86	88	67	72	89	87	96	83	152	205	130	137	168	133	163	183	121	100	140	118	170	171
ENSMUSG00000001228	25	16	11	12	12	9	9	16	7	10	20	6	31	10	6	2	6	18	30	20	10	1	21	12	22	21	18	34	19	87	71	44	142	164	120	167	91	80	71	145	139	111	95	160	163	177
ENSMUSG00000001229	597	645	519	583	930	941	998	1072	948	843	704	999	1125	919	736	911	676	901	989	1006	618	634	955	855	630	481	486	604	1105	810	894	981	1301	1275	992	1037	501	459	659	609	444	419	367	487	767	650
ENSMUSG00000001240	149	114	180	183	134	162	134	219	78	118	160	163	199	160	119	158	99	140	132	79	125	135	144	131	239	244	105	223	212	149	145	154	228	443	209	235	360	277	310	401	317	335	297	379	601	431
ENSMUSG00000001247	2159	1922	2169	1911	2369	2827	4292	2998	2216	3037	2823	2639	3822	2406	3231	2768	2859	2630	2989	2727	3376	2137	4082	3855	1920	1895	2197	1785	2925	3535	2514	2708	2657	2960	2939	3203	3428	3920	4848	6836	3876	4534	7004	6118	6227	5014
ENSMUSG00000001248	98	118	118	127	81	82	109	137	93	129	98	99	131	86	98	128	95	95	108	91	87	74	121	92	150	129	126	138	128	186	153	143	196	219	167	231	227	208	294	223	222	204	184	289	262	258
ENSMUSG00000001249	3285	2652	3098	2861	3255	3506	5027	3946	3443	3898	3530	3891	4643	3191	3937	4015	4175	4175	4794	4783	4988	3348	5247	4747	3382	2985	2842	2483	3666	4155	3176	3296	3839	3940	3613	3948	3282	3295	3748	4170	3537	3734	3805	4400	4445	3261
ENSMUSG00000001260	0	0	0	0	0	0	0	0	0	0	0	0	0	0	0	0	0	0	0	0	0	0	0	0	0	0	0	0	0	0	0	0	0	0	0	0	0	0	0	0	0	0	0	0	0	0
ENSMUSG00000001270	146	210	164	195	179	196	166	216	151	196	152	175	266	161	157	185	150	153	181	133	142	152	262	198	240	233	178	288	229	461	443	390	630	1046	511	829	600	685	766	817	562	568	599	1206	877	767
ENSMUSG00000001280	507	530	388	472	441	369	481	353	455	504	356	526	708	403	586	516	573	531	704	733	342	381	556	591	515	355	456	475	401	407	439	447	710	591	473	670	425	456	524	636	678	595	392	580	760	791
ENSMUSG00000001281	22	30	26	33	38	26	38	53	23	53	32	42	57	33	32	30	54	41	43	33	38	42	51	59	60	47	48	100	48	185	154	165	256	344	223	323	372	336	372	550	440	392	372	679	595	600
ENSMUSG00000001285	226	179	257	192	204	191	261	243	211	191	141	281	300	203	234	223	109	169	207	201	227	181	263	178	262	190	221	205	175	262	178	200	265	367	222	197	295	196	217	237	249	206	240	252	262	207
ENSMUSG00000001288	101	180	163	124	112	127	150	197	115	206	103	192	211	115	121	166	93	115	128	136	94	118	203	119	141	177	132	177	149	144	153	199	247	293	138	224	179	159	244	264	242	231	199	311	307	298
ENSMUSG00000001289	1674	2970	3175	2917	1688	2149	2058	2882	1800	2243	1955	1905	3262	2709	1525	2183	1189	995	941	996	1059	1491	2236	1427	3021	3622	2496	3294	2790	3019	2454	2803	2067	3370	2538	2971	3271	2920	3361	1934	1593	1599	2024	2784	2185	1780
ENSMUSG00000001300	44	52	49	42	48	49	56	60	38	62	37	62	145	47	58	71	73	58	86	69	56	62	88	67	82	71	35	75	69	50	51	52	59	47	44	69	64	49	52	57	74	61	26	68	114	94
ENSMUSG00000001305	89	111	143	106	97	127	87	68	110	130	111	128	163	103	116	149	102	130	135	85	100	117	162	143	157	81	142	131	125	105	116	100	161	203	167	188	153	136	169	149	96	101	87	160	170	146
ENSMUSG00000001313	242	177	238	219	183	331	315	242	259	259	259	289	292	345	264	302	126	183	242	127	236	204	392	331	249	240	237	190	223	225	263	187	218	305	348	264	289	224	287	248	196	178	222	263	208	187
ENSMUSG00000001323	1335	1494	1434	1349	1705	1450	2215	1731	1732	2029	1490	1744	2247	1607	1966	1801	1443	1305	1856	1770	1522	1542	1917	1870	1312	1368	1166	1309	1614	1517	1273	1431	1336	1448	1724	1589	796	724	907	729	721	690	426	672	878	627
ENSMUSG00000001333	0	8	0	0	0	0	0	0	0	0	0	0	0	0	0	0	0	1	0	0	0	0	0	0	0	0	0	0	0	0	0	3	0	0	0	6	2	1	1	2	5	0	0	0	2	4
ENSMUSG00000001334	2	4	5	6	5	2	3	4	1	10	9	9	6	6	4	4	4	10	4	7	1	2	9	9	5	6	2	4	4	6	4	14	12	13	10	14	33	44	46	90	71	80	43	133	127	99
ENSMUSG00000001348	1006	818	864	942	1067	1155	1747	1252	1094	1392	1302	1360	1684	1050	1436	1238	1449	1550	1681	1772	1795	1095	2065	1807	1028	952	928	957	1249	1850	1262	1276	1564	1959	1414	1751	1652	1596	1772	1906	1643	1675	1608	2078	2189	1930
ENSMUSG00000001349	0	3	1	2	0	4	0	0	1	1	1	1	4	0	2	1	1	1	1	1	0	2	2	0	2	3	1	0	0	0	2	0	1	4	0	1	4	5	1	1	4	3	4	2	4	2
ENSMUSG00000001366	795	1079	949	909	684	740	973	1007	709	843	682	972	1161	799	781	915	994	877	747	901	775	706	1076	831	939	979	786	807	983	989	752	823	870	936	773	900	621	559	715	482	592	474	404	492	526	528
ENSMUSG00000001376	106	116	76	71	89	59	72	61	56	93	58	73	136	82	84	48	75	98	112	85	86	85	76	86	47	59	118	64	43	100	38	52	124	110	97	145	107	74	99	65	57	151	68	128	144	128
ENSMUSG00000001379	67	80	120	89	46	53	78	64	55	38	48	46	78	52	58	54	46	41	54	37	36	38	61	53	112	105	106	96	55	80	69	51	66	74	56	82	80	113	131	76	71	83	91	117	89	70
ENSMUSG00000001380	377	334	298	310	367	329	466	292	338	373	341	432	569	338	389	369	353	409	413	416	368	300	467	469	324	255	360	272	366	499	324	379	507	623	541	623	485	458	480	628	568	505	496	675	615	641
ENSMUSG00000001383	345	339	303	333	296	286	476	280	290	306	286	351	541	378	398	358	343	339	400	449	303	332	465	373	340	291	426	290	346	442	335	331	469	580	442	617	495	483	511	654	500	534	587	817	694	554
ENSMUSG00000001403	10	20	34	45	19	6	70	40	44	51	26	5	91	21	7	9	9	9	30	6	20	4	13	20	46	52	29	16	80	317	147	100	318	709	282	358	281	116	157	192	206	142	175	277	219	257
ENSMUSG00000001415	291	376	313	298	433	302	364	376	360	317	239	440	344	291	241	365	337	390	337	400	226	196	360	358	365	340	326	303	447	369	430	395	543	625	450	589	339	350	453	372	300	288	270	394	382	393
ENSMUSG00000001416	1072	1087	824	995	1040	1131	1521	1003	1126	1174	1058	1423	1751	1448	1236	1241	1068	1295	1191	1351	956	1063	1414	1308	1175	899	1188	1078	1068	1471	1119	1144	1550	1982	1566	1737	1377	1210	1424	1183	1144	1048	1150	1314	1537	1380
ENSMUSG00000001417	119	95	120	85	137	147	266	113	144	175	144	148	105	130	153	173	222	147	297	193	267	189	232	248	129	96	131	95	105	255	198	149	326	278	294	351	273	302	308	379	335	508	408	708	606	365
ENSMUSG00000001418	385	329	587	560	457	730	835	759	658	855	649	709	772	485	566	629	646	834	861	914	756	725	1073	943	657	394	474	551	717	866	761	640	949	1154	749	1067	1045	957	844	1253	757	885	1162	1471	1673	892
ENSMUSG00000001419	302	328	331	329	314	358	330	426	328	457	410	542	572	397	359	382	286	317	442	342	407	308	507	484	330	340	307	275	483	399	498	384	582	606	396	504	454	412	593	554	468	480	435	575	590	566
ENSMUSG00000001420	1	13	0	7	1	2	16	7	3	17	21	12	19	12	8	26	9	4	14	26	4	18	1	25	1	13	0	6	7	3	20	10	5	10	19	1	0	8	10	1	3	0	0	1	6	13
ENSMUSG00000001424	1115	745	881	897	950	1095	1120	864	1337	1446	1046	1396	2110	1080	1184	1307	1171	1217	1753	1150	1446	1034	1220	1802	1134	886	1036	822	1144	956	1043	1107	1588	1635	1437	1797	1192	1188	1392	2521	1768	1689	1593	2472	2111	2312
ENSMUSG00000001435	6590	4553	5719	6207	6683	7297	9973	8170	8073	11142	9522	8149	10033	6327	8416	8807	10888	10584	13982	13116	12439	7845	8596	14389	5536	4388	4897	3655	7191	7184	6534	7349	8380	7143	6890	7680	6025	6164	6977	11743	10595	9905	8980	10858	11658	9704
ENSMUSG00000001436	60	48	49	41	29	34	53	49	31	52	59	75	43	39	52	62	53	61	61	65	77	47	79	81	68	50	76	52	51	80	58	38	70	79	58	74	91	64	101	85	75	90	57	71	85	81
ENSMUSG00000001440	1256	1316	1075	1289	1273	1305	1812	1026	1428	1363	1230	1506	1857	1336	1567	1339	1399	1437	1664	1614	1044	1096	1279	1496	1200	972	1137	1108	1126	1569	1350	1143	2125	2171	1949	2241	1487	1386	1828	2063	1626	1612	1170	1773	2303	2365
ENSMUSG00000001441	362	391	380	302	380	356	452	465	327	445	328	455	485	348	388	372	488	351	551	561	389	275	515	520	374	259	337	340	310	374	445	374	550	511	510	605	395	361	551	519	400	482	344	593	612	604
ENSMUSG00000001444	3	7	1	4	3	4	5	12	0	4	4	6	11	2	1	2	8	6	5	3	12	8	6	12	9	9	9	21	5	24	29	24	26	29	29	34	33	42	45	49	46	53	45	96	76	72
ENSMUSG00000001445	774	893	914	828	848	861	1029	984	843	888	742	1024	1320	866	894	892	771	864	773	923	752	798	1105	900	805	710	622	785	731	1042	832	866	915	1282	1037	979	824	715	902	566	485	537	355	592	618	576
ENSMUSG00000001467	1963	2395	1816	2661	1899	2012	2600	1409	2178	2198	2272	3533	2710	2252	2727	3309	2682	3560	4095	4541	4049	1824	3207	4187	2578	1804	2654	1625	1592	2398	1719	1726	1685	2172	2897	3344	2233	2387	3071	4622	3337	3235	3908	5499	5450	3886
ENSMUSG00000001472	1464	1429	1511	1352	1291	1334	1802	1580	1690	1691	1524	1996	2224	1391	1425	1618	1537	1367	1583	1720	1528	1420	2005	1921	1629	1407	1479	1326	1575	1789	1627	1505	2057	2353	2151	2363	1850	1648	2048	1942	1655	1624	1383	1851	2062	1978
ENSMUSG00000001473	63	81	94	80	110	99	142	83	102	79	65	86	182	113	68	153	87	88	93	82	84	94	105	68	132	109	87	86	104	303	237	179	490	1020	430	573	419	264	333	393	185	212	183	237	491	380
ENSMUSG00000001482	414	561	463	526	614	489	828	808	763	594	616	588	667	502	560	495	505	545	564	689	370	389	561	655	493	403	402	397	568	682	531	537	770	681	631	624	518	576	673	590	453	501	341	537	533	438
ENSMUSG00000001493	4	1	2	1	0	4	2	6	4	3	4	3	12	2	0	1	1	2	4	0	0	1	2	6	7	2	3	2	3	5	9	9	6	20	6	16	10	11	9	28	29	18	15	28	73	64
ENSMUSG00000001494	1	0	1	0	0	0	1	0	0	2	0	0	1	0	0	0	1	2	0	2	1	1	0	0	0	0	0	0	1	0	1	0	0	0	0	0	1	0	0	1	0	0	0	1	0	1
ENSMUSG00000001496	0	0	0	0	0	0	0	0	0	0	0	0	0	0	0	0	0	0	0	0	0	0	0	0	0	0	0	0	0	0	0	0	0	0	0	0	0	0	0	0	0	0	0	0	0	0
ENSMUSG00000001497	0	2	0	3	0	1	0	0	0	0	0	0	0	11	8	0	0	0	3	11	0	0	3	4	9	2	10	11	0	1	0	0	0	4	2	2	0	0	0	0	1	0	1	0	0	1
ENSMUSG00000001504	0	0	0	0	0	0	0	0	0	0	0	0	0	0	0	0	0	0	0	0	0	0	1	0	0	0	0	0	0	0	0	0	0	0	0	0	0	0	0	0	0	0	0	0	0	0
ENSMUSG00000001506	56	33	124	82	45	92	76	85	45	142	109	79	159	76	66	119	90	91	329	171	176	53	102	264	211	99	65	137	70	219	299	226	1239	2176	623	1599	3769	3467	3697	8089	4390	5691	2082	5223	7118	7590
ENSMUSG00000001507	66	56	74	41	66	91	104	74	82	107	84	105	103	75	105	89	90	104	160	121	127	77	135	199	89	51	56	55	68	89	79	46	112	110	87	127	66	53	75	191	143	125	116	232	209	210
ENSMUSG00000001508	0	0	0	0	0	0	0	0	0	0	0	0	0	1	1	0	0	0	0	0	0	0	0	0	0	0	0	0	0	0	0	0	0	0	0	0	1	0	2	0	0	0	0	0	0	0
ENSMUSG00000001510	0	0	0	0	0	0	0	0	0	0	0	0	0	0	0	0	0	0	0	0	0	0	0	0	0	0	0	0	0	0	0	0	0	0	0	0	0	0	0	1	0	0	0	0	0	1
ENSMUSG00000001517	4	11	6	13	8	4	13	13	4	13	19	13	39	7	3	4	2	4	12	6	12	7	9	8	24	12	2	21	20	85	68	34	191	231	123	171	46	38	64	50	52	53	45	50	65	75
ENSMUSG00000001518	86	88	101	107	92	79	118	96	96	100	70	123	131	89	86	97	101	139	98	107	93	87	121	107	119	89	105	106	107	97	93	117	131	175	113	119	106	83	96	120	91	98	65	110	118	107
ENSMUSG00000001520	0	0	0	0	0	0	0	1	0	0	0	0	0	0	0	4	0	0	0	0	0	2	2	0	0	0	0	0	0	0	0	0	0	0	0	0	7	0	0	1	7	0	0	0	2	0
ENSMUSG00000001521	22	30	29	30	35	29	34	37	22	33	18	34	49	35	25	38	22	28	25	16	25	25	32	40	31	46	23	26	28	47	37	26	86	101	61	59	65	58	104	58	60	91	58	120	103	85
ENSMUSG00000001524	149	168	177	134	159	185	227	206	161	194	186	195	222	183	211	188	150	185	174	191	187	155	255	203	184	155	160	132	202	201	164	183	201	263	167	217	162	192	165	162	172	134	186	254	238	111
ENSMUSG00000001525	967	968	1042	843	939	1048	1034	1210	1324	1384	1085	1187	1863	1052	1109	1184	893	1065	1186	974	1084	996	1103	1658	1404	1038	1215	1083	1371	2234	2023	1823	3346	4149	2728	3922	2432	2133	2792	2953	2524	2374	2005	3443	4223	3890
ENSMUSG00000001542	905	778	680	610	644	570	798	499	622	672	537	892	920	735	696	674	778	788	825	859	546	491	894	812	787	647	904	717	606	706	630	514	704	669	566	726	468	497	684	483	447	405	311	489	517	471
ENSMUSG00000001552	459	513	592	509	625	710	742	831	832	842	692	824	872	616	699	714	686	685	831	939	633	672	773	779	747	660	485	604	767	608	744	754	986	1457	1009	1157	727	744	863	966	905	795	650	1063	1288	1093
ENSMUSG00000001555	14	14	19	23	12	14	11	16	7	22	17	12	13	16	16	23	15	15	17	13	19	23	24	19	22	20	10	20	12	21	26	17	83	131	67	85	135	90	127	178	147	160	84	198	238	256
ENSMUSG00000001558	0	0	0	0	0	1	0	0	0	0	0	0	0	0	0	0	0	0	0	0	1	0	0	0	0	0	0	0	0	0	0	0	0	0	0	0	1	0	0	1	0	0	0	0	0	0
ENSMUSG00000001566	0	0	0	0	0	0	0	0	0	0	0	0	0	0	0	0	0	0	0	0	0	0	0	0	0	0	0	0	0	0	0	0	0	0	0	0	0	0	0	0	0	0	0	0	0	0
ENSMUSG00000001569	186	159	161	149	159	132	190	139	183	169	161	196	266	163	186	206	241	225	265	247	199	150	200	239	219	141	227	156	149	207	189	168	261	238	236	266	174	200	268	294	304	229	192	302	248	228
ENSMUSG00000001576	876	687	637	788	880	921	1248	917	1069	978	1009	1037	1306	886	1114	1019	859	935	1176	1117	1038	788	1330	1340	769	665	657	687	892	950	842	930	988	1147	985	1094	790	679	903	995	844	799	653	946	1062	976
ENSMUSG00000001583	1	0	7	0	0	0	0	0	0	0	1	0	0	0	0	0	2	3	1	0	0	0	0	0	0	0	1	0	0	0	0	0	0	0	0	1	1	0	1	0	1	0	0	0	3	1
ENSMUSG00000001588	15	30	26	29	33	16	27	43	21	24	29	20	35	19	27	25	35	27	34	25	19	25	26	27	24	32	19	45	36	47	51	52	72	113	66	69	126	71	74	124	138	107	94	190	167	159
ENSMUSG00000001604	735	730	932	741	682	656	1124	792	720	894	774	839	1186	711	888	790	872	531	791	795	1046	931	1180	930	720	819	583	565	648	907	509	658	523	615	686	581	642	507	595	751	748	706	595	799	937	787
ENSMUSG00000001622	0	0	0	0	0	0	0	0	0	0	0	0	0	0	0	0	0	0	0	0	0	0	0	0	0	0	0	0	0	0	0	0	0	0	0	0	0	0	0	0	1	2	0	3	3	5
ENSMUSG00000001627	191	259	172	168	114	114	148	115	75	120	95	110	145	103	87	149	159	134	151	132	78	88	160	134	256	176	314	189	140	185	164	153	169	243	132	282	373	314	462	473	256	301	268	466	513	408
ENSMUSG00000001630	268	258	182	162	186	152	211	90	156	171	128	216	156	145	226	209	206	246	308	278	209	159	326	272	157	115	236	155	138	164	169	127	219	260	323	440	178	187	237	249	261	183	116	242	336	274
ENSMUSG00000001632	101	94	94	99	112	124	106	75	93	113	110	114	111	58	83	159	150	104	155	139	113	64	112	98	113	162	84	137	133	146	230	185	237	242	171	247	125	165	192	228	173	131	117	259	154	203
ENSMUSG00000001642	180	209	198	222	155	189	227	220	168	236	186	200	304	207	185	235	159	161	208	143	150	177	263	216	295	254	249	310	210	435	366	315	548	852	502	738	616	591	702	623	510	535	533	655	756	723
ENSMUSG00000001655	0	0	0	0	0	0	0	0	0	0	0	0	0	0	0	0	0	0	0	0	0	0	0	0	0	0	0	0	0	0	0	0	0	0	0	0	0	0	0	0	0	0	0	0	0	0
ENSMUSG00000001656	0	0	0	0	0	0	0	0	0	0	0	0	0	0	0	0	0	0	0	0	0	0	0	0	0	0	0	0	0	0	0	0	0	0	0	0	0	0	0	0	0	0	0	0	0	0
ENSMUSG00000001657	0	0	0	0	0	0	0	0	0	0	0	0	0	0	0	0	0	0	0	0	0	0	0	0	0	0	0	0	0	0	0	0	0	0	0	0	0	0	0	0	0	0	0	0	0	0
ENSMUSG00000001661	0	0	0	0	0	0	0	0	0	1	0	0	0	1	0	0	0	0	0	0	0	0	0	0	0	0	0	0	0	0	0	0	0	0	1	0	1	0	0	0	0	0	0	1	0	0
ENSMUSG00000001663	5290	5548	6326	5165	5451	6578	8042	5886	6046	7173	6197	6957	7026	6218	6219	6332	5902	5311	5095	5560	5871	6029	7687	6639	5566	6255	4645	4490	5322	5772	4750	4881	3833	5140	4842	3859	2333	2325	2763	2827	2587	2917	2181	3476	3547	2870
ENSMUSG00000001665	2491	1776	2172	1634	1973	2976	3089	1872	2352	2954	2434	2352	2676	2060	2323	1662	1579	1532	2101	1802	2407	2695	2779	2942	1567	1859	1388	1436	1637	1885	1480	1224	925	801	1253	888	750	607	654	815	997	920	499	938	663	614
ENSMUSG00000001666	7134	9565	10003	8371	6463	8267	8512	8668	6646	7513	6523	7066	10307	8879	6983	6528	4627	4878	4476	4936	5400	6685	8281	5618	8833	10874	7005	9498	7984	8578	6147	7086	5719	7610	6650	6064	4799	4498	5067	3344	2966	3404	3609	4394	3422	2456
ENSMUSG00000001670	12215	8224	12765	9128	10338	13799	24179	8486	10370	12142	18428	11562	18791	10752	13535	10800	16512	10149	19513	11693	14153	13454	15521	17802	9673	9015	8405	6603	11403	10810	6848	6197	5016	4367	8065	5828	6491	4445	7015	8875	6375	6953	5338	12634	7967	7956
ENSMUSG00000001672	5	3	3	6	6	4	8	4	0	6	3	3	33	5	11	6	3	11	7	8	2	3	7	12	2	1	1	5	5	5	0	5	8	6	6	7	3	1	1	2	3	2	2	11	4	5
ENSMUSG00000001674	224	197	176	184	235	202	301	183	249	261	220	212	273	182	215	220	218	235	304	266	219	173	281	263	215	180	216	210	232	323	240	255	322	356	309	405	292	272	336	308	272	301	199	309	360	370
ENSMUSG00000001687	1262	1455	1472	1285	1001	1057	1291	1484	971	1203	1013	1410	1867	1229	1151	1220	1324	1238	1322	1405	963	998	1586	1310	1468	1461	1399	1380	1410	1723	1483	1303	1580	2100	1407	1935	1586	1389	1692	1170	1312	938	763	1079	1467	1354
ENSMUSG00000001700	530	416	449	478	365	451	458	413	379	421	366	575	747	496	591	541	448	529	504	532	491	373	713	783	407	379	471	436	394	511	430	511	449	518	452	507	384	384	496	507	499	437	382	484	542	454
ENSMUSG00000001707	218	270	334	278	177	236	235	249	166	159	172	211	243	190	135	147	170	132	119	163	145	155	255	131	265	310	271	280	252	328	278	238	221	405	258	368	271	215	262	140	128	128	95	177	163	163
ENSMUSG00000001729	1106	1173	1142	1055	1153	1212	1464	1190	1170	1238	973	1214	1592	1218	1022	1040	1038	889	1111	862	744	680	1363	1046	1102	1165	1054	1042	1239	1401	1416	1159	1842	2293	1750	1853	1456	1328	1729	1361	1144	1090	925	1379	1651	1598
ENSMUSG00000001739	6	6	7	5	7	16	20	7	3	4	8	12	6	4	4	13	4	3	12	0	6	3	9	7	12	8	3	8	6	7	5	1	13	11	9	3	25	12	9	22	19	11	26	61	23	25
ENSMUSG00000001741	8	0	2	0	2	0	1	0	0	7	11	15	0	6	0	22	0	0	6	4	0	6	7	19	12	8	0	6	12	39	12	5	5	3	8	19	21	2	12	4	0	9	0	3	0	0
ENSMUSG00000001750	255	315	268	303	326	335	393	329	333	415	425	389	368	281	281	302	311	352	421	447	466	267	495	552	280	337	243	229	395	736	554	462	684	840	574	698	650	523	635	913	557	621	826	1073	798	581
ENSMUSG00000001751	307	255	327	272	329	370	582	359	338	516	417	371	515	276	412	420	466	475	516	431	583	357	422	625	364	324	323	237	319	388	346	364	452	566	405	537	576	474	577	940	683	731	706	961	967	986
ENSMUSG00000001755	1586	1553	1725	1445	1590	1622	1978	2118	1752	1823	1606	2053	2266	1609	1870	1915	1550	1859	1875	2178	1913	1544	2185	2190	1715	1466	1417	1448	1833	1874	1479	1657	1512	1739	1698	1564	1540	1284	1454	1555	1383	1493	1459	1956	1619	1157
ENSMUSG00000001761	70	77	109	115	65	74	121	103	81	92	91	106	151	94	112	120	113	97	124	106	109	75	102	108	114	94	60	71	78	128	92	95	172	185	133	195	141	129	163	152	124	84	81	147	190	137
ENSMUSG00000001763	89	87	62	82	155	81	137	117	139	169	146	179	192	130	55	194	100	202	60	180	114	113	77	104	96	101	154	76	191	134	119	137	154	181	122	176	89	116	96	116	89	100	74	183	150	153
ENSMUSG00000001767	122	117	105	93	176	134	161	66	146	153	90	143	128	98	118	127	150	169	198	172	82	92	122	121	118	59	137	103	133	185	150	135	233	189	229	253	172	166	222	260	205	216	166	295	274	237
ENSMUSG00000001768	266	392	264	352	244	295	260	317	223	329	227	362	476	307	311	316	252	218	311	317	203	173	322	294	355	314	292	354	347	361	369	373	435	502	351	392	289	297	374	230	294	226	169	217	308	291
ENSMUSG00000001773	0	0	0	0	0	0	0	0	0	0	0	0	0	0	1	0	0	0	1	0	0	0	0	0	0	0	0	0	0	0	0	0	0	1	0	0	0	0	0	0	1	1	0	0	2	6
ENSMUSG00000001774	394	417	345	403	458	436	654	386	368	304	360	568	452	408	291	413	546	517	551	590	234	233	449	302	449	314	619	477	445	404	353	354	556	541	467	605	271	326	444	330	324	321	246	475	458	462
ENSMUSG00000001783	736	664	707	643	666	694	1034	731	756	855	755	943	1142	748	829	873	915	886	954	963	866	710	1115	1031	807	652	749	662	669	1008	820	807	987	1347	1098	1231	1202	1158	1277	1551	1309	1240	1197	1732	1709	1523
ENSMUSG00000001785	212	180	227	171	191	171	264	180	200	191	183	220	278	212	203	225	245	271	244	227	197	206	237	234	202	151	246	160	199	264	229	192	254	309	252	324	214	198	269	213	213	195	139	214	291	270
ENSMUSG00000001786	266	222	238	250	224	264	360	264	273	300	266	320	467	246	296	305	286	272	355	335	337	256	406	371	281	237	269	254	323	349	269	257	387	414	322	434	376	382	364	388	409	324	408	468	409	379
ENSMUSG00000001794	1099	1144	1251	1152	1052	1107	1443	1287	1296	1445	1334	1512	1713	1183	1249	1401	1191	1123	1413	1346	1540	1268	1743	1621	1225	1236	1082	1170	1331	1776	1475	1544	2170	2773	2264	2513	2240	2254	2470	2819	2100	2418	2361	3542	3093	2755
ENSMUSG00000001802	215	220	248	231	239	266	310	356	286	345	274	320	305	257	259	276	249	264	270	360	216	196	300	240	221	228	166	225	298	262	225	233	342	315	241	290	204	160	246	239	169	205	92	211	259	208
ENSMUSG00000001804	0	0	0	0	0	0	0	0	0	0	0	0	0	0	0	0	0	0	0	0	0	0	0	0	0	0	0	0	0	0	0	0	0	0	0	0	0	0	0	0	0	0	0	0	0	0
ENSMUSG00000001815	0	0	0	0	0	0	0	0	0	0	0	0	0	0	0	0	0	0	0	0	0	0	0	0	0	0	0	0	0	0	0	0	0	0	0	0	0	0	0	0	0	0	0	0	0	0
ENSMUSG00000001819	0	0	0	0	0	0	0	0	0	0	0	0	0	0	0	0	0	0	0	0	0	0	0	0	0	0	0	0	0	0	0	0	0	0	0	0	0	0	0	0	0	0	0	0	0	0
ENSMUSG00000001823	0	0	0	0	0	0	0	0	0	0	0	0	0	0	0	0	0	0	0	0	0	0	0	0	0	0	0	0	0	0	0	0	0	0	0	0	0	0	0	0	0	0	0	0	0	0
ENSMUSG00000001827	3	2	3	3	0	0	0	3	1	3	2	3	2	1	0	0	2	2	1	1	0	0	3	1	1	1	0	5	0	2	2	2	3	9	1	3	7	6	5	11	7	8	5	17	16	8
ENSMUSG00000001829	372	284	335	253	350	358	453	362	349	441	446	524	338	419	467	393	521	413	547	598	445	440	536	426	340	275	318	345	398	370	416	411	491	643	487	501	423	318	396	411	336	397	316	438	402	317
ENSMUSG00000001833	684	719	474	621	473	501	729	378	488	507	402	607	980	636	699	622	868	760	975	905	439	492	725	696	579	443	896	603	516	757	569	528	855	886	688	1090	800	819	998	1121	1039	908	543	1005	1277	1272
ENSMUSG00000001844	155	194	211	209	112	220	279	197	245	186	162	239	251	229	262	217	168	163	187	163	181	238	235	266	224	148	164	179	209	183	204	169	246	292	280	218	243	218	256	223	234	214	222	266	235	266
ENSMUSG00000001847	2479	2670	2681	2479	2465	2199	3278	3269	2645	2792	2608	3199	3542	2412	2551	2980	2483	2549	2610	2835	2715	2332	3352	3203	2911	2675	2480	2792	3010	3622	3327	3125	4238	5392	3783	4956	3708	3340	3969	3059	3138	2749	1941	2740	4082	3855
ENSMUSG00000001855	95	186	206	188	209	147	217	261	280	262	184	293	237	222	210	211	208	190	267	280	120	158	264	235	238	211	141	213	249	249	308	277	358	415	359	412	248	216	228	220	263	339	111	243	313	331
ENSMUSG00000001864	1	3	4	7	0	2	1	2	0	8	1	4	6	0	5	3	4	2	6	1	0	4	0	3	3	3	5	8	7	1	2	3	0	8	3	8	15	7	7	20	10	19	13	22	30	33
ENSMUSG00000001865	1	0	0	1	1	0	0	0	0	0	0	0	1	0	0	0	0	1	1	0	0	0	0	0	0	1	0	0	0	1	1	1	5	4	6	4	18	4	21	11	20	7	5	17	17	15
ENSMUSG00000001870	33	32	38	27	26	39	37	24	26	58	31	50	28	28	31	40	24	36	71	46	45	22	33	53	37	27	21	31	30	36	39	29	84	130	50	77	66	45	64	166	154	113	52	228	230	209
ENSMUSG00000001891	4901	4687	4680	4116	3049	2995	5733	3209	3516	4745	3788	5534	5309	3288	4707	4507	8355	5114	7258	6749	6069	4532	6397	6882	5084	4079	5135	4385	3430	4056	2732	2976	3321	3295	3134	4138	3379	3050	3171	3791	3935	4187	2207	3764	4148	4251
ENSMUSG00000001901	0	0	0	0	0	0	0	0	0	0	0	0	0	0	0	0	0	0	0	0	0	0	0	0	0	0	0	0	0	0	0	0	0	0	0	0	0	0	0	0	0	0	0	0	0	0
ENSMUSG00000001909	262	342	308	354	313	349	433	393	414	363	332	377	355	405	289	310	298	297	375	318	232	234	431	274	379	313	310	260	396	321	387	274	320	462	271	357	278	309	338	302	276	255	311	406	317	352
ENSMUSG00000001910	334	373	395	377	406	413	541	466	451	499	437	529	527	452	364	402	460	398	454	437	338	343	418	348	405	404	351	429	504	512	533	485	837	945	689	778	523	473	608	580	463	457	338	572	615	671
ENSMUSG00000001911	1461	1608	1482	1487	1501	1497	1557	1687	1885	2016	1598	2243	1686	1390	1436	1720	1469	1194	1547	1836	1421	1074	1526	1526	1559	1573	1110	1258	1627	1384	1294	1399	1850	1886	1537	1276	970	1176	1066	1363	1241	1380	825	1527	1354	1275
ENSMUSG00000001918	22	14	19	8	6	13	21	5	7	21	14	0	39	0	9	19	7	15	17	15	7	9	22	21	35	13	12	29	5	59	32	18	72	87	34	44	134	123	136	197	178	155	171	288	356	308
ENSMUSG00000001924	1825	1660	1631	1780	2219	2137	2833	2495	2308	3044	2474	2847	3286	1896	2353	2368	2534	2780	2820	2767	2548	2015	2660	3216	2072	1471	1423	1610	2660	2438	2828	2655	2791	3717	3026	3532	1864	1819	2332	1961	2027	1772	1323	2136	2437	2551
ENSMUSG00000001930	72	74	109	71	78	74	87	112	63	108	93	68	79	88	96	87	48	66	77	105	111	62	113	139	62	48	63	94	82	105	175	138	193	269	128	250	120	107	109	117	192	223	97	104	277	267
ENSMUSG00000001942	373	243	311	333	309	360	593	403	383	524	451	460	571	322	528	439	647	566	868	919	714	393	618	816	410	313	321	263	363	461	337	345	429	479	444	498	341	309	338	414	424	436	257	331	564	456
ENSMUSG00000001943	3	3	0	4	1	2	2	1	1	0	0	0	0	0	0	1	1	0	0	0	1	0	1	2	0	0	1	1	0	2	3	0	0	3	1	3	0	5	3	1	1	0	1	7	1	1
ENSMUSG00000001946	153	210	215	199	163	212	222	259	170	220	196	237	302	199	174	229	197	216	169	210	239	196	310	275	224	238	143	254	255	255	244	250	331	449	234	384	347	281	355	339	255	307	269	296	348	333
ENSMUSG00000001948	11	16	10	13	3	5	10	9	12	3	11	3	11	11	6	13	1	4	9	9	5	1	7	5	13	11	7	9	2	10	11	7	3	14	10	12	27	12	14	11	12	17	15	31	21	15
ENSMUSG00000001962	173	162	159	142	151	154	243	170	181	215	175	231	272	163	160	214	240	222	273	259	211	177	241	273	183	168	180	168	181	202	161	197	222	249	251	277	266	218	320	392	283	296	292	417	397	399
ENSMUSG00000001964	223	231	264	246	306	302	342	325	239	348	252	300	456	303	312	258	249	266	298	226	261	215	424	201	314	203	341	291	337	467	329	263	414	447	408	470	480	360	453	413	379	310	234	390	565	466
ENSMUSG00000001983	213	218	186	229	227	243	290	228	261	266	241	248	381	225	291	253	239	263	264	320	223	242	253	199	193	165	188	172	203	286	186	178	213	237	223	220	166	132	188	144	142	127	83	114	191	146
ENSMUSG00000001985	0	0	0	0	0	0	0	0	0	0	0	0	0	0	0	0	0	0	0	0	0	0	0	0	0	0	0	0	0	0	0	0	0	0	0	0	0	0	0	0	0	0	0	1	0	0
ENSMUSG00000001986	3	0	17	3	0	0	5	0	0	0	0	4	0	6	0	2	6	0	5	6	0	0	0	8	0	0	13	0	0	0	0	0	13	1	6	2	7	3	14	14	15	5	5	11	16	13
ENSMUSG00000001988	0	4	0	0	0	0	0	1	2	3	0	1	2	0	2	0	0	0	2	2	1	1	2	2	0	1	1	0	1	0	1	0	1	2	0	0	0	0	3	0	0	0	0	0	0	0
ENSMUSG00000001995	60	108	101	112	31	32	57	45	41	59	52	52	70	47	47	56	58	45	96	95	35	25	50	70	115	94	74	110	52	75	51	60	92	125	71	91	113	83	83	105	101	87	43	92	121	118
ENSMUSG00000001998	24	76	39	72	39	26	48	16	39	28	48	56	44	23	25	55	44	41	77	35	14	27	29	44	38	53	45	84	10	36	38	56	80	33	29	85	12	35	44	28	68	50	15	14	26	39
ENSMUSG00000001999	235	299	274	266	208	216	279	233	189	223	227	301	327	273	244	262	196	230	229	219	245	232	330	271	316	311	301	347	253	580	312	285	379	582	407	557	443	373	433	272	298	246	231	307	341	299
ENSMUSG00000002006	9	6	11	8	2	3	8	6	6	10	7	4	3	4	11	7	3	3	5	3	4	5	3	9	8	9	3	9	4	11	7	8	9	18	8	18	14	9	14	23	21	12	10	27	34	26
ENSMUSG00000002007	0	0	1	2	0	0	0	1	0	0	0	0	0	3	0	0	0	0	0	0	0	0	0	0	1	0	0	1	1	2	0	0	1	7	0	5	6	1	2	0	1	3	0	13	0	0
ENSMUSG00000002010	558	566	630	601	434	549	639	602	560	579	436	681	825	553	547	615	592	613	643	643	625	605	811	791	607	483	453	497	493	663	549	596	622	833	586	702	600	528	644	621	541	579	573	770	639	636
ENSMUSG00000002012	0	0	0	3	0	0	0	0	0	0	1	0	0	0	1	0	1	0	3	1	0	1	1	2	0	0	2	0	0	0	3	1	1	1	1	0	5	3	3	0	5	5	2	1	4	5
ENSMUSG00000002014	1700	2645	2480	2841	1712	2127	2186	2769	1684	1946	1844	2076	3144	2623	1757	2359	1006	1482	1072	1150	1437	1489	2252	1534	2845	3372	2564	3148	3273	2494	2287	3226	2255	3835	2502	3066	2778	2275	2688	1628	1347	1197	1275	1594	1760	1657
ENSMUSG00000002015	1406	1219	1318	1423	1374	1496	2421	1492	1404	1752	1661	1891	2470	1538	1927	1922	2078	2058	2317	2438	2392	1847	2823	2651	1611	1420	1641	1444	1515	2119	1574	1645	1776	2327	1819	2097	1662	1602	2038	2336	1947	2050	1956	2648	2542	2096
ENSMUSG00000002017	216	232	202	253	243	240	319	188	278	248	207	295	303	216	213	244	290	311	348	322	178	171	231	260	268	183	297	218	231	259	273	239	395	449	379	404	263	227	314	338	303	312	206	310	358	357
ENSMUSG00000002020	3	0	8	6	9	13	4	6	4	11	16	0	3	4	10	3	2	4	1	10	16	1	13	11	6	3	2	6	1	1	17	7	8	25	6	33	78	34	56	287	118	258	118	270	441	397
ENSMUSG00000002028	193	363	241	240	150	168	179	191	174	187	163	232	282	140	168	196	213	163	194	205	122	101	229	155	276	265	190	355	178	197	249	203	363	342	204	332	159	169	202	186	215	198	136	266	228	199
ENSMUSG00000002031	303	431	417	320	259	262	321	334	313	368	296	519	529	289	274	290	286	326	258	300	293	309	346	264	296	275	331	245	307	410	310	306	465	475	421	396	373	313	343	367	296	331	321	367	359	252
ENSMUSG00000002032	250	340	227	293	155	128	274	341	169	142	150	140	295	179	195	153	247	151	181	253	195	203	297	156	210	250	166	269	225	210	189	136	131	112	123	105	67	67	80	59	65	65	45	110	82	57
ENSMUSG00000002033	13	21	15	13	13	13	16	29	4	15	15	12	31	11	9	7	10	10	11	18	12	21	23	17	16	12	21	54	25	114	95	54	101	159	80	182	172	162	201	222	153	184	152	302	322	308
ENSMUSG00000002043	194	207	227	249	161	204	230	213	216	211	180	210	337	258	220	204	192	162	190	178	225	239	302	203	241	242	220	210	241	282	205	180	216	306	199	266	335	341	359	337	255	266	315	485	344	282
ENSMUSG00000002052	425	435	401	360	515	442	576	511	464	511	464	559	523	365	414	516	570	424	559	454	373	341	496	508	415	331	332	382	501	433	568	503	765	760	629	817	397	412	405	404	374	470	181	238	431	432
ENSMUSG00000002055	2	6	1	1	4	0	9	6	6	0	3	1	4	1	5	0	2	9	1	3	4	3	2	4	8	8	6	19	11	41	33	10	72	82	42	56	25	29	29	42	31	36	21	48	39	39
ENSMUSG00000002057	0	0	0	0	0	0	0	0	0	0	0	0	0	0	0	0	0	0	0	0	0	0	0	0	0	0	0	0	0	0	0	0	0	0	0	0	0	0	0	0	0	0	0	0	0	0
ENSMUSG00000002058	38	69	87	75	64	67	70	127	78	96	67	118	102	68	76	77	80	81	76	100	94	72	117	126	105	93	101	93	114	130	137	118	184	297	171	267	370	245	320	265	243	202	207	250	292	261
ENSMUSG00000002059	28	45	32	30	14	37	42	58	38	94	64	32	41	14	26	44	38	39	57	38	44	36	92	61	32	38	43	29	47	98	10	32	71	112	82	83	102	110	82	151	98	71	45	121	193	153
ENSMUSG00000002064	393	524	484	475	384	425	525	494	383	400	369	479	786	562	481	495	330	392	325	417	350	330	576	370	658	662	622	618	540	678	405	551	468	740	503	615	621	567	586	547	407	329	458	671	497	492
ENSMUSG00000002068	16	15	14	7	7	1	4	6	3	3	2	4	14	4	3	7	2	6	15	3	5	0	8	2	14	32	54	28	10	26	24	16	60	86	42	92	64	42	50	28	34	30	9	35	52	38
ENSMUSG00000002076	1	8	4	1	7	14	4	1	2	6	1	2	24	16	4	11	0	7	2	7	3	2	9	8	2	5	3	1	2	8	7	6	4	16	7	2	11	17	8	11	7	4	12	6	10	9
ENSMUSG00000002083	208	100	95	95	167	190	282	115	158	165	139	143	182	174	248	112	107	174	128	139	135	154	130	149	142	109	152	117	148	182	102	132	163	137	110	102	225	185	225	247	188	161	248	300	287	214
ENSMUSG00000002100	0	0	1	0	0	0	0	2	0	0	0	0	0	0	0	0	0	0	0	0	0	0	0	0	0	0	0	0	0	0	0	0	0	0	0	0	3	0	1	1	0	0	1	2	0	0
ENSMUSG00000002102	1261	1279	1260	1161	1180	1209	1534	1248	1296	1415	1247	1692	1967	1420	1407	1531	1245	1355	1212	1403	1262	1337	1892	1534	1498	1390	1429	1307	1338	1779	1332	1361	1872	2350	1960	2218	1712	1600	1883	1721	1363	1447	1677	2191	1816	1564
ENSMUSG00000002103	506	513	560	646	448	644	912	655	697	719	568	488	911	435	774	720	606	665	1147	1002	621	465	669	882	536	431	455	591	554	894	673	786	913	945	974	1077	756	675	961	711	772	782	567	732	1195	818
ENSMUSG00000002104	0	0	1	3	0	0	0	0	0	1	0	1	0	0	0	0	0	0	0	3	0	0	0	2	1	0	0	0	0	0	2	0	4	2	1	2	0	2	1	8	6	8	6	11	11	9
ENSMUSG00000002105	74	100	95	102	68	101	85	116	99	93	87	115	129	87	97	108	83	68	134	143	84	50	114	117	108	67	97	84	108	128	114	69	204	248	161	202	148	185	183	297	171	185	164	321	286	245
ENSMUSG00000002107	146	107	105	121	121	73	160	133	166	134	126	242	242	132	141	125	167	166	263	218	150	115	114	184	163	136	164	238	183	278	278	226	466	449	354	543	406	315	413	422	416	371	280	558	555	523
ENSMUSG00000002108	1603	1930	2099	1915	1671	1763	2268	2047	1816	1859	1585	1902	2671	2046	1628	1881	1453	1508	1381	1485	1370	1725	2537	1473	2224	2167	1696	2291	2157	3326	2290	2104	2493	3430	2430	2850	1935	1810	2241	1033	950	1156	1185	1394	1268	1057
ENSMUSG00000002109	29	43	43	24	12	20	16	19	3	20	25	9	19	27	42	8	34	21	21	21	16	11	36	52	17	33	17	39	10	44	28	28	40	22	25	27	12	4	17	32	39	31	33	23	47	59
ENSMUSG00000002111	125	181	174	192	141	192	181	229	135	195	169	178	271	163	124	174	159	138	177	135	151	147	306	185	331	249	229	406	265	702	626	478	913	1255	668	1162	1208	1011	1153	821	696	648	652	1049	948	914
ENSMUSG00000002129	262	273	258	279	279	302	372	341	362	362	302	324	342	247	270	321	374	346	345	369	267	279	334	373	343	258	225	249	290	339	360	309	481	504	466	573	345	308	406	443	360	381	300	501	491	517
ENSMUSG00000002147	623	797	785	766	678	671	879	965	793	843	726	933	977	634	768	836	803	826	887	992	793	611	955	899	823	753	595	865	906	909	901	923	1146	1322	1043	1187	824	715	923	901	842	818	645	868	1151	1129
ENSMUSG00000002190	0	1	0	0	0	0	0	0	0	0	0	0	0	0	0	0	0	0	0	0	0	0	0	0	0	0	0	1	0	0	0	0	0	1	0	1	1	2	0	2	0	2	0	2	1	3
ENSMUSG00000002204	10	13	11	13	12	9	11	13	7	9	11	11	32	15	6	13	9	15	15	14	14	13	22	20	14	9	25	39	13	81	58	45	110	146	83	142	278	139	190	233	214	120	145	279	259	260
ENSMUSG00000002205	269	302	261	294	267	251	346	372	289	338	305	392	490	283	303	340	304	320	352	356	339	269	497	396	312	272	288	293	371	420	343	269	540	625	521	587	476	416	450	502	444	477	505	557	540	480
ENSMUSG00000002210	71	53	64	58	52	58	102	96	76	101	84	67	104	83	67	97	50	96	90	89	84	76	76	106	101	94	58	84	113	119	124	88	138	146	122	153	128	157	118	216	110	96	128	230	221	95
ENSMUSG00000002221	179	203	239	195	227	176	218	313	166	220	156	268	282	178	193	200	196	220	197	219	197	149	215	226	186	219	206	257	244	199	216	272	219	289	204	218	204	169	203	213	207	172	139	219	292	200
ENSMUSG00000002222	1963	1737	1563	1458	1222	1172	1508	1164	1167	1508	1155	1391	2004	1137	1854	1523	1962	1434	2679	2370	1597	1108	1969	2209	1443	1118	1405	1346	1100	1213	1195	1033	1436	1192	1056	1425	862	1064	1196	1102	1340	1127	646	916	1199	959
ENSMUSG00000002227	186	146	168	170	173	158	251	239	190	346	271	218	290	135	213	196	273	226	453	370	387	146	301	394	193	158	108	140	185	266	286	237	382	366	380	455	294	291	342	544	485	534	416	539	566	488
ENSMUSG00000002228	1	10	5	3	3	3	7	4	3	2	4	4	11	8	4	3	0	7	2	4	1	3	8	7	3	3	2	6	4	14	9	9	7	21	7	15	9	15	16	21	16	14	16	17	16	16
ENSMUSG00000002233	161	231	241	315	163	202	241	247	168	222	193	312	393	187	213	214	200	194	152	185	168	181	298	257	286	279	261	344	255	492	476	382	664	865	503	836	727	684	939	980	539	689	697	976	1029	890
ENSMUSG00000002240	0	0	0	0	0	0	0	0	0	0	0	0	0	0	0	0	0	0	0	0	0	0	0	0	0	0	0	0	0	0	0	0	0	0	0	0	0	0	0	0	0	0	0	0	0	0
ENSMUSG00000002249	85	73	73	89	95	93	107	119	113	140	112	111	110	87	72	98	115	105	129	121	99	78	121	138	100	96	65	88	136	98	97	91	160	171	154	141	92	91	129	107	115	93	71	104	141	86
ENSMUSG00000002250	86	79	76	64	409	360	423	199	161	107	151	89	179	260	151	151	82	156	90	68	78	85	107	94	62	85	76	92	268	180	271	209	246	302	167	214	168	152	245	269	150	146	166	289	275	210
ENSMUSG00000002257	1	7	3	6	2	8	15	4	3	9	7	3	10	4	2	10	3	9	10	4	5	1	4	9	13	8	5	14	7	31	25	16	37	47	29	60	110	76	108	145	136	103	109	208	197	165
ENSMUSG00000002265	17	49	21	44	32	33	38	20	20	30	32	54	26	28	24	38	23	40	20	34	5	8	19	20	29	17	36	52	35	13	29	28	84	64	26	42	15	21	38	22	20	12	16	21	17	19
ENSMUSG00000002266	0	0	0	0	0	0	0	0	0	0	0	0	0	0	0	0	0	0	1	0	1	0	0	0	0	0	0	0	0	0	0	0	0	0	0	0	0	0	0	0	0	0	0	0	0	0
ENSMUSG00000002274	93	97	78	96	93	109	172	93	100	115	87	125	112	117	101	123	50	66	89	65	80	92	140	78	103	101	77	67	135	154	123	115	166	211	148	148	130	100	86	93	68	70	68	103	79	84
ENSMUSG00000002279	351	176	306	368	316	360	585	373	373	425	447	383	495	304	490	373	575	541	575	627	689	341	546	709	300	223	371	245	403	409	310	351	473	424	396	474	386	442	423	689	565	480	627	750	663	580
ENSMUSG00000002280	189	273	240	222	262	269	364	289	250	250	235	349	348	284	269	289	226	220	234	270	235	244	334	280	301	283	274	275	243	311	240	267	285	321	297	250	274	232	313	179	215	195	179	234	214	209
ENSMUSG00000002289	742	541	374	613	496	566	329	1112	339	602	712	1056	791	1229	478	775	351	1270	1068	1004	763	347	618	800	753	669	1066	489	935	343	535	1030	476	535	246	282	397	707	641	279	260	550	411	70	103	113
ENSMUSG00000002297	27	17	16	16	23	12	38	30	5	16	14	17	53	25	11	27	22	18	42	11	14	1	18	29	25	21	24	32	18	59	47	25	109	171	119	82	87	53	71	86	102	92	72	60	89	33
ENSMUSG00000002307	155	184	180	160	191	186	241	194	182	202	196	180	239	171	155	170	192	152	182	175	136	163	223	153	175	219	140	201	210	287	255	236	365	452	339	386	269	229	281	224	184	212	182	180	244	233
ENSMUSG00000002308	74	58	58	56	53	64	72	92	73	74	59	82	101	85	64	76	54	55	56	72	87	71	82	74	96	89	79	86	66	96	50	63	63	96	73	73	70	60	92	83	81	62	100	107	106	78
ENSMUSG00000002319	348	242	290	261	402	366	460	363	455	476	403	352	558	366	322	427	434	402	506	270	369	233	443	423	334	330	349	205	367	328	369	298	428	425	518	471	402	341	464	592	364	477	296	478	638	688
ENSMUSG00000002320	553	442	563	529	562	614	924	595	571	681	614	658	829	428	428	579	784	819	805	978	738	499	780	911	428	516	547	380	530	673	560	753	849	978	911	907	807	566	874	1317	1071	1034	950	1155	1270	1062
ENSMUSG00000002324	14	15	13	7	16	12	17	13	24	26	18	20	16	16	12	27	11	10	27	23	26	9	37	36	16	13	15	9	31	9	35	13	41	38	18	39	22	33	25	28	56	35	29	51	41	32
ENSMUSG00000002325	415	456	505	382	588	653	788	702	571	575	553	601	710	510	560	562	492	642	602	721	496	426	766	587	597	524	537	532	561	859	772	744	811	1041	965	719	538	479	672	507	402	453	407	606	692	622
ENSMUSG00000002326	141	144	114	142	137	116	198	123	129	133	99	161	210	161	152	144	129	172	138	185	118	130	186	161	160	152	155	169	133	232	133	135	191	234	197	256	200	176	243	172	166	147	143	176	161	197
ENSMUSG00000002329	167	263	200	213	179	189	228	196	192	168	168	171	255	183	201	200	149	197	163	181	140	176	218	159	246	222	257	242	211	289	198	222	253	377	247	290	303	271	350	296	204	256	282	389	305	268
ENSMUSG00000002332	1574	1459	1565	1461	1624	1448	2060	1889	1521	1665	1665	1812	1587	1702	1709	1637	1533	1625	1623	1885	1574	1453	2011	1754	1620	1683	1316	1271	1661	1890	1503	1760	1553	1995	1760	1922	1242	1196	1441	1446	1276	1107	1091	1807	1428	1149
ENSMUSG00000002341	0	0	0	0	0	0	0	0	0	0	0	0	0	0	0	0	0	0	0	0	0	0	0	0	0	0	0	0	0	0	0	0	0	0	0	0	0	0	0	0	0	0	0	0	0	0
ENSMUSG00000002342	39	78	56	32	99	44	58	43	31	87	76	66	41	98	33	47	61	53	70	89	105	81	62	44	42	66	70	26	41	40	104	28	63	55	84	49	44	55	45	41	99	46	76	70	68	57
ENSMUSG00000002343	38	13	39	66	64	66	48	84	29	78	44	65	71	40	47	22	56	50	64	71	36	30	69	70	24	58	34	38	82	83	76	75	76	78	72	80	57	43	45	54	17	35	44	57	59	62
ENSMUSG00000002345	155	190	141	174	134	184	175	161	165	168	159	166	199	140	159	161	106	138	173	197	155	105	231	180	149	171	158	160	190	172	192	149	184	261	191	212	194	179	207	185	136	141	139	209	195	186
ENSMUSG00000002346	657	931	581	907	932	737	894	1566	915	914	795	1012	1228	749	862	1063	939	939	1145	1258	929	748	1233	895	776	829	488	820	1219	871	886	892	1123	1019	855	872	681	700	642	423	476	639	720	459	619	421
ENSMUSG00000002365	586	559	559	504	532	539	719	590	587	611	527	643	631	510	578	572	582	565	785	694	536	509	705	649	610	476	468	515	554	643	566	522	673	777	637	764	617	565	710	609	581	516	336	582	716	643
ENSMUSG00000002372	241	278	293	269	301	316	365	335	320	389	306	361	370	281	277	378	364	329	328	328	313	274	421	366	304	292	312	296	340	399	381	348	442	604	435	508	413	366	402	497	376	404	336	600	529	430
ENSMUSG00000002379	663	970	1001	984	716	864	904	1025	711	920	728	842	1171	1071	728	805	511	526	519	457	567	752	983	626	971	1259	861	1025	961	987	773	904	769	1243	840	970	881	770	838	665	512	482	671	907	637	506
ENSMUSG00000002384	0	0	1	1	1	0	1	1	0	0	1	1	1	0	2	1	0	0	0	2	0	0	3	2	1	0	0	2	0	1	1	0	1	2	4	4	13	20	23	17	5	11	9	26	9	5
ENSMUSG00000002393	1136	1321	1152	1176	1607	1464	2100	1915	1893	1788	1480	1840	2160	1434	1481	1787	1441	1729	1486	1703	1503	1341	1814	1636	1264	1208	937	1026	1806	1887	1572	1595	1800	2082	1940	1758	1655	1460	1958	1921	1404	1562	1785	2455	2152	1641
ENSMUSG00000002395	690	1002	1142	1010	635	816	773	981	678	792	791	817	1205	1004	597	839	499	537	400	505	530	654	778	565	1071	1200	729	950	909	978	801	823	688	1222	830	939	1123	776	881	597	577	461	517	764	778	626
ENSMUSG00000002396	139	239	227	188	204	151	194	200	150	215	158	202	218	245	145	136	117	144	105	176	138	137	226	150	176	176	168	204	192	207	192	194	242	251	185	237	159	146	157	153	119	88	120	97	142	85
ENSMUSG00000002409	236	228	189	181	173	208	207	299	234	346	224	245	314	199	206	267	175	226	272	236	259	210	281	257	208	196	137	173	225	237	205	228	254	259	188	213	174	184	192	187	167	199	135	198	178	150
ENSMUSG00000002413	127	231	135	183	106	103	100	98	93	144	100	127	152	107	131	161	183	144	175	180	105	75	147	130	179	114	202	242	113	107	141	114	232	160	125	234	144	151	195	234	190	181	95	179	170	202
ENSMUSG00000002416	1369	2216	2152	2032	1250	1716	1767	2109	1551	1534	1458	1459	2367	2154	1156	1566	807	758	705	811	1022	1418	1552	1125	2025	2346	1658	2037	2220	2051	1511	1612	1173	2174	1633	1454	1370	1056	1542	592	544	694	876	947	667	595
ENSMUSG00000002428	131	113	53	93	93	60	158	39	83	115	47	66	175	76	109	112	59	135	216	181	64	78	157	121	51	58	177	114	67	122	115	82	131	135	110	198	140	115	178	145	174	144	57	76	163	250
ENSMUSG00000002455	346	270	323	305	412	393	514	342	475	431	394	477	546	307	355	433	506	429	552	484	445	346	396	463	301	223	335	227	437	421	476	488	507	510	450	541	457	426	535	666	595	617	488	728	717	642
ENSMUSG00000002458	34	71	59	54	52	64	40	62	34	37	35	42	73	44	43	58	53	44	49	34	27	34	61	40	75	75	63	114	72	165	160	117	188	306	144	264	290	214	218	168	179	140	126	170	203	236
ENSMUSG00000002459	0	0	0	0	0	0	0	0	0	0	0	0	0	0	0	0	0	0	0	0	0	0	0	0	0	0	0	0	0	0	0	0	0	0	0	0	0	0	0	0	0	8	0	0	0	0
ENSMUSG00000002475	871	736	707	747	869	847	1306	1039	785	1017	897	1036	1184	877	1235	910	1043	1172	1375	1432	1078	930	1484	1243	831	711	785	726	920	1203	820	890	813	1012	869	964	508	575	687	401	439	460	315	452	503	367
ENSMUSG00000002477	188	254	223	220	201	172	213	131	123	139	147	187	274	208	212	161	141	169	151	150	114	140	230	146	212	182	293	255	212	316	234	224	326	408	285	404	343	295	407	329	319	269	239	429	358	352
ENSMUSG00000002486	10	18	10	14	19	7	17	15	0	17	3	12	24	17	10	7	7	10	17	37	4	8	12	13	19	10	16	5	15	13	10	17	20	8	7	28	21	14	18	43	35	46	17	27	18	24
ENSMUSG00000002489	32	40	34	37	31	27	39	39	43	38	34	41	25	28	24	29	26	26	22	30	25	37	33	37	21	25	26	29	30	25	30	49	37	56	35	42	43	27	48	70	73	71	41	98	93	94
ENSMUSG00000002496	576	686	697	586	626	531	761	761	780	849	666	892	955	607	688	716	594	527	660	595	603	494	904	644	715	591	541	631	757	590	714	685	860	903	880	881	536	465	537	582	459	553	420	535	559	491
ENSMUSG00000002500	0	0	0	1	0	0	0	1	0	0	0	0	0	0	1	0	0	0	0	0	0	1	0	0	1	0	0	1	1	0	0	2	0	3	0	2	2	7	3	2	1	0	1	2	0	1
ENSMUSG00000002504	260	395	350	363	290	352	404	487	303	368	286	444	430	254	237	369	314	290	274	278	287	309	443	371	397	459	273	355	421	309	357	323	344	566	309	362	232	246	297	287	255	219	160	297	334	287
ENSMUSG00000002524	621	578	635	616	555	647	865	727	727	758	657	824	995	676	689	800	729	788	736	773	703	761	929	774	664	608	650	567	654	845	697	672	950	1128	896	1086	806	779	852	1035	843	824	748	1118	1176	963
ENSMUSG00000002546	423	474	521	452	472	536	599	555	562	612	520	497	795	484	562	551	517	447	598	549	468	437	574	683	593	466	581	539	576	493	581	551	754	820	575	736	607	458	547	551	450	418	448	560	646	579
ENSMUSG00000002550	539	665	558	677	739	852	1050	1015	759	711	625	595	612	826	951	677	610	711	687	781	467	664	761	709	606	566	464	521	683	937	700	612	667	805	600	695	436	531	601	358	271	312	233	366	335	230
ENSMUSG00000002565	0	0	0	1	0	0	0	0	0	0	0	0	0	0	0	0	0	0	1	0	1	1	0	0	0	0	0	0	1	0	0	0	0	0	0	8	0	0	0	5	3	5	0	0	6	13
ENSMUSG00000002578	5	6	9	18	15	23	26	5	2	5	16	13	34	5	4	2	20	13	15	4	8	3	9	6	12	16	10	4	6	5	24	21	17	36	10	3	4	13	7	3	12	26	4	9	4	27
ENSMUSG00000002580	835	1178	1329	1221	758	1011	1233	1228	838	844	780	948	1554	1191	835	937	541	604	573	694	590	677	1182	622	1235	1332	1006	1236	1210	1370	883	1031	814	1184	980	1006	1030	921	1059	715	511	596	742	1007	747	565
ENSMUSG00000002588	13815	13899	13429	12864	13179	14369	24084	14463	12597	14885	14810	16126	17575	15371	20227	19401	22083	18096	21396	22147	19617	17573	23194	18984	15424	13519	15142	11992	13566	17346	10789	12103	10409	11992	11312	11420	7847	8877	9910	8526	9651	9939	8571	12833	10824	6582
ENSMUSG00000002602	515	684	626	683	570	720	726	779	521	843	548	740	1011	531	596	703	641	536	930	653	561	534	979	821	890	766	562	1014	772	1281	1504	1220	2051	2774	1585	2367	1641	1532	1875	1358	1224	1341	868	1281	1800	1640
ENSMUSG00000002603	230	334	325	292	196	283	277	384	255	387	279	343	457	257	211	297	230	226	283	218	277	251	447	353	392	371	261	500	399	747	652	536	930	1202	751	1120	1023	914	1230	1241	923	989	836	1256	1382	1346
ENSMUSG00000002608	186	210	228	194	224	233	283	256	278	302	254	249	285	247	210	238	224	243	272	264	233	212	305	263	254	253	177	257	268	253	307	269	406	404	313	367	278	256	271	306	232	287	211	319	346	288
ENSMUSG00000002617	4	28	14	20	13	7	20	6	3	4	2	8	12	7	11	6	18	11	14	22	6	10	12	6	8	6	3	24	2	11	15	12	18	12	14	13	10	17	16	28	23	14	14	16	23	14
ENSMUSG00000002625	94	131	121	106	70	79	127	145	112	102	103	108	138	102	99	119	165	97	128	137	83	96	185	96	105	114	81	142	139	102	122	111	151	150	121	158	116	105	156	112	127	98	89	186	152	113
ENSMUSG00000002633	1	2	2	3	2	1	6	1	0	1	2	1	2	1	0	2	1	0	1	6	0	0	0	2	0	0	3	3	1	2	1	1	4	4	2	2	0	2	1	0	2	0	0	0	1	0
ENSMUSG00000002635	141	188	196	160	149	159	176	144	144	187	132	168	216	170	140	164	92	147	121	138	140	139	220	169	171	195	152	180	157	209	169	173	128	213	150	202	185	128	160	102	113	77	77	84	106	83
ENSMUSG00000002658	135	117	148	135	193	148	209	149	200	185	166	193	228	171	159	162	184	189	182	180	177	139	199	175	186	133	193	133	149	221	203	163	323	303	282	346	246	245	270	363	277	275	261	432	382	353
ENSMUSG00000002660	473	454	547	469	566	542	758	600	524	587	484	614	841	608	543	658	482	528	430	492	467	543	699	608	558	486	591	403	579	636	481	548	544	756	613	643	511	527	573	581	438	390	540	702	538	488
ENSMUSG00000002661	197	300	327	309	288	305	382	300	281	323	347	285	500	382	334	322	192	223	156	208	253	321	383	262	330	368	223	309	354	357	235	253	208	310	256	257	253	175	252	173	155	140	190	288	208	150
ENSMUSG00000002664	0	0	0	1	3	1	0	0	0	0	3	0	1	0	0	0	1	0	0	0	0	0	1	0	0	0	0	1	0	0	1	0	1	1	0	0	1	0	0	0	1	0	0	0	1	1
ENSMUSG00000002668	24	45	26	35	15	31	37	40	22	33	20	24	39	19	16	34	21	15	31	21	20	23	37	29	36	25	20	38	29	54	48	48	73	76	45	60	101	74	95	88	75	81	75	159	120	95
ENSMUSG00000002679	147	209	177	164	121	109	149	141	96	101	92	122	192	137	131	123	141	106	99	111	98	91	155	123	170	134	234	161	161	220	157	152	144	209	148	190	181	147	216	146	162	134	115	165	159	120
ENSMUSG00000002688	1	1	2	0	1	0	1	2	4	1	2	5	7	2	3	1	0	2	5	1	2	0	1	3	5	1	1	2	4	3	1	3	4	4	1	2	4	0	1	2	1	1	0	5	2	2
ENSMUSG00000002699	145	241	176	207	134	147	204	272	105	228	151	139	265	174	116	124	177	157	184	160	122	112	246	167	298	250	266	465	181	780	684	461	802	1166	557	1226	825	767	935	527	594	515	370	458	771	645
ENSMUSG00000002718	369	256	292	282	344	349	442	271	378	433	345	518	397	250	411	429	445	446	639	600	340	268	381	582	324	253	340	306	243	434	383	283	535	509	543	629	363	314	429	420	401	397	239	417	530	481
ENSMUSG00000002728	335	532	483	507	328	356	423	444	283	285	277	318	452	416	298	327	236	252	265	239	195	226	350	208	547	487	482	487	393	599	399	435	402	737	451	624	499	435	523	317	253	249	191	341	357	368
ENSMUSG00000002731	288	293	290	249	271	300	310	302	258	284	267	288	411	291	284	258	254	238	289	278	252	293	442	324	373	283	314	282	328	396	260	235	246	346	257	306	300	282	335	308	281	224	255	358	298	273
ENSMUSG00000002732	41	45	58	55	35	53	61	40	26	39	36	44	73	58	55	58	33	43	52	44	41	60	61	50	85	76	53	66	44	79	54	71	50	112	72	88	123	136	138	180	127	117	115	183	212	204
ENSMUSG00000002733	322	441	336	327	333	352	385	380	355	376	300	437	489	315	311	361	345	361	362	341	241	223	420	348	413	381	361	400	426	404	413	358	481	570	530	497	372	320	422	264	267	270	177	247	397	342
ENSMUSG00000002741	828	844	810	746	803	792	961	813	866	818	694	1017	1109	842	701	880	712	824	793	782	584	593	903	688	863	718	829	765	963	939	878	818	1104	1391	1102	1251	917	810	1066	825	670	723	550	799	943	860
ENSMUSG00000002748	553	580	537	504	551	512	573	422	479	565	497	608	601	465	418	601	667	528	706	625	375	289	521	502	664	531	644	592	590	559	686	466	965	979	909	1140	611	591	747	637	617	586	437	825	794	695
ENSMUSG00000002763	1125	1081	1104	1029	1136	1062	1445	1416	1206	1243	1191	1505	1366	1143	1130	1332	1183	1321	1329	1580	1259	966	1361	1430	1174	1078	868	892	1321	963	1066	1152	1128	1144	1079	1053	725	767	1026	1077	848	906	1036	1728	1098	885
ENSMUSG00000002767	576	610	736	580	637	603	771	705	597	696	661	807	897	695	672	725	564	579	565	604	671	593	939	754	733	701	680	600	693	886	560	586	708	945	763	798	771	688	786	741	580	636	731	983	630	550
ENSMUSG00000002768	645	878	985	961	647	740	842	936	661	777	658	791	1100	849	621	783	452	526	457	534	530	652	915	509	841	1072	747	928	883	944	786	783	701	1108	903	880	869	737	774	574	467	491	572	720	620	516
ENSMUSG00000002769	34999	29160	47451	34955	28748	38554	54041	34807	31765	43161	39997	38586	75294	42006	38255	36824	36757	22535	28575	26143	42484	46790	60909	34733	34731	41356	31032	31640	36083	48891	25210	20215	14380	16164	22772	16500	17555	16897	17995	13036	12973	13791	17045	18620	11082	8386
ENSMUSG00000002771	3	1	3	0	1	0	0	1	2	1	2	0	3	1	4	1	0	3	1	2	1	0	3	4	5	4	2	1	6	1	1	0	2	8	3	4	5	2	5	4	4	7	2	6	9	13
ENSMUSG00000002778	1198	944	1179	1153	1016	1270	1699	1396	1278	1484	1331	1572	1692	1195	1423	1547	1296	1473	1688	1627	1590	1176	1952	1786	1333	1140	1263	955	1317	1571	1132	1341	1676	2110	1800	2009	1913	1602	2029	2299	1838	1873	1866	2506	2388	2034
ENSMUSG00000002781	199	252	326	269	247	287	330	397	270	323	274	348	429	267	285	353	319	304	359	403	427	264	465	394	308	266	250	280	299	343	209	223	373	404	295	287	269	234	289	265	200	256	192	209	224	216
ENSMUSG00000002797	80	136	67	126	71	59	114	92	129	62	72	93	177	120	103	78	59	103	89	145	89	59	123	74	80	92	65	60	77	129	84	67	72	110	87	102	93	132	110	103	89	87	99	134	109	92
ENSMUSG00000002799	0	1	0	1	3	1	1	0	1	1	1	0	2	1	1	1	5	0	1	0	0	0	3	0	0	2	0	0	0	1	3	2	4	4	2	2	3	2	6	8	8	4	3	3	7	8
ENSMUSG00000002803	136	132	132	123	124	137	184	173	161	177	156	154	234	152	138	159	150	130	173	160	178	134	197	204	146	132	138	145	171	170	148	141	144	204	182	162	148	149	146	181	161	180	148	194	186	166
ENSMUSG00000002804	191	240	244	243	150	185	196	198	160	200	169	192	290	208	197	183	143	136	129	173	182	216	281	202	261	261	214	218	210	279	187	215	208	356	247	305	320	225	287	189	190	175	211	276	233	147
ENSMUSG00000002808	8	3	7	5	13	7	4	3	3	10	4	7	16	4	7	10	8	8	7	10	12	4	4	12	10	8	11	5	5	2	2	8	10	14	15	26	39	47	38	41	26	37	41	22	42	44
ENSMUSG00000002812	610	593	638	576	679	658	853	855	770	882	775	808	822	585	718	708	790	699	915	836	746	622	819	888	703	610	473	570	782	779	827	726	1053	1135	896	1041	795	739	825	1010	885	823	583	843	1195	1120
ENSMUSG00000002814	61	88	77	71	76	70	84	85	106	95	68	85	124	66	78	87	75	76	81	98	86	59	77	77	72	62	70	89	72	75	85	88	129	143	97	135	80	83	88	100	83	87	60	78	77	80
ENSMUSG00000002820	431	499	572	430	425	352	490	556	396	452	415	539	501	413	340	511	415	348	360	399	369	379	563	428	568	603	438	457	575	497	363	368	420	593	453	462	447	399	454	316	261	361	274	467	367	211
ENSMUSG00000002825	25	24	39	34	27	28	41	29	25	41	28	39	44	32	34	33	22	19	38	30	31	32	46	30	28	25	28	22	28	33	28	35	49	59	43	36	54	41	42	50	39	39	41	66	82	53
ENSMUSG00000002831	4	17	4	13	4	9	8	15	5	3	3	10	8	7	9	14	15	11	9	23	11	10	14	8	11	16	7	11	9	9	12	8	19	15	14	23	22	9	17	16	14	19	5	30	10	12
ENSMUSG00000002833	197	189	180	176	227	217	302	203	242	242	209	219	272	205	213	223	187	223	288	251	198	187	212	252	202	168	160	143	218	267	196	212	294	314	287	272	276	227	312	354	309	277	273	392	385	387
ENSMUSG00000002835	12	19	16	23	12	13	26	14	13	22	16	5	29	25	8	11	9	15	36	22	13	13	16	10	16	18	15	30	23	60	39	36	92	119	94	90	50	65	41	65	61	63	44	62	65	59
ENSMUSG00000002844	126	136	94	134	163	168	188	171	177	149	155	148	266	163	167	164	78	142	158	124	93	91	124	156	164	149	127	168	166	303	253	215	295	474	250	350	330	271	381	316	258	274	221	356	385	418
ENSMUSG00000002845	129	107	172	134	189	113	232	118	111	107	130	150	131	84	145	146	168	135	175	108	97	74	170	111	98	128	158	92	138	192	148	143	215	344	208	309	169	145	212	171	160	118	52	127	130	154
ENSMUSG00000002846	492	459	532	459	525	392	600	484	423	479	514	566	667	465	646	556	541	375	418	405	414	579	670	506	609	541	480	419	419	576	352	535	446	613	564	628	399	371	562	356	300	289	304	399	499	441
ENSMUSG00000002847	644	560	603	644	576	600	1028	593	545	742	665	644	926	549	692	722	809	710	919	779	821	601	910	938	743	704	712	545	624	888	635	652	679	762	749	830	744	654	701	1139	998	1070	839	1035	1348	1252
ENSMUSG00000002870	48	68	37	57	35	45	61	65	49	77	54	42	114	62	65	49	41	75	102	86	42	40	70	61	71	75	72	73	47	163	127	97	245	313	251	317	203	186	215	233	190	177	185	336	285	241
ENSMUSG00000002871	132	145	171	177	134	175	228	263	129	228	202	174	226	156	182	174	202	190	229	184	174	184	219	203	181	172	171	167	221	262	219	234	292	327	233	326	305	357	447	430	362	385	464	608	460	399
ENSMUSG00000002881	754	777	523	534	400	405	503	371	455	600	399	645	746	476	466	483	594	550	608	697	353	397	649	533	517	468	705	925	456	508	494	389	692	650	529	806	494	497	647	551	530	552	338	477	694	587
ENSMUSG00000002885	445	473	473	433	479	531	525	688	348	614	443	521	524	406	558	483	506	462	601	459	402	452	672	712	594	601	362	881	702	835	991	795	1096	1542	1026	1385	877	896	1007	784	875	738	399	627	1215	1032
ENSMUSG00000002897	194	170	175	160	158	157	256	227	184	274	212	273	298	183	181	257	306	222	293	226	260	161	365	248	221	189	214	259	256	355	297	238	503	522	400	571	442	448	420	562	483	484	476	597	576	462
ENSMUSG00000002900	84	103	99	139	118	148	123	172	94	154	119	147	177	67	126	132	152	125	240	156	138	85	147	204	128	110	85	120	141	92	165	153	287	413	190	289	249	185	214	581	494	423	212	391	579	595
ENSMUSG00000002908	55	31	49	17	49	57	48	41	33	66	103	25	51	23	35	45	55	69	42	110	79	34	29	63	45	54	20	18	71	28	38	34	25	55	16	14	19	10	2	23	18	17	0	19	7	17
ENSMUSG00000002910	92	86	59	66	78	64	94	90	74	65	69	72	64	89	96	68	78	91	122	104	67	64	67	82	145	84	114	76	80	82	63	84	97	53	61	58	73	91	94	103	113	115	81	101	126	119
ENSMUSG00000002930	0	0	0	0	0	0	0	0	0	0	0	0	0	0	0	0	0	0	0	0	0	0	0	0	0	0	0	0	0	0	0	0	0	0	0	0	0	0	0	0	0	0	0	0	0	0
ENSMUSG00000002944	897	890	840	820	654	797	1293	801	741	1104	685	906	1694	986	1652	1090	2714	2282	3146	3761	2142	1797	2138	3330	1127	669	606	963	688	1720	1273	1092	2192	2078	1509	2645	1838	1883	1960	2091	2606	2356	1406	1739	2758	2262
ENSMUSG00000002948	446	612	549	493	420	569	497	614	530	593	423	556	728	514	426	596	400	405	382	416	378	366	613	508	587	602	484	552	656	556	714	567	702	901	620	741	487	442	499	392	373	397	323	566	507	409
ENSMUSG00000002949	355	334	331	299	312	290	436	335	316	331	294	362	510	295	366	367	428	405	445	445	362	299	485	418	305	268	377	283	301	386	318	266	397	378	335	388	342	404	501	451	366	404	405	512	484	406
ENSMUSG00000002957	972	1039	1006	995	1476	1454	1623	1576	1598	1623	1387	1788	1903	1302	1344	1497	1374	1414	1426	1330	1245	1150	1636	1525	1150	1057	895	1032	1719	1494	1649	1515	2034	2326	1777	2091	1449	1312	1747	1828	1356	1437	1219	1648	1884	1861
ENSMUSG00000002963	252	249	264	201	344	303	378	365	332	335	301	338	445	342	301	314	256	366	285	315	272	299	348	357	278	276	238	231	385	386	310	354	364	425	333	306	298	252	344	307	304	239	233	284	347	300
ENSMUSG00000002968	390	448	406	420	392	425	569	513	555	592	498	605	601	451	372	467	378	397	450	420	496	398	535	551	399	443	371	385	494	455	483	409	616	721	601	621	514	428	433	535	464	452	361	515	529	500
ENSMUSG00000002980	50	59	70	43	59	69	76	74	70	93	85	105	85	85	58	62	73	90	98	72	97	71	104	157	85	76	40	63	64	94	101	78	130	177	103	123	114	83	78	152	111	141	123	333	180	195
ENSMUSG00000002981	856	554	710	691	818	841	1241	945	886	1157	1052	1189	1241	895	1071	1047	1236	1253	1361	1485	1428	929	1398	1531	801	712	753	595	875	983	944	1047	1163	1439	1165	1354	889	886	1033	1309	1110	1136	919	1325	1441	1355
ENSMUSG00000002983	7	35	44	17	15	41	53	89	14	40	29	51	55	25	43	40	19	54	46	55	26	28	30	44	64	93	46	67	72	184	154	132	175	186	166	244	175	174	228	294	146	127	157	238	332	281
ENSMUSG00000002984	436	407	509	375	405	454	527	325	486	456	440	498	608	409	458	568	415	413	339	475	412	422	469	413	386	420	381	412	439	519	433	312	527	720	572	614	527	421	588	726	485	541	400	776	726	720
ENSMUSG00000002985	180265	137437	158339	146848	183512	197914	293074	175511	203574	227960	219305	253620	284125	191624	238100	248774	260234	253566	252758	281654	288836	243485	296922	299298	175576	155665	184362	124544	187885	218370	144933	180495	157622	189365	175563	178349	184357	190484	219990	281969	198782	253911	270071	349943	245136	188716
ENSMUSG00000002992	2742	5236	4290	5098	3639	3928	4389	6540	3983	3836	3801	4720	8238	5011	4200	3752	2813	2623	2469	3076	3308	3564	4581	2941	5591	6077	3898	5602	6231	5389	4044	5923	4031	5856	4542	3988	5179	3976	5464	3759	2744	3195	4147	3661	3020	2429
ENSMUSG00000002996	1042	948	800	867	823	798	1110	876	795	1021	832	1244	1449	802	1064	1095	1222	1238	1407	1486	1059	818	1394	1347	952	736	1193	927	892	979	826	1018	1233	1317	1014	1306	1011	1018	1221	940	1174	997	738	837	1155	1157
ENSMUSG00000002997	7	10	18	15	3	14	7	11	7	16	8	10	20	16	7	12	16	12	19	11	5	9	9	12	18	8	13	19	1	29	19	25	41	67	35	51	128	73	120	84	129	50	53	95	114	143
ENSMUSG00000003031	339	341	282	311	253	293	365	308	198	293	252	346	397	285	290	317	468	329	357	358	293	271	404	359	384	348	352	335	340	433	333	330	426	523	322	434	469	398	541	511	462	442	306	479	568	550
ENSMUSG00000003032	19	29	37	23	17	26	30	22	21	26	36	39	42	17	13	32	21	27	26	13	24	24	43	30	26	11	20	26	26	37	61	23	49	77	59	89	98	91	89	119	114	122	78	99	140	159
ENSMUSG00000003033	301	325	354	350	356	404	517	451	413	454	338	444	558	410	425	412	364	417	405	475	401	390	542	439	392	329	365	340	399	516	423	434	510	646	503	549	438	379	523	469	380	391	339	481	554	504
ENSMUSG00000003037	868	923	949	1005	1095	901	1329	954	1069	979	956	1066	1466	992	992	1111	919	845	857	854	773	946	1334	951	969	1163	1088	1216	1057	1319	957	1172	1173	1532	1222	1658	1050	1244	1096	1016	1055	966	675	1095	1353	1040
ENSMUSG00000003038	733	995	977	1059	513	660	772	660	496	626	597	534	1201	648	717	704	516	446	616	515	427	622	817	557	1311	1017	883	946	640	1583	1131	897	1814	2920	1713	2207	2646	1633	1995	1236	1477	990	875	1562	1597	1572
ENSMUSG00000003039	542	701	655	593	573	564	687	522	445	552	489	579	962	674	642	619	575	573	577	530	475	501	727	593	723	679	575	651	573	774	478	566	614	817	571	740	687	659	787	607	516	577	525	724	609	636
ENSMUSG00000003051	1	3	5	8	8	9	11	11	6	7	6	11	17	8	5	11	9	5	11	6	6	5	11	13	11	4	11	8	8	33	23	14	63	77	44	55	118	150	205	384	74	122	296	202	350	308
ENSMUSG00000003053	9446	7504	9727	8393	7563	10735	15498	11041	8933	13719	14480	12819	14713	8473	12976	13353	18995	16210	17482	18982	22465	14549	20124	23708	7889	7281	7566	5684	7904	10522	7667	7715	8374	8768	9324	9309	3738	3389	4760	5080	7534	5712	5781	8487	5847	4545
ENSMUSG00000003062	279	445	446	386	271	304	341	400	235	243	243	261	469	378	258	253	177	189	194	177	145	201	333	192	399	507	354	449	312	633	445	357	497	720	451	716	535	525	589	313	300	267	250	282	382	356
ENSMUSG00000003068	895	883	980	854	935	972	1249	1100	1092	1149	1010	1095	1373	878	1000	1084	1011	841	1132	1078	983	853	1123	1003	906	877	691	753	1081	1172	986	953	1244	1237	1087	1148	886	944	1118	1192	991	948	996	1444	1243	916
ENSMUSG00000003070	0	1	1	1	1	1	3	6	3	6	2	1	0	2	1	0	3	5	3	1	1	0	3	0	1	1	2	2	3	1	0	0	9	7	6	0	3	4	4	5	4	2	2	6	5	8
ENSMUSG00000003072	3036	3044	3537	3086	2928	3379	4381	3649	3684	4010	3407	4035	4970	3542	3302	3761	3127	2947	2961	3149	3897	3748	4678	3947	3345	3478	2797	2907	3690	4024	3010	3170	3349	4094	3525	3549	3430	3055	3551	3930	3014	3153	3368	4937	3459	2820
ENSMUSG00000003099	404	447	471	403	382	401	573	534	379	469	433	554	649	419	453	470	509	447	508	530	496	449	646	569	456	454	381	425	538	570	496	440	572	672	562	575	494	451	519	485	412	378	295	500	577	492
ENSMUSG00000003119	109	151	121	125	91	114	112	111	85	145	73	96	128	67	97	77	170	95	166	122	120	65	134	142	156	101	82	116	132	172	149	178	186	105	188	214	99	96	103	95	117	119	42	90	127	64
ENSMUSG00000003123	210	170	207	180	189	180	219	215	183	224	200	192	234	210	201	182	131	158	228	212	168	171	181	165	241	205	179	194	174	229	191	206	300	294	250	221	227	234	211	231	251	221	218	276	272	219
ENSMUSG00000003131	438	489	428	411	407	408	484	333	379	402	326	499	683	400	398	467	538	481	499	483	288	301	640	507	437	410	479	495	414	546	513	430	715	911	694	953	561	536	669	566	509	503	317	475	571	586
ENSMUSG00000003134	144	167	128	140	131	189	211	188	117	159	143	196	232	144	173	148	160	103	212	172	172	133	265	182	172	199	192	234	211	241	174	171	248	225	190	214	218	216	292	238	195	192	195	200	241	233
ENSMUSG00000003135	237	223	198	208	187	226	286	279	288	272	224	278	355	250	217	264	269	276	272	296	241	219	232	268	196	199	233	197	252	281	272	315	323	444	336	383	287	291	319	341	300	310	226	329	362	346
ENSMUSG00000003153	3	12	2	0	7	0	5	0	0	2	15	0	9	1	7	0	1	0	9	1	3	0	15	17	6	9	0	21	1	48	31	29	31	43	35	77	254	95	181	182	164	91	63	161	166	177
ENSMUSG00000003154	104	116	106	123	99	106	124	105	86	121	117	127	127	88	84	93	109	77	121	115	82	89	153	129	130	116	84	121	130	156	163	136	156	180	169	180	118	120	156	180	166	166	121	245	215	180
ENSMUSG00000003161	372	561	481	505	408	237	560	402	284	478	363	383	804	357	396	448	422	292	444	414	243	327	470	481	478	474	407	475	435	548	393	393	441	788	595	685	483	602	608	587	587	403	266	502	547	534
ENSMUSG00000003166	747	669	683	686	649	753	1102	790	796	876	780	870	907	618	878	850	974	849	1184	1114	908	668	1055	1054	688	654	548	622	700	800	673	655	1002	974	809	979	673	591	717	726	715	674	442	769	907	704
ENSMUSG00000003178	68	74	79	66	71	78	112	110	89	88	106	122	79	87	59	88	84	69	83	71	42	60	104	67	99	80	47	101	108	79	76	66	82	108	101	86	32	32	34	12	24	19	12	14	22	9
ENSMUSG00000003184	238	231	261	280	328	323	593	434	337	601	291	315	479	343	378	401	405	635	371	415	497	429	622	393	340	255	278	235	269	462	286	352	323	494	357	363	314	299	257	377	268	375	262	559	383	327
ENSMUSG00000003190	51	46	55	67	49	70	66	67	71	74	72	70	84	56	86	62	73	52	38	57	50	75	88	34	63	67	52	83	77	78	58	58	94	115	54	87	108	85	102	88	75	74	112	124	106	77
ENSMUSG00000003198	52	45	30	33	23	46	42	26	16	20	19	67	23	46	20	33	21	62	61	71	11	27	52	16	33	7	34	85	30	36	12	25	24	11	30	34	34	15	8	74	16	25	13	17	39	15
ENSMUSG00000003199	910	790	923	764	785	1011	1220	814	895	997	966	974	1228	930	963	1024	778	632	946	724	927	905	1369	1060	894	868	733	768	871	1001	886	832	970	1285	1152	1322	868	778	974	1036	856	822	1083	1204	1089	808
ENSMUSG00000003200	179	194	203	209	248	200	291	247	194	239	224	235	238	213	201	218	233	210	211	233	168	160	271	199	249	219	173	195	262	295	232	249	354	404	269	341	267	244	297	275	282	217	141	263	341	317
ENSMUSG00000003206	16	20	21	31	18	20	18	29	22	25	11	22	30	24	17	25	12	20	32	25	20	15	38	19	31	25	20	34	31	60	51	37	45	73	37	71	84	44	67	54	57	37	43	51	74	61
ENSMUSG00000003208	31	43	38	36	43	40	61	53	54	58	48	51	54	47	45	50	30	39	33	51	31	48	50	50	50	37	38	29	44	53	56	48	59	84	59	61	56	65	55	78	63	45	53	64	77	78
ENSMUSG00000003226	692	863	651	603	604	430	684	329	487	518	350	607	699	449	495	635	705	533	784	757	274	303	496	448	601	390	970	722	486	555	620	444	942	594	758	951	490	544	707	774	620	641	326	592	675	679
ENSMUSG00000003227	0	0	1	0	0	1	0	0	1	0	2	0	0	0	0	1	1	1	0	1	0	0	0	3	1	0	0	1	0	1	0	0	0	0	0	1	0	0	0	1	0	1	1	3	0	2
ENSMUSG00000003228	47	63	61	52	93	103	141	92	61	101	103	80	161	76	117	91	58	87	79	71	51	99	89	101	49	46	37	71	103	135	107	85	141	140	109	142	101	69	95	133	93	84	83	152	154	151
ENSMUSG00000003233	127	163	123	92	151	86	167	145	133	170	79	116	129	83	72	165	150	104	146	73	92	49	131	112	140	152	88	129	146	128	139	136	132	152	145	153	60	72	89	84	100	141	62	79	105	48
ENSMUSG00000003234	313	293	274	315	423	309	532	341	533	485	368	473	488	327	378	413	508	560	581	550	401	392	439	493	372	292	423	253	440	423	415	387	584	644	520	498	399	396	533	548	485	465	344	599	641	606
ENSMUSG00000003235	538	571	533	524	567	526	847	543	648	628	559	710	821	607	611	729	565	628	542	613	510	518	775	660	561	528	540	504	635	619	515	595	683	858	700	810	519	483	603	535	421	460	424	554	561	500
ENSMUSG00000003269	186	229	217	162	189	183	221	283	236	206	185	303	254	183	189	254	192	245	232	250	207	185	261	251	253	196	232	209	259	250	246	229	271	453	335	333	315	254	346	337	215	253	243	360	351	302
ENSMUSG00000003271	2	0	0	0	1	0	0	0	0	0	0	0	1	2	0	1	1	1	1	1	1	0	0	3	1	1	1	0	0	1	3	0	0	4	0	3	2	5	6	6	8	3	5	10	14	9
ENSMUSG00000003273	1	1	0	6	11	2	9	2	3	3	3	3	9	5	5	1	2	5	1	8	5	1	8	8	2	2	2	0	6	4	3	2	1	4	0	5	2	1	0	6	3	6	2	9	11	8
ENSMUSG00000003279	28	36	25	18	21	12	34	26	27	30	32	32	106	35	38	44	20	32	30	29	23	20	48	49	17	18	20	27	34	16	35	24	16	25	21	27	13	19	47	26	33	20	43	32	30	28
ENSMUSG00000003282	2	3	2	2	1	1	3	1	1	0	1	1	3	1	1	1	3	1	2	1	1	2	1	1	2	0	4	4	2	0	0	2	2	0	1	1	0	0	1	3	0	0	0	0	0	0
ENSMUSG00000003283	95	139	103	151	161	147	171	194	104	156	105	122	195	118	113	150	141	126	167	114	95	79	255	147	204	186	171	304	173	661	532	394	554	835	443	737	692	577	711	421	379	366	373	534	581	541
ENSMUSG00000003299	319	366	387	369	351	381	551	500	414	450	393	403	563	447	404	450	336	400	336	353	385	387	546	424	425	363	356	390	487	500	391	441	479	575	489	502	462	434	470	480	433	370	392	593	463	385
ENSMUSG00000003308	678	666	628	605	676	801	876	795	759	803	755	817	1052	679	748	793	711	775	890	811	734	631	959	815	698	615	678	635	792	927	873	761	1141	1296	1071	1250	896	822	1035	1054	840	895	784	1179	1107	943
ENSMUSG00000003309	4	2	3	5	1	6	3	5	2	5	4	7	3	2	3	5	7	2	10	3	6	2	4	6	9	11	2	5	1	2	4	7	4	5	4	9	7	4	5	5	6	4	3	6	9	9
ENSMUSG00000003316	410	260	251	353	405	419	527	412	427	547	572	570	492	262	439	393	588	546	973	629	463	319	434	794	403	240	319	366	424	406	486	520	885	884	681	1041	462	440	586	931	738	802	361	652	1043	1081
ENSMUSG00000003341	0	0	0	0	0	0	0	0	0	0	0	0	0	0	0	0	0	0	0	0	0	0	0	0	0	0	0	0	0	0	0	0	0	0	0	0	0	0	0	0	0	0	0	0	0	0
ENSMUSG00000003344	272	327	331	332	278	318	420	416	319	383	299	429	465	291	390	373	355	290	382	401	347	345	505	407	349	348	272	264	367	365	310	298	372	413	340	429	322	272	312	249	285	259	210	292	329	329
ENSMUSG00000003345	830	982	952	887	877	874	1046	942	938	990	883	1076	1400	873	849	971	854	799	932	955	908	682	1167	983	824	978	736	836	947	1040	957	934	1197	1410	1258	1296	1102	1014	1223	1273	1081	1017	1010	1480	1499	1111
ENSMUSG00000003346	900	940	1297	1020	933	1006	1301	1301	1123	1153	1152	1277	1503	1102	1065	1164	899	894	879	981	1131	1114	1545	1194	1177	1165	875	1012	1109	1368	1019	970	1216	1723	1309	1517	1432	1206	1380	1194	1094	902	983	1266	1209	980
ENSMUSG00000003348	82	105	94	98	74	115	125	114	94	75	97	94	132	111	112	113	90	92	108	68	93	68	141	103	140	132	105	146	98	191	170	159	245	411	205	347	297	243	301	311	255	228	146	342	352	375
ENSMUSG00000003352	3	13	7	8	6	5	9	12	2	9	2	8	14	14	5	3	8	5	9	7	5	2	6	6	10	14	10	12	7	21	14	4	40	61	16	46	48	48	46	52	45	44	21	61	85	78
ENSMUSG00000003354	0	0	0	1	0	0	0	0	0	0	0	1	0	0	0	0	0	0	0	0	0	1	0	3	0	0	0	0	0	0	0	0	0	1	0	0	0	0	0	1	0	1	1	0	1	1
ENSMUSG00000003355	120	249	171	246	83	94	112	123	89	102	86	114	231	126	92	111	42	71	67	72	62	60	77	64	314	276	344	293	126	133	133	165	229	387	234	288	390	375	380	371	256	267	317	368	324	313
ENSMUSG00000003360	364	354	303	309	355	310	459	399	390	394	330	409	502	315	362	471	420	389	480	456	456	309	455	505	337	295	318	289	372	430	409	386	478	562	443	554	454	409	528	498	442	387	353	425	534	471
ENSMUSG00000003363	225	212	250	271	246	283	366	331	275	373	308	303	420	199	300	325	380	341	451	419	435	312	442	502	310	279	222	332	336	438	404	400	541	795	475	771	740	650	833	1084	922	851	856	1340	1252	1135
ENSMUSG00000003378	46	93	49	69	46	53	70	76	52	59	61	45	44	48	85	75	61	43	59	80	66	46	73	57	80	57	36	57	50	47	42	37	38	37	21	30	37	34	46	53	33	31	55	78	29	35
ENSMUSG00000003379	17	31	19	28	17	13	27	47	12	36	16	27	73	34	17	10	26	17	13	9	24	24	45	21	34	32	31	46	73	87	66	65	90	156	64	144	172	123	182	168	181	185	160	613	236	256
ENSMUSG00000003380	645	815	842	783	836	776	1125	1085	853	945	915	1124	1301	965	858	1110	764	803	740	842	929	741	1219	1059	983	887	860	851	1039	1183	824	1036	1084	1457	1021	1040	1250	956	1285	1556	1048	1034	1270	1846	1560	1387
ENSMUSG00000003382	180	215	188	189	158	156	183	133	162	168	171	213	238	181	223	197	175	182	196	218	167	123	200	216	184	146	165	216	193	218	199	180	337	287	211	263	197	150	212	296	181	161	117	198	270	298
ENSMUSG00000003402	800	536	697	753	773	893	1256	935	906	1147	1098	1122	1238	792	990	1141	1097	1402	1545	1631	1538	935	1277	1596	808	660	708	541	914	996	896	1068	1218	1259	1094	1337	1128	1225	1423	2311	1601	1862	2037	2773	2132	1979
ENSMUSG00000003410	0	0	0	0	0	0	0	1	0	0	0	0	0	0	0	0	0	0	0	0	0	0	0	0	0	0	0	0	0	0	0	0	0	0	0	0	1	0	0	0	0	0	0	0	0	0
ENSMUSG00000003411	15	23	9	15	20	14	20	31	13	30	23	23	9	16	8	27	4	14	8	4	5	4	18	7	21	20	18	30	37	13	34	39	57	45	53	61	14	10	30	13	5	16	11	17	6	13
ENSMUSG00000003418	1	0	0	0	1	0	0	0	0	0	1	0	1	0	0	1	0	1	1	0	2	0	0	0	0	1	0	1	0	1	0	1	0	0	0	1	8	3	6	18	19	13	6	14	24	17
ENSMUSG00000003420	1626	1584	1693	1715	1729	1828	2587	2354	1938	2357	2237	2895	2602	1828	2193	2612	2353	2835	2689	3191	3006	1996	3229	3065	1940	1790	1739	1658	2175	2344	2129	2382	2484	3253	2410	2725	2372	2427	2607	3117	2572	2808	2591	3576	3216	2776
ENSMUSG00000003421	201	164	190	266	175	248	237	196	274	365	223	211	322	220	216	302	232	279	202	181	285	218	221	246	207	231	225	173	297	325	285	250	394	422	356	354	357	330	350	358	333	361	289	445	589	366
ENSMUSG00000003423	385	471	598	438	445	414	490	610	541	449	465	661	704	596	376	517	329	455	442	383	481	550	702	598	613	543	426	498	665	699	397	502	483	865	695	620	621	487	604	511	493	616	790	936	627	431
ENSMUSG00000003429	3895	5928	5809	5555	3395	4470	4238	5142	3926	4001	3643	4558	7228	5568	3458	4803	2472	2556	2152	2425	2777	3293	4947	3003	6079	7020	5113	7015	5704	6823	5128	5374	5909	9972	5909	8180	8377	6904	8083	5403	4299	4221	4667	6870	5981	5089
ENSMUSG00000003435	447	482	489	449	674	560	670	587	740	724	554	621	803	541	451	596	564	564	675	559	582	482	652	609	534	485	427	447	724	608	691	629	921	958	715	837	591	501	687	693	669	632	523	739	810	830
ENSMUSG00000003436	0	0	0	0	0	0	0	0	0	0	0	0	0	0	0	0	0	0	0	0	0	0	0	0	0	0	0	0	0	0	0	0	0	0	0	0	0	0	0	2	2	2	0	4	2	2
ENSMUSG00000003437	155	171	244	194	230	244	301	229	278	294	228	226	339	192	239	274	275	276	331	274	267	181	269	312	264	142	225	221	237	248	283	204	370	331	321	416	306	296	382	462	393	360	362	541	464	349
ENSMUSG00000003438	388	376	460	403	385	451	565	524	434	517	439	502	721	506	458	421	364	393	456	419	540	480	675	540	388	401	413	368	465	504	442	463	540	890	629	662	523	453	525	493	413	462	435	595	520	465
ENSMUSG00000003444	164	272	305	294	226	201	313	237	238	213	196	256	398	281	226	261	192	177	162	203	153	222	285	152	263	302	244	299	295	300	209	282	263	441	315	315	261	214	240	211	164	186	185	249	174	165
ENSMUSG00000003452	0	3	1	2	1	0	1	0	0	0	0	0	0	1	3	1	3	0	0	1	0	0	1	3	4	1	4	1	0	1	0	0	3	3	2	3	3	2	3	12	9	12	5	7	5	5
ENSMUSG00000003458	448	273	470	410	330	475	619	476	514	624	502	647	665	349	572	539	713	578	778	759	694	447	684	923	473	453	436	375	463	623	620	465	804	870	705	945	636	607	825	1031	1037	864	638	861	1272	1214
ENSMUSG00000003464	1505	1513	1631	1431	1362	1396	1769	1817	1580	1759	1419	1889	1972	1534	1594	1841	1762	1842	1924	2142	1728	1401	2139	1792	1628	1398	1392	1264	1501	1744	1474	1513	1734	2082	1770	2085	1544	1509	1802	1430	1392	1380	1019	1521	1423	1269
ENSMUSG00000003469	1	0	2	0	2	2	2	1	0	2	1	4	0	3	2	2	2	2	2	0	0	0	2	0	2	0	1	2	0	2	3	2	0	2	1	2	1	2	1	3	1	3	2	11	8	6
ENSMUSG00000003476	1	1	2	0	4	2	5	2	2	1	5	0	1	0	5	2	2	0	7	5	5	3	7	5	0	5	1	2	3	1	1	4	1	2	1	0	0	0	0	0	0	0	0	0	0	0
ENSMUSG00000003477	12895	11182	20177	10947	7518	9778	13066	9294	7478	10122	10277	12295	14237	10273	11463	9296	10549	6821	7192	6837	9943	10387	10836	9231	12698	14148	11972	9838	8877	11056	7677	8433	4575	6929	7109	4897	3599	3522	3214	3358	4842	4520	2261	5348	2544	1814
ENSMUSG00000003484	11	21	15	22	6	12	23	51	22	10	8	8	38	9	3	22	11	11	16	10	11	24	31	32	26	9	19	62	27	111	84	48	171	217	89	225	452	424	585	534	460	348	354	682	655	619
ENSMUSG00000003500	50	75	65	67	78	64	54	96	60	89	55	73	75	56	48	68	46	56	55	53	45	65	96	56	82	89	43	93	76	185	151	151	213	267	132	248	220	187	242	232	185	200	172	213	263	287
ENSMUSG00000003505	0	0	0	0	0	0	0	0	0	0	0	0	0	0	0	0	0	0	0	0	0	0	0	0	0	0	0	0	0	0	0	0	0	0	0	0	0	0	0	0	0	0	0	0	0	0
ENSMUSG00000003518	614	794	569	683	400	593	628	852	489	706	584	870	869	581	529	665	414	695	613	763	460	446	724	664	818	771	642	791	857	693	767	715	806	1035	733	814	767	657	843	667	447	636	470	594	793	768
ENSMUSG00000003526	2310	1851	2392	1861	1835	2687	3752	1827	2255	2626	2803	1805	1876	2315	3356	2351	2045	1674	2828	2042	2841	2497	3196	3020	2200	1822	1364	1632	1800	2501	1765	1316	1727	1887	2209	1803	1356	1467	1255	1316	1458	1267	1091	1798	1124	939
ENSMUSG00000003527	64	95	84	53	72	63	91	87	84	102	53	101	94	54	65	95	70	80	68	69	65	76	115	73	74	85	71	75	78	114	98	72	130	156	134	149	129	101	105	128	99	107	98	113	126	122
ENSMUSG00000003528	2882	2903	3489	3179	2503	3005	3580	2866	2983	3401	3390	3625	4394	3383	3384	3331	2544	2543	3413	2759	3757	3226	4762	4141	3141	2931	2822	2564	2735	3097	2766	2615	2705	3199	3353	3415	2903	2888	3270	3828	3058	2901	3629	4720	3663	2947
ENSMUSG00000003531	769	819	1012	820	579	800	962	740	730	798	800	870	1101	948	838	931	596	484	506	541	723	910	1094	829	815	926	637	783	785	830	589	581	537	800	706	663	669	625	641	554	494	419	606	822	467	401
ENSMUSG00000003534	22	19	30	31	23	32	33	25	26	47	24	53	34	29	37	35	57	46	54	53	40	28	37	71	64	38	25	48	32	46	47	55	81	128	51	114	159	155	175	369	171	227	198	280	349	344
ENSMUSG00000003541	10	19	23	13	16	22	17	16	10	14	20	25	21	5	5	15	28	12	21	13	24	8	24	17	35	27	25	40	18	90	37	38	105	140	98	174	327	248	360	305	147	211	223	261	311	363
ENSMUSG00000003545	0	4	1	2	1	5	3	4	4	1	2	8	0	5	5	61	2	3	6	3	9	1	5	10	5	4	6	3	4	8	6	2	9	15	4	5	18	7	15	6	4	14	3	9	12	9
ENSMUSG00000003546	600	555	610	517	602	555	786	611	603	557	564	611	825	544	573	603	637	578	765	670	646	526	821	697	626	503	578	562	691	706	542	487	711	718	638	680	564	591	640	682	591	589	611	627	695	574
ENSMUSG00000003549	46	52	52	57	53	48	92	78	57	67	62	47	80	51	57	46	45	46	56	37	60	47	82	59	61	77	53	52	56	95	60	81	76	124	85	90	58	82	118	101	52	67	66	118	117	80
ENSMUSG00000003555	1320	899	916	1109	789	1495	1955	750	891	1396	1199	1057	1701	1090	1407	971	766	1161	1804	1808	1340	984	1680	2116	1007	1185	912	1022	551	769	501	255	230	137	324	220	66	39	84	22	30	23	154	52	74	64
ENSMUSG00000003559	653	668	570	618	464	654	862	553	538	605	627	678	852	665	749	708	489	635	834	737	645	576	1020	800	772	624	628	568	510	768	507	472	575	611	694	694	537	493	538	545	516	451	501	592	663	639
ENSMUSG00000003573	28	70	14	68	43	45	21	53	22	40	43	15	40	21	46	48	44	54	24	18	14	39	31	50	10	56	38	63	64	54	38	37	95	134	63	99	93	78	135	65	75	103	44	121	93	96
ENSMUSG00000003575	96	92	91	67	83	87	121	98	124	91	84	96	122	79	83	98	106	93	102	101	73	59	96	82	82	74	70	75	88	96	116	97	128	111	115	126	112	78	103	118	93	97	75	144	125	125
ENSMUSG00000003581	90	98	110	120	88	108	121	141	96	88	91	116	84	74	103	110	96	112	121	129	97	99	133	114	128	95	98	88	121	128	121	111	125	140	136	118	130	141	166	140	143	118	94	166	143	123
ENSMUSG00000003585	7051	6304	6480	6256	8315	8131	10552	9406	9766	9158	8351	10785	10881	8954	9561	9996	9042	9927	10815	11041	10446	8594	10534	11860	6551	5452	5448	4427	8158	7519	6548	7366	5986	5818	6361	5179	3224	3525	4136	3440	3572	3520	2544	3549	4042	3536
ENSMUSG00000003604	219	184	190	193	153	178	341	150	206	210	150	227	289	257	204	287	201	217	203	236	157	224	215	260	111	243	219	127	236	262	181	162	243	355	207	224	148	137	225	181	85	130	223	250	185	201
ENSMUSG00000003617	6897	4199	4484	5957	6732	7504	10821	6662	7876	11126	10598	11256	10750	6252	9793	10425	13298	15321	22676	20536	12344	6857	10006	17746	6322	3838	7695	4768	7068	9456	10035	10773	19151	17235	15978	27077	16875	15118	19173	32169	27183	25810	22864	22060	38537	39684
ENSMUSG00000003623	5842	8171	4520	7175	7520	5486	9595	8789	7623	8930	6569	12112	10739	6242	8634	8751	14139	14332	13163	17941	8669	6318	9476	7990	7048	4921	6568	5907	8152	9174	8333	9581	11581	8817	8853	9428	5322	6712	9910	5373	6408	6851	4907	4817	5873	4290
ENSMUSG00000003644	177	200	224	224	132	163	169	242	134	242	210	203	207	126	199	207	210	179	309	236	204	156	282	294	276	234	234	224	224	353	330	273	415	618	351	487	566	460	485	544	511	457	348	664	617	617
ENSMUSG00000003657	0	0	0	0	0	0	0	0	0	0	0	0	0	0	0	0	0	0	0	0	0	0	0	0	0	0	0	0	0	0	0	0	0	0	0	0	0	0	0	0	0	0	0	0	0	0
ENSMUSG00000003660	597	538	581	651	701	719	883	703	791	771	800	798	984	547	681	710	736	683	1273	917	617	510	598	847	694	513	401	534	804	637	786	764	840	879	700	984	419	364	541	555	678	585	381	609	795	840
ENSMUSG00000003662	404	407	427	428	438	447	597	475	457	556	415	536	667	475	461	535	507	522	531	557	472	429	605	562	507	432	468	458	525	566	460	444	540	656	564	575	526	493	598	553	521	476	476	663	638	461
ENSMUSG00000003665	0	0	0	0	0	0	0	0	0	0	0	0	0	0	0	0	0	0	0	0	0	0	0	1	0	0	0	1	0	1	0	2	1	0	0	2	1	0	3	1	0	0	0	0	1	0
ENSMUSG00000003680	62	70	65	42	51	55	76	100	69	111	53	51	59	60	57	77	64	71	67	46	55	62	90	83	77	88	77	62	76	60	85	41	101	135	70	120	99	102	109	111	84	94	103	140	124	80
ENSMUSG00000003721	1497	1482	942	1561	2697	3427	4170	3483	2634	2693	2187	3283	4129	3183	3640	3413	2783	4107	3097	3789	1792	2017	2277	2024	1355	1053	1583	1652	2836	3788	2800	3345	2582	2889	1870	2444	1743	2134	3127	2877	1378	1688	2218	1379	2085	2633
ENSMUSG00000003731	502	592	578	664	734	663	891	737	707	725	639	756	773	559	579	740	750	635	815	806	488	465	723	687	648	573	522	583	708	686	800	682	813	962	837	958	518	480	593	511	445	504	215	370	453	406
ENSMUSG00000003746	2258	1726	1575	1881	1922	1977	3075	2057	1791	2459	2261	2823	3141	1722	2744	2471	3346	3261	4507	4469	3259	1993	3267	3919	1952	1634	1940	1606	1962	2308	1884	2063	2355	2028	1970	2307	1357	1433	1834	2225	2124	2162	1715	2126	2798	2372
ENSMUSG00000003752	69	89	81	75	79	88	73	76	95	86	67	84	96	71	71	77	94	78	70	85	87	79	95	80	76	72	76	77	78	78	95	68	106	157	101	121	137	128	114	124	108	104	106	132	136	131
ENSMUSG00000003762	227	231	324	261	214	218	326	278	245	352	242	289	392	254	257	313	256	231	305	296	350	283	360	345	336	288	280	248	268	313	238	264	381	360	354	476	528	390	460	488	351	372	287	399	395	420
ENSMUSG00000003778	107	128	81	94	103	109	250	118	114	115	134	140	264	97	111	101	116	122	144	137	85	103	118	133	173	144	120	91	153	166	181	89	302	235	150	188	159	162	159	175	194	113	121	200	204	205
ENSMUSG00000003779	13	44	9	29	6	2	46	47	3	35	26	31	89	20	20	26	21	9	56	21	11	5	16	3	42	26	19	15	24	266	91	37	362	590	344	338	160	59	88	123	114	151	37	69	163	125
ENSMUSG00000003808	150	116	137	128	192	218	145	200	163	210	208	151	245	187	177	177	178	200	233	140	185	170	212	178	205	189	180	179	243	282	181	175	304	402	336	325	209	258	329	465	324	267	295	426	400	333
ENSMUSG00000003809	5094	4596	5331	4630	4914	4966	7398	6283	5327	6099	5187	5989	6808	5351	6499	5612	6855	5320	7287	7575	6877	6456	7728	6640	5361	4531	4501	4018	5149	5624	4562	4752	4261	4731	4774	4447	3367	3184	3368	2889	3107	2810	2129	2973	2665	2071
ENSMUSG00000003810	149	167	138	142	160	144	205	175	236	157	145	194	221	116	129	146	110	124	161	141	116	110	154	117	136	161	155	153	155	192	225	187	423	346	256	317	244	213	262	289	237	263	188	261	308	324
ENSMUSG00000003812	165	118	119	125	137	105	165	119	156	132	113	187	281	129	189	194	145	124	159	199	172	101	222	138	223	94	159	104	103	254	181	138	307	473	220	411	407	343	378	369	368	286	261	443	482	440
ENSMUSG00000003813	750	688	811	695	701	781	977	796	871	839	876	1056	868	751	736	755	764	632	798	755	691	819	1062	848	654	734	534	672	690	890	716	545	787	932	861	809	610	535	614	553	584	525	435	710	783	593
ENSMUSG00000003814	7038	4641	4967	5795	6904	8235	11812	7858	8102	7211	7172	9341	11274	7611	9239	9471	8792	11254	10801	10460	8319	8052	10250	11482	6995	5078	8604	6260	7661	8365	7748	11450	12568	13964	11519	14411	9034	8926	11607	13766	9792	9843	10405	13286	15917	15426
ENSMUSG00000003824	18	40	33	29	29	19	28	33	27	33	25	21	49	27	32	18	37	20	26	42	39	26	38	40	39	45	30	39	41	71	40	38	66	76	59	86	63	58	69	54	55	56	33	71	60	65
ENSMUSG00000003847	374	634	287	354	219	250	238	246	147	235	233	352	364	161	177	198	260	181	336	312	111	208	245	168	382	333	287	559	233	248	288	231	471	380	272	298	172	210	304	304	270	180	114	171	211	230
ENSMUSG00000003848	67	44	64	60	78	88	74	76	84	77	40	63	76	48	49	100	59	36	67	42	83	45	99	77	55	74	57	58	108	80	69	82	83	143	129	147	72	56	113	86	84	80	101	152	119	126
ENSMUSG00000003849	196	233	213	112	147	114	264	123	172	199	171	160	224	167	258	205	176	198	257	235	247	365	341	341	196	175	166	140	125	342	212	159	437	797	434	920	905	324	373	294	357	317	224	283	511	497
ENSMUSG00000003863	0	0	0	0	0	0	0	0	0	0	0	0	0	0	0	0	0	0	0	0	0	0	0	0	0	0	0	0	0	0	0	0	0	0	0	0	2	0	0	0	0	0	0	0	0	0
ENSMUSG00000003865	36	14	26	37	27	30	35	23	23	22	24	30	36	19	16	31	10	22	21	22	23	35	26	4	36	23	13	46	40	13	38	32	44	89	36	73	111	87	70	103	67	70	69	87	106	136
ENSMUSG00000003868	127	131	117	138	153	122	159	149	139	141	116	165	214	134	137	133	127	146	133	123	140	141	202	97	153	142	147	126	160	211	164	176	208	277	201	244	230	211	184	289	171	164	161	297	318	237
ENSMUSG00000003872	0	0	0	0	1	0	0	0	0	0	0	0	0	0	0	0	0	0	0	0	0	0	0	0	0	0	0	0	0	0	0	0	0	0	0	0	0	0	0	0	0	0	0	3	0	0
ENSMUSG00000003873	234	276	283	259	218	262	297	292	232	289	229	256	423	270	223	232	166	221	268	231	199	240	386	251	322	311	345	324	334	567	359	359	648	984	529	771	725	606	752	513	449	400	463	632	607	479
ENSMUSG00000003882	4	8	5	5	0	2	4	6	4	1	4	2	6	2	2	2	2	6	2	2	3	3	1	3	5	6	4	10	3	15	10	18	18	27	11	28	27	19	22	32	49	25	18	53	55	51
ENSMUSG00000003923	644	810	583	655	554	550	652	503	478	536	414	678	919	622	639	582	615	622	752	851	483	457	836	663	701	664	837	733	560	756	483	518	604	774	603	807	637	557	725	486	578	509	396	554	558	429
ENSMUSG00000003929	58	43	34	31	28	17	37	19	17	23	16	30	36	19	44	33	55	27	38	41	21	20	31	39	31	32	49	40	23	39	14	19	47	24	19	38	27	29	39	30	45	35	20	35	44	52
ENSMUSG00000003934	0	0	2	3	0	2	1	3	0	1	2	1	0	0	0	0	2	0	2	1	0	0	2	1	4	0	1	0	1	5	3	2	2	3	0	0	4	0	0	0	2	1	1	1	0	0
ENSMUSG00000003948	3123	4279	3370	3968	3476	3494	4257	5858	3615	4212	3340	5616	4765	3783	4086	4237	4227	4613	4274	6094	3142	2603	4797	3737	4063	4363	2981	3615	4616	4126	3349	3541	3994	4571	3583	4148	2008	2231	2782	1255	1604	1602	1297	1349	1420	1209
ENSMUSG00000003949	552	553	660	674	381	331	497	516	390	515	464	577	491	411	415	539	424	379	583	834	403	315	573	530	678	677	561	664	419	342	318	211	421	279	297	367	293	293	251	283	402	408	207	371	312	318
ENSMUSG00000003955	813	970	859	874	617	743	880	770	603	649	579	754	1231	892	598	677	518	543	511	492	466	559	780	530	971	1000	818	1010	800	1038	734	797	670	1050	815	1038	965	883	1039	789	510	652	689	891	750	594
ENSMUSG00000003970	4496	5239	6071	5364	4100	5094	5425	6042	4357	5090	4581	5793	7807	6003	4335	6053	3763	3792	3472	3526	4344	4473	6316	5221	6226	6643	5078	5856	6354	6333	5431	5635	6047	9367	6075	7680	7779	6467	7683	6951	5869	5504	6013	8659	7394	6711
ENSMUSG00000003974	0	0	0	0	0	0	0	0	0	0	0	0	0	0	0	0	0	1	0	0	0	0	0	0	0	0	0	0	0	0	0	0	0	0	0	0	0	0	0	0	0	0	0	0	0	0
ENSMUSG00000003992	15	7	21	19	8	25	4	19	18	27	24	37	46	24	11	14	24	16	22	23	12	12	24	23	20	21	6	17	11	18	21	22	44	49	39	28	38	44	42	65	35	25	30	48	31	65
ENSMUSG00000004018	70	100	91	44	83	95	87	82	49	56	43	92	162	94	145	113	90	64	90	77	102	70	129	108	153	84	138	122	104	181	60	92	91	158	108	145	173	93	128	86	151	113	103	142	141	114
ENSMUSG00000004031	0	0	0	0	0	0	1	0	0	0	0	0	0	0	0	0	0	0	1	0	0	0	0	0	1	0	1	0	0	0	0	0	0	0	0	0	0	0	0	0	0	2	1	5	3	1
ENSMUSG00000004032	149	157	143	164	97	136	175	139	109	112	120	149	254	150	160	164	135	118	168	151	155	126	230	167	168	156	159	129	135	148	147	144	147	212	161	193	153	168	198	248	208	200	178	261	238	194
ENSMUSG00000004035	957	937	999	837	668	911	1269	678	769	1158	996	998	1878	1058	1013	1109	768	830	906	854	1261	1101	1449	1377	897	918	802	689	750	780	693	795	804	834	862	996	691	580	743	898	778	886	958	1185	1065	941
ENSMUSG00000004038	811	620	1335	765	333	538	1037	621	601	1148	895	719	2057	682	895	667	751	605	1298	509	1234	1166	1738	1496	744	815	725	555	504	1332	1157	649	3265	6365	4267	9055	7691	4218	3622	4225	3864	5456	3772	5405	8559	11048
ENSMUSG00000004040	976	852	902	854	1300	1129	1320	1366	1204	1529	1281	1442	1875	900	1048	1426	1495	1389	2475	1454	1621	931	2365	1732	1089	851	932	923	1625	1940	2318	1657	2819	3024	2945	3470	1908	1950	2147	2652	2423	1862	1954	2718	2751	2356
ENSMUSG00000004043	145	174	99	174	274	311	257	390	282	291	253	203	287	251	242	309	217	348	329	242	198	134	235	203	180	139	127	196	323	233	269	241	324	302	212	316	110	146	280	171	230	150	169	184	321	230
ENSMUSG00000004044	169	248	221	227	192	260	277	246	215	298	223	294	439	272	261	307	225	213	220	215	197	213	255	278	365	254	216	252	292	402	289	309	539	686	405	545	564	552	660	1034	692	732	641	1360	1167	1004
ENSMUSG00000004054	360	403	377	359	409	430	522	518	515	564	481	525	549	344	351	449	450	426	278	510	467	387	584	460	370	448	310	356	538	546	526	495	691	867	672	705	476	442	496	553	484	464	463	675	621	515
ENSMUSG00000004056	1460	1402	1642	1547	1458	1653	1934	1839	1546	1716	1385	1908	2173	1496	1446	1756	1396	1522	1683	1788	1527	1302	2133	1738	1461	1552	1355	1233	1734	1622	1575	1660	1907	2281	1935	2305	1383	1351	1561	1600	1291	1263	1254	1807	1711	1363
ENSMUSG00000004069	1175	1242	1077	1202	1261	1044	1529	1245	1294	1308	1021	1645	1817	1245	1225	1416	1335	1388	1340	1526	1084	1025	1482	1490	1315	1058	1301	1103	1259	1266	1109	1054	1508	1515	1403	1490	1098	1007	1296	1148	964	1001	673	1044	1205	981
ENSMUSG00000004070	601	778	695	542	619	626	776	778	888	880	736	792	818	758	773	841	772	654	707	745	782	594	956	838	696	903	775	677	767	884	772	801	959	1331	995	1168	1003	971	1138	840	816	789	735	932	1063	828
ENSMUSG00000004071	606	655	886	929	813	659	1069	1014	831	875	861	832	818	689	639	1011	947	806	872	1045	1080	701	1171	956	810	942	694	763	891	866	828	762	880	1001	935	1001	468	587	651	481	512	453	395	619	512	435
ENSMUSG00000004085	216	129	133	132	80	127	127	75	132	136	122	119	177	88	124	116	165	102	144	167	107	119	176	116	185	94	135	210	86	220	133	100	224	129	170	180	176	170	181	195	180	166	126	176	217	204
ENSMUSG00000004096	727	740	787	755	617	711	973	759	685	782	621	990	1173	735	804	825	697	644	709	754	714	724	1056	881	811	755	834	753	749	1071	792	692	954	1187	1022	1217	889	834	947	841	747	700	661	941	931	745
ENSMUSG00000004098	40	36	47	44	49	42	80	59	50	74	67	37	141	40	54	41	83	48	95	58	88	98	95	59	47	27	43	32	67	101	70	49	109	116	73	78	138	110	160	213	193	215	167	217	263	217
ENSMUSG00000004099	118	104	74	92	103	117	118	128	108	157	119	123	155	87	110	105	118	126	198	149	93	86	122	141	125	90	67	109	129	178	206	183	334	319	230	343	185	181	217	269	299	244	157	279	365	328
ENSMUSG00000004100	61	77	84	94	97	74	124	74	111	105	63	74	100	74	72	82	110	62	92	95	76	52	88	89	102	85	62	87	102	123	128	122	142	211	180	207	128	134	162	219	122	170	157	277	214	187
ENSMUSG00000004105	228	285	335	296	210	283	282	274	213	298	242	289	368	181	302	313	291	243	388	291	261	192	286	494	361	318	227	300	213	165	214	251	262	438	269	276	316	254	293	600	542	464	222	532	732	707
ENSMUSG00000004110	0	1	0	2	0	0	0	0	0	0	0	0	0	1	0	0	0	1	2	0	0	1	0	1	0	0	0	0	0	0	0	2	1	0	0	1	1	6	2	1	4	0	0	3	1	6
ENSMUSG00000004113	0	0	0	0	0	0	0	0	0	0	0	0	0	0	0	0	0	0	0	0	0	0	0	0	0	0	0	0	0	0	0	0	0	4	0	0	0	0	1	15	23	18	4	3	35	36
ENSMUSG00000004127	34	32	68	31	32	46	92	26	54	52	28	64	75	68	58	34	82	76	74	15	14	36	54	16	56	52	58	57	40	50	33	23	41	69	82	92	45	97	77	55	54	30	15	92	36	62
ENSMUSG00000004151	18	28	14	36	12	24	13	19	22	21	16	21	30	10	8	24	20	9	16	18	13	9	26	11	20	18	11	20	22	17	16	17	36	45	20	40	27	23	32	28	39	18	6	25	47	37
ENSMUSG00000004187	37	52	43	38	33	36	39	49	43	23	29	32	40	41	29	30	36	38	31	39	31	28	42	29	51	46	24	43	65	36	29	28	33	41	22	19	17	35	34	24	27	29	27	25	16	13
ENSMUSG00000004207	5037	4118	4673	5264	5242	6009	7699	7154	5406	7829	7161	7815	8407	4517	6611	6671	8692	9194	11897	11616	10125	6408	9465	11761	6859	5448	5059	7156	6627	12890	13004	11117	17622	23519	14037	23919	20694	20709	23679	27300	22664	25384	19511	29289	32348	29822
ENSMUSG00000004221	674	656	460	631	554	648	814	643	554	522	543	794	856	691	629	572	767	693	622	600	607	490	1148	726	558	543	545	668	611	770	800	677	909	1023	719	1261	717	736	909	623	530	674	364	673	757	663
ENSMUSG00000004231	0	0	0	0	0	1	0	0	0	0	0	0	0	0	0	0	0	0	0	0	0	0	0	0	0	0	0	0	0	0	0	0	0	1	0	0	0	0	0	0	0	0	0	0	0	0
ENSMUSG00000004233	26	25	19	49	19	46	11	37	43	21	38	59	95	38	63	26	15	96	94	61	20	33	18	30	70	89	61	42	64	24	47	21	84	79	63	61	49	43	21	23	13	46	34	6	34	61
ENSMUSG00000004263	294	245	242	259	230	252	327	358	279	406	320	357	345	220	219	365	291	307	330	322	275	197	320	339	299	249	209	271	364	262	238	276	411	520	370	353	304	275	294	414	374	378	271	474	385	389
ENSMUSG00000004264	2425	2542	2959	2609	2281	2478	3296	2934	2593	2867	2611	3263	4170	2930	2971	3109	2546	2643	2571	2719	2885	2945	4076	3144	2914	2946	2511	2504	2692	2973	1995	2122	2467	3113	2605	2969	2463	2192	2602	2242	1884	1905	1714	2658	2289	1936
ENSMUSG00000004266	267	326	268	328	273	309	407	438	276	358	313	340	437	288	338	320	367	334	480	448	325	322	501	417	425	336	341	460	377	870	740	601	831	1008	683	1005	817	684	868	715	748	631	524	936	966	890
ENSMUSG00000004267	0	0	0	0	0	4	0	0	0	0	0	0	0	0	0	0	0	0	0	2	0	0	0	0	2	0	0	2	7	0	0	0	0	0	0	0	1	0	11	12	1	4	0	7	7	1
ENSMUSG00000004268	724	1181	1190	1117	801	918	1055	1097	842	874	709	942	1409	971	777	911	609	634	505	618	535	687	1148	620	1096	1253	835	1164	1157	1185	943	1006	853	1328	935	1011	927	795	1023	652	561	488	679	843	761	627
ENSMUSG00000004270	833	498	757	722	639	692	973	885	862	1121	1016	1160	1437	896	1239	1098	1039	1211	1710	1447	1801	1084	1457	2480	552	490	659	474	635	784	720	949	765	845	741	926	748	831	928	1211	1263	1168	811	997	1276	1170
ENSMUSG00000004285	654	914	887	908	674	741	846	841	716	750	623	928	1264	926	707	813	538	622	523	613	555	721	1053	596	948	1052	884	1074	943	1284	925	968	983	1566	1147	1389	1474	1293	1449	1140	836	934	1250	1694	1139	991
ENSMUSG00000004296	1	0	1	1	0	1	3	0	0	0	0	0	3	0	1	2	3	1	2	1	0	0	1	2	1	2	2	1	2	2	1	2	4	2	0	2	3	3	8	4	4	2	6	5	10	5
ENSMUSG00000004317	37	51	28	49	53	41	51	38	42	61	49	70	80	44	33	58	68	61	96	71	33	27	59	69	62	23	42	48	42	68	66	56	108	99	72	144	112	139	133	190	164	165	97	159	194	199
ENSMUSG00000004319	530	445	304	416	503	466	686	396	418	570	390	553	718	323	658	472	724	757	926	884	548	354	653	719	357	308	433	368	398	488	492	431	748	741	546	715	591	588	728	879	754	737	538	878	959	809
ENSMUSG00000004328	1	1	0	0	0	1	2	2	0	0	0	0	0	0	1	1	0	0	1	1	2	0	1	1	1	6	2	1	1	0	0	3	2	0	1	0	0	0	4	1	0	5	1	4	2	4
ENSMUSG00000004341	4	15	23	17	10	15	9	9	8	6	10	12	15	9	11	4	16	15	8	9	18	19	8	8	19	27	22	12	9	18	4	12	1	6	5	4	5	1	2	15	19	5	6	20	12	12
ENSMUSG00000004344	1	2	0	0	0	2	0	0	1	0	0	1	0	0	1	0	1	0	0	1	0	1	0	0	1	0	0	0	0	0	0	0	0	0	0	0	0	0	0	0	0	0	0	0	0	0
ENSMUSG00000004347	5	8	7	5	3	6	3	0	1	4	2	4	5	4	0	5	2	3	1	2	2	1	4	4	3	3	4	5	4	4	3	4	3	2	1	3	7	3	4	2	5	0	2	3	4	1
ENSMUSG00000004356	117	115	116	121	163	118	164	104	124	169	161	183	132	101	108	110	152	161	194	181	88	83	111	154	123	82	118	106	136	134	149	145	188	169	151	206	139	139	184	208	156	165	127	156	236	217
ENSMUSG00000004359	51	77	37	80	78	34	33	43	58	73	29	62	75	43	45	46	72	53	37	7	9	27	49	44	79	100	38	118	35	279	113	105	133	250	166	194	148	142	148	84	48	107	56	108	99	87
ENSMUSG00000004360	0	0	0	0	0	0	0	0	0	0	0	0	0	0	0	0	0	0	0	0	0	0	0	0	0	0	0	0	0	0	0	0	0	0	0	0	0	0	0	0	0	0	0	0	0	0
ENSMUSG00000004364	809	751	715	636	549	564	834	396	591	739	617	760	948	477	763	723	1003	828	1053	1062	702	543	788	912	600	492	746	653	544	689	603	548	714	689	679	879	584	662	771	749	800	686	417	640	914	755
ENSMUSG00000004366	0	0	0	0	0	0	0	0	0	0	0	0	0	0	0	0	0	0	0	0	0	0	0	0	0	0	0	0	0	0	0	0	0	0	0	0	0	0	0	0	0	0	0	0	0	0
ENSMUSG00000004371	0	0	0	0	0	0	0	0	0	0	0	0	0	0	0	0	0	0	0	0	0	0	0	0	0	0	0	0	0	0	0	0	1	3	3	2	4	0	3	6	1	0	0	0	2	10
ENSMUSG00000004383	56	44	65	50	47	52	61	68	55	79	54	47	79	35	76	54	68	67	110	72	97	40	75	101	60	30	41	53	48	63	48	50	103	115	75	95	77	78	90	118	94	119	84	107	159	172
ENSMUSG00000004393	295	276	315	307	295	272	419	306	382	389	356	414	474	308	305	375	344	363	363	358	373	339	460	433	339	296	308	239	346	366	300	345	444	502	462	506	352	326	425	387	418	319	318	459	439	399
ENSMUSG00000004394	512	457	567	517	498	530	743	506	497	565	539	740	934	540	676	682	659	780	735	833	776	601	906	868	597	540	681	511	533	722	569	597	780	969	734	883	750	621	814	876	701	680	642	846	834	842
ENSMUSG00000004415	0	0	0	0	0	0	0	0	0	0	0	0	0	0	0	0	0	0	0	0	0	0	0	0	0	0	0	0	0	0	0	0	0	0	0	0	0	0	0	0	0	0	0	0	0	0
ENSMUSG00000004446	180	207	206	209	151	170	187	236	101	180	160	197	225	128	208	192	187	166	190	268	174	180	279	235	213	257	235	261	213	302	178	182	251	291	255	296	318	266	266	297	299	258	198	383	353	337
ENSMUSG00000004451	267	305	280	278	204	254	326	254	224	253	189	246	378	240	249	294	225	221	282	229	177	212	327	263	347	310	292	312	302	426	389	338	472	666	392	606	554	512	577	530	407	443	337	538	571	589
ENSMUSG00000004455	1254	1476	1542	1257	1096	1110	1530	1315	1052	1297	1146	1565	1797	1141	1366	1338	1386	1162	1127	1360	1224	1113	1860	1379	1531	1479	1354	1376	1379	1792	1418	1433	1763	2600	2039	2401	1846	1763	2169	1594	1727	1454	1189	1576	1896	1625
ENSMUSG00000004460	901	657	690	773	921	899	1368	756	1076	801	836	1227	1518	999	959	1031	786	1264	1022	937	670	757	995	1092	877	616	1563	865	893	973	770	1244	1766	1751	1323	1646	1145	1106	1502	1629	1037	1016	1067	1602	1595	1851
ENSMUSG00000004462	300	296	268	255	278	283	436	297	238	266	255	262	318	272	268	241	279	229	300	335	223	208	299	221	348	258	282	249	304	300	233	236	369	354	299	284	232	188	262	182	213	203	120	221	253	202
ENSMUSG00000004473	20	27	33	27	20	42	38	32	13	26	30	16	45	21	27	35	22	21	38	29	25	12	30	40	31	34	34	39	24	46	42	35	65	101	67	61	86	65	99	126	80	82	80	124	168	161
ENSMUSG00000004500	57	69	65	89	80	55	123	62	80	64	82	82	71	61	55	75	91	59	69	69	49	44	96	51	85	72	78	56	88	87	91	68	95	115	104	114	81	54	81	48	63	65	44	65	100	97
ENSMUSG00000004508	89	124	132	128	90	96	104	108	69	119	89	98	181	101	87	121	66	66	84	51	51	97	126	88	150	162	113	196	151	212	236	153	307	424	214	409	340	259	286	238	221	206	156	211	285	312
ENSMUSG00000004530	354	489	450	457	497	471	494	574	626	671	473	605	668	508	457	529	382	409	373	473	409	388	558	569	494	534	382	464	579	604	627	656	855	1255	823	971	913	735	1010	1001	819	757	682	914	1109	1283
ENSMUSG00000004535	1386	1352	1027	1031	1019	842	1428	773	1009	1220	915	1463	1748	1074	1325	1317	1506	1486	1938	1942	1038	919	1277	1404	1173	775	1496	1201	966	1253	1096	988	1595	1397	1450	1900	1367	1577	1832	1963	1950	1727	1291	1784	1996	1950
ENSMUSG00000004540	0	0	0	0	0	0	0	0	0	0	0	0	0	0	0	0	0	0	0	0	0	0	0	0	0	0	0	0	0	0	0	0	0	0	0	0	0	0	0	0	0	0	0	0	0	0
ENSMUSG00000004542	0	0	0	0	0	0	0	0	0	0	0	0	0	0	0	0	0	0	0	0	0	0	0	0	0	0	0	0	0	0	0	0	0	0	0	0	0	0	0	0	0	0	0	0	0	0
ENSMUSG00000004552	0	0	1	3	0	2	2	3	0	1	1	3	0	1	0	2	4	0	2	4	1	0	1	3	4	0	0	2	1	4	2	6	7	18	2	15	34	19	26	50	50	51	21	101	73	85
ENSMUSG00000004558	17615	17713	17781	16120	17702	17120	25631	19586	20279	20418	18976	22711	22413	17338	19274	19282	21757	17470	19670	21880	20356	18284	25397	20523	18013	17695	14345	14455	19000	19570	14503	14524	14084	15163	16966	14167	10338	11602	11893	12851	12306	12198	11518	15049	12844	9389
ENSMUSG00000004561	43	128	66	142	93	98	178	96	114	89	58	58	111	55	69	107	112	102	145	129	55	77	88	59	171	83	137	96	95	110	93	85	114	183	127	99	75	138	134	112	90	121	145	169	144	133
ENSMUSG00000004562	55	39	66	40	19	41	51	95	27	36	35	14	62	105	38	41	55	10	87	52	67	65	62	126	23	2	80	77	45	101	43	64	126	106	127	51	47	28	53	63	152	70	7	13	120	101
ENSMUSG00000004565	136	149	134	157	188	198	196	186	167	169	146	142	131	155	130	140	119	146	150	132	80	80	158	127	163	149	157	160	198	175	161	166	231	201	141	158	146	96	163	189	115	109	128	215	173	132
ENSMUSG00000004567	246	202	213	206	200	254	307	235	186	284	280	311	318	248	277	272	317	302	370	337	368	209	313	417	229	191	265	202	238	275	225	223	283	327	271	291	209	206	271	295	265	241	271	281	308	296
ENSMUSG00000004568	236	240	225	202	284	320	371	413	281	312	307	316	369	277	294	344	301	288	339	328	275	206	397	327	270	222	182	272	362	330	340	343	436	382	365	362	245	210	261	246	252	181	182	227	296	247
ENSMUSG00000004591	444	539	299	337	276	257	370	202	230	364	238	351	413	272	364	364	513	430	604	570	320	246	454	421	370	269	455	474	313	370	278	260	410	364	309	458	255	334	352	414	379	331	227	337	428	447
ENSMUSG00000004609	10	19	9	4	10	2	22	19	6	13	3	6	13	0	14	29	8	7	23	9	26	11	15	12	27	10	10	33	1	20	29	41	23	40	14	49	16	15	39	16	39	6	3	24	13	39
ENSMUSG00000004610	4199	4972	4838	4788	4006	4382	6069	4954	4489	4990	4366	5663	7346	5456	4814	5216	4097	4143	3767	4491	4589	5413	6949	4367	5292	5526	4702	4568	4624	5230	3765	4056	3740	5076	4343	4087	3717	3649	4089	3323	2745	3023	3839	4772	3060	2193
ENSMUSG00000004612	13	24	21	20	25	15	20	30	5	30	18	19	41	24	6	14	9	13	18	14	15	25	36	22	33	30	59	108	44	155	120	100	204	334	164	261	341	267	330	293	226	229	180	341	450	378
ENSMUSG00000004613	0	0	0	0	0	0	0	0	0	0	0	0	0	0	0	0	0	0	0	0	0	0	0	0	0	0	0	0	0	0	0	0	0	0	0	0	0	1	0	0	0	0	0	0	0	0
ENSMUSG00000004626	395	374	314	334	296	364	436	363	340	441	370	360	403	359	330	325	389	293	440	325	402	307	481	483	426	307	318	298	417	451	379	414	563	682	536	593	592	474	642	534	549	469	585	725	625	692
ENSMUSG00000004630	0	0	0	1	0	0	0	0	0	0	0	0	0	0	0	0	0	0	0	0	0	0	0	0	0	0	0	0	0	0	0	0	0	0	0	0	0	0	0	0	0	0	0	0	0	0
ENSMUSG00000004631	45	71	75	84	44	58	56	62	42	45	68	49	121	53	72	62	8	51	78	60	53	56	81	114	57	79	71	60	43	70	78	79	75	145	104	129	91	64	98	90	122	98	62	127	173	171
ENSMUSG00000004633	533	629	573	531	402	410	582	606	480	545	474	636	682	436	551	586	627	446	610	738	551	430	696	606	647	684	590	494	498	505	493	436	515	584	560	627	467	547	601	514	493	461	416	583	701	536
ENSMUSG00000004637	82	92	98	134	55	57	113	65	31	111	83	105	106	86	84	72	128	107	126	62	130	93	127	116	80	74	102	83	80	57	69	79	94	154	102	120	80	76	104	73	111	102	56	108	116	70
ENSMUSG00000004642	169	190	156	151	188	149	178	168	166	133	117	201	282	191	183	165	259	191	292	247	124	171	256	280	213	169	206	190	189	317	280	275	379	479	362	436	442	409	469	540	455	488	387	638	557	425
ENSMUSG00000004651	3	30	0	8	0	2	10	0	12	3	1	0	6	32	31	4	0	0	2	2	4	2	16	0	8	5	30	31	1	14	2	7	0	13	13	26	45	11	21	8	4	0	9	41	44	18
ENSMUSG00000004654	1	0	0	2	0	0	0	0	0	1	1	0	1	0	1	0	0	1	1	0	0	1	0	0	1	1	0	2	0	0	0	1	0	0	0	0	1	1	0	1	0	2	2	3	0	0
ENSMUSG00000004655	2042	2894	2923	2527	2396	2866	2960	3662	2243	3088	2534	3436	2600	2310	2372	3102	2451	2308	2243	2355	2422	2443	3569	2827	3006	3334	1585	2620	2963	2565	3124	3421	2762	3935	2584	3095	1857	1545	2005	1189	1442	1322	814	1296	1553	1496
ENSMUSG00000004661	32	49	25	32	40	24	28	44	21	32	25	31	45	32	24	31	37	28	21	36	32	19	39	28	33	29	36	37	52	34	34	44	54	46	33	39	35	34	53	41	42	41	28	62	31	48
ENSMUSG00000004665	112	143	164	164	133	148	186	189	127	173	138	164	219	148	145	148	105	112	133	94	127	132	207	176	201	175	163	214	177	396	314	280	494	760	410	580	670	506	657	686	674	526	375	726	871	951
ENSMUSG00000004667	363	592	537	511	373	410	445	539	452	464	397	496	692	495	434	470	338	370	356	377	375	385	565	390	507	557	457	505	487	632	435	419	519	829	508	604	709	513	654	521	421	439	456	574	608	521
ENSMUSG00000004668	0	0	0	0	0	0	0	0	0	0	0	1	1	0	0	1	0	0	0	0	0	0	0	0	0	0	0	0	0	0	0	0	2	0	1	1	2	5	4	9	8	6	3	2	6	6
ENSMUSG00000004677	314	330	288	325	285	315	340	360	310	412	291	357	409	304	284	345	301	273	349	356	239	249	359	348	385	377	316	429	408	477	536	420	769	881	549	851	697	598	761	704	595	565	409	738	824	830
ENSMUSG00000004698	18	37	16	26	17	19	16	9	11	11	9	14	41	15	18	7	35	22	51	31	13	10	36	22	32	13	30	55	14	54	39	41	87	94	47	104	57	60	59	49	46	40	16	57	57	59
ENSMUSG00000004707	30	57	39	49	35	39	36	44	15	40	49	44	73	30	33	37	39	37	75	54	46	17	60	63	57	54	51	116	57	206	175	128	248	283	191	361	220	179	258	138	171	183	120	244	326	267
ENSMUSG00000004709	2	3	2	4	2	3	0	2	2	6	1	1	5	2	3	5	4	0	6	5	1	6	8	7	4	5	3	5	2	28	26	14	25	39	22	40	54	32	48	39	41	31	22	35	59	57
ENSMUSG00000004730	432	526	408	616	428	516	520	637	331	518	440	485	855	350	499	456	769	475	948	604	476	347	776	674	751	650	505	878	649	2172	1459	1280	1371	1591	927	1751	1065	999	1285	1000	988	932	763	997	1279	1382
ENSMUSG00000004748	353	418	410	396	398	503	567	428	362	370	370	478	455	427	413	511	477	397	401	396	411	542	684	507	447	429	376	375	361	421	310	315	266	378	333	301	199	212	273	243	201	193	179	337	274	167
ENSMUSG00000004768	143	92	97	23	58	107	97	58	92	119	80	65	131	103	167	60	75	59	98	80	86	85	97	121	97	87	96	98	51	95	70	72	74	111	71	49	94	106	96	102	90	80	14	53	107	99
ENSMUSG00000004771	1072	1159	1066	996	824	817	1154	1036	969	928	814	1268	1454	1041	1022	1120	1003	1036	1002	1151	774	783	1317	984	1177	1035	1240	1156	977	1365	1077	873	1388	1715	1536	1748	1376	1239	1638	1622	1146	1277	1127	1239	1474	1450
ENSMUSG00000004788	186	195	207	209	201	222	259	209	248	235	171	244	276	202	199	221	172	207	214	233	177	178	219	213	214	191	193	221	217	288	221	256	350	470	304	418	342	292	363	292	271	245	231	268	386	324
ENSMUSG00000004789	1816	1512	1674	1715	1715	1836	2483	2070	1971	2133	2004	2324	2603	1734	2143	1791	2182	2338	2687	2858	2057	1853	2315	2426	1837	1431	1421	1396	1882	2080	1729	1831	1922	2157	2043	2240	1720	1686	2005	1981	1765	1804	1379	2023	2012	1787
ENSMUSG00000004791	0	0	0	0	0	0	0	0	0	0	0	0	0	0	0	0	0	0	0	0	0	0	0	0	3	0	2	0	0	2	0	0	7	10	8	6	56	29	68	38	15	24	10	18	26	42
ENSMUSG00000004798	1127	1153	967	943	1020	915	1217	807	1025	1189	780	1211	1128	787	896	925	1079	926	1240	1297	624	520	961	862	911	876	878	946	1053	909	886	835	1008	974	966	996	609	641	839	643	620	680	452	580	755	682
ENSMUSG00000004814	57	127	112	124	59	112	90	84	65	71	69	88	90	79	56	101	45	58	74	40	53	46	81	52	270	179	152	405	128	1064	1032	736	2267	3398	1679	3738	3319	3381	3845	2220	1179	1397	1495	1495	1895	1796
ENSMUSG00000004815	81	148	94	115	90	94	177	85	89	108	48	151	99	39	130	81	88	75	127	131	95	122	161	207	121	141	97	125	162	93	78	86	166	175	104	153	71	113	144	115	66	65	63	92	80	81
ENSMUSG00000004821	0	0	0	0	0	0	0	0	0	0	0	0	0	0	0	0	0	0	0	0	0	0	0	0	0	0	0	0	0	0	0	0	0	0	0	0	0	0	0	0	0	0	0	0	0	0
ENSMUSG00000004837	73	109	113	93	95	93	121	97	61	101	75	103	133	111	79	100	50	54	65	52	60	77	104	83	118	120	94	128	121	147	151	146	145	211	137	174	176	158	174	145	146	123	125	274	166	132
ENSMUSG00000004842	0	0	0	0	0	0	0	0	0	0	0	0	0	0	0	0	0	0	0	0	0	0	0	0	0	0	0	0	0	0	0	0	0	0	0	0	0	0	0	0	0	0	1	0	0	0
ENSMUSG00000004843	484	509	448	485	415	387	556	450	433	475	324	548	725	413	511	544	452	459	525	533	389	391	635	484	528	440	459	541	437	671	490	439	701	881	605	898	792	747	916	767	684	619	647	802	976	806
ENSMUSG00000004846	256	169	179	161	126	232	333	228	295	273	271	328	322	252	259	247	274	286	306	270	280	151	366	364	245	242	243	226	367	331	321	244	433	448	412	508	364	358	495	604	455	504	514	739	750	724
ENSMUSG00000004849	403	394	449	374	379	382	527	449	340	406	312	400	547	364	426	405	308	384	385	392	352	325	552	387	511	457	377	436	375	613	477	453	662	925	688	711	835	721	855	874	695	722	771	1215	909	773
ENSMUSG00000004864	0	3	2	2	2	2	1	8	0	4	0	7	3	2	4	4	0	3	3	0	2	0	3	12	7	3	1	2	3	3	1	0	4	8	11	9	30	14	13	27	23	15	23	67	31	28
ENSMUSG00000004865	197	181	222	197	240	182	281	241	133	194	172	253	274	212	204	280	255	235	336	293	199	171	223	278	175	266	226	222	230	288	259	193	328	405	389	339	311	252	311	327	297	197	261	281	425	423
ENSMUSG00000004872	0	0	0	0	0	0	0	0	0	0	0	0	0	0	0	0	0	0	0	0	0	0	0	0	0	0	0	0	0	0	0	0	0	0	0	0	0	0	0	0	0	0	0	0	0	0
ENSMUSG00000004880	167	220	184	196	168	153	239	165	152	185	122	201	231	177	156	197	240	270	294	257	183	147	258	302	237	188	203	197	227	376	256	289	359	492	374	498	520	320	505	539	435	353	301	597	661	581
ENSMUSG00000004885	0	0	0	0	0	0	0	0	0	0	0	0	0	0	0	0	0	0	0	0	0	0	0	0	0	0	0	0	0	0	0	0	0	1	0	0	9	5	3	11	5	16	10	21	11	14
ENSMUSG00000004891	70	94	73	67	66	74	84	57	79	72	64	79	106	79	66	60	46	24	36	41	27	62	64	45	94	76	71	84	80	151	102	87	311	227	145	236	106	99	153	78	50	66	22	82	93	102
ENSMUSG00000004892	0	0	0	0	0	0	0	0	0	0	0	0	0	0	0	0	0	0	0	0	0	0	0	0	0	0	0	0	0	0	0	0	0	0	0	0	0	0	1	0	0	0	0	0	0	0
ENSMUSG00000004894	0	0	0	0	0	0	0	0	0	0	0	0	0	0	0	0	0	0	0	0	0	0	0	0	0	0	0	0	0	0	0	0	0	0	0	0	0	0	0	0	0	0	0	0	0	0
ENSMUSG00000004895	256	205	240	247	245	265	340	283	274	278	273	337	315	257	276	302	349	306	260	275	262	250	391	312	214	251	211	242	320	316	283	271	396	456	373	409	330	282	335	327	302	268	323	471	423	341
ENSMUSG00000004896	21	68	46	16	58	22	25	9	0	9	40	28	48	49	9	19	37	45	27	51	25	33	75	22	64	31	25	64	17	9	9	17	38	44	35	64	54	34	55	40	67	45	50	52	42	30
ENSMUSG00000004897	2356	2273	2543	2319	2341	2667	3067	2905	2667	2837	2632	3235	3622	2599	2489	2677	2267	2251	2380	2367	2682	2369	3358	3223	2432	2530	2130	2189	2952	2810	2684	2483	3035	3528	3390	3419	2426	2298	2794	3173	2492	2494	2656	3928	3343	2731
ENSMUSG00000004902	0	0	0	0	0	0	0	0	0	0	0	0	2	1	1	0	0	0	0	1	0	0	0	0	1	0	1	0	0	0	0	0	1	0	1	0	1	0	1	1	0	0	0	0	0	0
ENSMUSG00000004929	112	78	70	85	106	92	134	114	129	131	113	123	165	142	121	117	96	123	116	113	110	103	119	122	116	92	94	74	102	137	125	104	143	189	139	160	142	143	135	174	138	114	124	149	179	178
ENSMUSG00000004931	352	414	447	386	482	541	642	625	530	469	406	565	530	488	457	493	398	417	448	434	363	353	578	404	525	437	425	425	556	448	418	451	590	652	497	513	354	326	426	320	257	281	254	402	379	350
ENSMUSG00000004933	2	6	1	4	1	7	0	3	2	5	4	7	12	5	0	5	2	7	3	4	2	4	1	5	14	7	1	13	9	21	14	15	44	57	32	65	73	70	77	66	55	51	15	67	76	73
ENSMUSG00000004934	182	136	162	160	175	119	190	221	196	195	141	233	219	133	149	164	153	195	233	242	181	137	197	210	130	140	154	152	152	235	164	176	255	295	203	240	218	211	219	244	214	255	257	310	305	203
ENSMUSG00000004936	526	549	527	482	621	574	822	618	579	626	554	699	885	411	659	659	699	710	836	697	585	466	614	716	474	380	525	505	601	787	703	609	742	951	679	917	741	805	907	986	745	842	567	809	1086	1052
ENSMUSG00000004937	565	595	655	647	686	643	915	893	844	854	728	874	981	675	719	753	748	776	777	889	829	736	966	947	703	616	619	640	735	849	747	739	1016	1211	953	962	843	797	890	1041	840	799	756	1224	1013	901
ENSMUSG00000004939	0	0	0	0	0	0	0	0	0	0	0	0	0	0	0	0	0	0	0	0	0	0	0	0	0	0	0	0	0	0	0	0	0	0	0	0	0	0	0	0	0	0	0	0	0	0
ENSMUSG00000004945	777	1235	1218	1180	697	995	981	1003	786	870	731	875	1429	1107	772	847	465	519	445	533	519	690	964	555	1228	1364	932	1190	968	1155	881	944	835	1250	944	949	878	815	862	449	432	437	413	490	512	386
ENSMUSG00000004947	37	33	40	38	58	40	53	82	70	58	45	62	71	52	45	57	62	56	52	47	49	51	66	57	41	45	36	44	75	80	79	60	83	106	97	94	74	65	88	103	97	91	88	131	96	92
ENSMUSG00000004948	0	0	0	0	0	0	0	0	0	0	0	0	0	0	0	0	0	0	0	0	0	0	0	0	0	0	0	0	0	0	0	0	0	0	0	0	0	0	0	0	0	0	2	0	0	0
ENSMUSG00000004951	106	169	107	166	517	308	477	532	315	202	329	392	270	435	272	288	194	334	147	360	155	149	289	163	175	164	198	337	448	657	444	386	364	364	456	283	141	199	370	251	138	154	412	355	319	196
ENSMUSG00000004952	6	34	28	26	30	13	7	38	21	66	21	40	62	12	42	15	35	8	22	21	32	50	59	47	61	26	40	112	41	185	88	82	153	221	129	181	207	207	206	173	141	166	172	172	149	261
ENSMUSG00000004961	0	0	0	3	0	1	1	1	1	3	0	2	3	0	1	0	0	2	2	0	2	3	1	1	0	0	6	2	0	1	0	0	7	2	1	1	3	2	3	3	3	3	2	2	3	4
ENSMUSG00000004980	2759	3130	2351	2546	2378	2239	3226	2123	1921	2475	1942	2693	3788	2426	2927	2643	3116	3442	4194	3800	2527	2313	3345	3366	2780	2022	3028	2629	2321	3463	2784	2817	3907	3896	3429	4696	3876	3928	4663	5965	5101	4908	4276	6384	6359	5719
ENSMUSG00000004988	0	0	0	0	0	0	0	0	0	0	0	0	0	0	0	0	0	0	0	0	0	0	0	0	0	0	0	0	0	0	0	0	0	0	0	2	0	0	0	0	0	0	0	0	0	0
ENSMUSG00000004994	29	37	38	40	35	19	41	43	31	35	38	29	41	36	30	31	36	39	26	33	29	35	53	39	44	30	35	45	47	68	35	35	62	48	45	65	41	37	52	63	20	41	37	5	58	33
ENSMUSG00000004996	193	209	205	152	198	198	224	126	178	234	228	209	258	179	197	205	182	189	142	212	284	237	298	221	245	210	244	129	171	228	181	164	289	369	253	329	338	256	322	422	241	234	331	412	347	220
ENSMUSG00000005034	877	898	841	822	724	772	944	926	753	975	743	1141	1097	671	831	968	914	905	1229	1176	828	600	981	1102	909	756	792	835	869	882	965	816	1024	1215	962	1271	757	785	921	764	794	770	409	644	1008	908
ENSMUSG00000005043	85	73	80	70	79	79	139	95	104	102	89	101	95	75	94	118	95	83	131	127	92	60	99	114	102	64	79	93	96	101	95	100	144	175	110	140	122	111	156	122	152	162	85	157	179	185
ENSMUSG00000005045	0	0	0	0	1	0	0	0	0	0	0	0	0	0	0	0	0	0	0	0	0	0	0	0	0	0	0	0	0	0	0	0	0	0	0	0	2	0	0	1	1	0	0	4	3	0
ENSMUSG00000005054	917	1323	1367	1095	732	913	1103	1231	796	964	725	1066	1443	1023	911	1000	618	612	669	646	590	782	1253	651	1414	1517	1116	1615	1167	2112	1511	1466	1590	2799	1649	2758	3403	3238	3322	2794	1925	2399	2571	2943	3109	2646
ENSMUSG00000005057	30	58	48	42	32	29	44	52	57	44	33	53	60	32	24	46	56	37	45	40	43	46	65	50	40	52	43	54	50	66	59	63	75	118	73	111	81	63	73	58	56	59	36	66	86	78
ENSMUSG00000005069	1198	967	1087	1039	1170	1194	1639	1480	1353	1405	1257	1505	1659	1129	1418	1327	1414	1554	1766	1759	1583	1209	1554	1925	1141	914	816	795	1324	1393	1084	1219	1366	1370	1299	1404	1100	961	1130	1245	1094	1087	900	1252	1394	1162
ENSMUSG00000005078	275	298	276	235	215	228	333	212	222	196	237	298	432	253	335	257	278	274	344	370	267	253	398	291	306	269	336	279	189	365	197	207	298	390	328	399	324	315	360	339	327	313	246	325	407	308
ENSMUSG00000005087	173	232	161	261	175	198	223	267	116	220	134	171	282	137	143	174	232	165	298	205	140	131	241	251	380	291	309	507	282	826	852	619	1121	1359	723	1444	1101	867	1205	1052	975	920	618	1122	1241	1350
ENSMUSG00000005089	1439	1526	1174	1104	926	964	1717	1049	1157	1695	1443	1596	1055	982	1277	1747	2231	1656	2423	2890	2003	1052	1829	1625	1374	1055	1286	1073	1213	1283	1167	872	1645	1036	1520	1427	1022	951	991	612	1257	1698	1165	2170	969	681
ENSMUSG00000005102	116	133	111	104	94	103	133	94	92	119	91	107	159	98	111	118	103	116	143	130	81	80	153	127	139	121	116	140	109	123	123	107	173	168	149	176	135	101	151	164	117	115	79	121	181	148
ENSMUSG00000005103	596	664	594	601	599	618	828	761	668	747	649	743	941	588	622	656	693	628	771	730	630	525	816	753	708	611	585	718	697	1354	1088	931	1363	1690	1325	1855	1483	1378	1577	1802	1383	1482	1334	1991	2034	1935
ENSMUSG00000005107	355	257	300	298	242	309	377	239	348	387	369	384	425	218	372	347	420	398	594	641	622	345	421	680	264	226	209	180	204	273	263	295	261	291	246	325	285	238	256	313	368	330	207	296	335	299
ENSMUSG00000005124	21	21	30	39	27	32	33	22	17	34	32	39	37	32	41	32	22	21	35	33	20	13	35	34	38	22	19	26	19	19	26	44	50	59	46	46	34	30	38	71	62	41	20	42	104	94
ENSMUSG00000005125	232	363	248	287	606	623	784	995	570	572	528	645	729	555	451	676	460	794	432	531	396	333	462	373	277	281	152	252	727	611	600	882	805	878	536	626	506	490	768	677	507	578	856	797	872	774
ENSMUSG00000005131	0	0	0	0	1	0	0	1	0	1	0	0	0	0	0	0	0	1	0	0	0	1	1	0	1	1	0	0	0	2	1	0	0	0	0	1	0	2	1	0	1	2	3	0	0	1
ENSMUSG00000005142	1133	1054	1089	1090	1088	1237	1710	1537	1376	1806	1419	1535	1726	1065	1373	1364	1766	1460	1952	1661	1914	1341	1777	2085	1339	1209	971	1203	1567	1630	1965	1800	1966	2447	1722	2396	2265	1862	2062	2866	2672	2500	1787	2547	3030	3196
ENSMUSG00000005148	1	0	0	0	0	0	0	0	1	1	0	1	2	1	2	2	2	1	0	4	1	1	1	2	1	0	1	1	0	1	0	3	0	6	1	6	1	3	4	8	10	6	4	2	7	6
ENSMUSG00000005150	105	113	111	122	146	101	187	113	112	93	83	118	204	75	134	104	127	130	120	131	133	127	118	149	123	114	124	81	118	153	122	142	132	229	181	162	111	92	208	160	181	131	127	204	239	160
ENSMUSG00000005161	1736	2123	2454	2244	1628	1806	2212	2334	1783	1971	1822	2141	3167	2450	1884	2105	1684	1672	1448	1473	1785	1934	2602	1819	2653	2714	2162	2317	2583	2874	2030	2241	2187	3423	2639	2998	2781	2527	2832	2132	1816	2023	1719	2220	2359	1823
ENSMUSG00000005198	463	524	472	506	555	569	647	632	619	740	617	763	593	442	492	558	631	542	869	668	539	350	648	640	576	472	386	520	672	676	837	709	1065	1042	888	973	713	682	758	1148	985	1000	744	1178	1047	1037
ENSMUSG00000005202	0	0	0	0	0	0	0	0	0	0	0	0	0	1	0	0	0	0	0	0	0	0	0	0	0	0	1	0	1	0	0	0	0	0	0	0	0	0	0	0	0	0	0	0	0	0
ENSMUSG00000005204	384	407	399	370	400	338	447	427	421	396	383	469	578	435	354	494	385	423	425	390	343	326	498	392	483	421	460	442	476	623	536	458	657	839	649	714	519	452	591	355	414	382	292	327	550	475
ENSMUSG00000005220	5	3	8	9	0	0	6	16	0	6	9	9	10	3	19	5	23	16	38	43	9	14	14	30	6	4	3	1	3	3	0	6	3	0	1	1	2	1	6	6	5	4	4	3	3	3
ENSMUSG00000005225	384	386	348	375	294	331	333	304	256	296	255	368	399	344	295	333	371	314	383	386	266	242	342	319	400	311	379	417	317	317	264	263	362	425	322	427	264	211	323	223	182	199	127	213	218	178
ENSMUSG00000005232	0	0	0	0	0	0	0	0	0	0	0	0	1	0	0	1	0	0	0	0	0	0	2	0	0	0	0	0	0	0	0	0	0	0	1	0	1	0	0	0	0	0	0	1	0	0
ENSMUSG00000005233	77	84	38	56	38	22	65	65	21	59	23	68	122	53	46	54	30	46	60	68	47	19	70	69	84	73	103	85	107	192	114	74	236	378	135	236	126	121	150	112	100	105	71	129	76	77
ENSMUSG00000005237	1	3	7	4	2	1	3	5	3	2	2	5	0	1	1	2	6	0	0	2	0	3	6	2	3	5	3	5	6	6	3	2	7	9	6	11	7	10	4	2	5	0	2	8	2	6
ENSMUSG00000005251	87	57	79	64	58	55	75	64	64	75	44	86	77	37	53	57	61	53	70	60	68	50	72	77	79	81	68	69	82	62	47	49	73	75	90	84	59	69	62	88	58	68	37	70	67	61
ENSMUSG00000005262	386	355	239	272	296	298	378	285	360	290	292	361	637	331	289	344	415	344	289	447	350	310	517	441	342	289	462	330	274	373	398	338	581	446	458	539	428	441	523	506	354	346	304	520	585	465
ENSMUSG00000005267	14	9	3	4	3	1	1	3	3	7	5	3	10	1	3	0	6	2	3	0	4	6	4	2	13	2	7	7	1	14	20	4	11	20	8	23	5	8	10	7	5	8	9	8	13	12
ENSMUSG00000005268	4502	3904	2778	3540	3925	3849	7056	4628	4235	5108	4740	4404	6682	4073	5943	5179	6519	6262	10033	9346	7046	4612	8798	7112	3701	3235	3353	2813	3536	4093	3328	3638	3916	3120	3369	3393	1753	2204	2885	2039	2420	2592	1616	2048	2200	1887
ENSMUSG00000005299	734	820	686	709	810	879	1098	763	1031	984	751	1085	1047	994	883	1009	822	964	820	829	695	637	919	822	792	610	737	724	902	855	793	912	992	1101	863	880	636	590	772	628	539	582	470	620	616	589
ENSMUSG00000005312	1832	1816	1684	1694	2223	2234	2737	2292	2671	2688	2068	3020	2924	2179	2269	2464	2337	2589	2921	2824	1947	1806	2475	2572	1758	1431	1681	1548	2420	2188	2253	2465	2768	2821	2629	2893	1433	1513	1946	1906	1762	1701	1143	1788	2117	2049
ENSMUSG00000005320	298	280	271	255	355	351	510	425	408	533	468	484	599	328	390	499	586	535	712	576	696	469	702	785	315	277	271	256	365	431	410	338	482	530	479	492	416	355	484	742	538	514	666	815	885	676
ENSMUSG00000005338	132	221	197	191	150	209	184	186	187	216	171	218	296	199	172	202	183	167	190	149	182	181	226	245	202	188	141	184	209	124	156	194	175	292	189	195	130	104	128	157	134	115	88	116	211	202
ENSMUSG00000005339	0	0	1	0	0	0	0	0	0	0	1	0	0	0	0	0	0	0	0	0	1	0	0	0	0	0	2	0	1	0	0	1	3	9	3	6	26	9	19	6	6	4	1	13	2	5
ENSMUSG00000005354	2361	2161	2761	2617	2326	2410	3246	2927	2484	2464	2410	2572	3776	2378	2582	2766	2209	2001	2053	2384	2306	2267	3175	2291	2505	2541	2121	2169	2292	2893	2062	2197	2395	2816	2795	2737	2305	2409	2407	2596	1724	1937	2516	3553	2283	1924
ENSMUSG00000005355	0	0	0	0	0	0	0	0	0	0	0	0	0	0	0	0	0	0	0	0	0	0	0	0	0	0	0	0	0	0	0	0	0	0	0	0	0	0	0	0	0	0	0	0	0	0
ENSMUSG00000005357	0	0	1	1	1	0	0	1	0	1	0	0	0	1	0	1	1	0	0	0	0	0	0	1	0	0	1	1	1	0	0	0	0	0	1	0	0	1	0	3	0	3	0	1	1	1
ENSMUSG00000005360	5	1	2	14	2	2	6	10	2	5	1	1	18	8	8	3	10	7	8	8	3	2	13	8	6	3	9	15	7	38	31	23	42	61	11	68	24	40	55	14	26	30	15	8	28	28
ENSMUSG00000005362	509	557	450	446	321	296	441	321	290	342	305	406	591	381	459	412	523	405	513	583	386	322	565	502	522	473	615	576	316	603	402	356	411	517	389	607	419	401	498	433	480	403	232	324	513	418
ENSMUSG00000005364	0	0	0	0	0	0	0	0	0	0	0	0	0	0	0	1	0	0	0	0	0	0	0	0	0	0	0	0	0	0	0	0	0	0	0	0	5	0	4	0	0	0	0	8	1	0
ENSMUSG00000005370	94	97	79	95	85	97	120	97	123	158	110	131	135	90	115	111	171	158	192	177	118	86	135	155	112	78	73	86	95	127	131	111	174	188	213	214	156	123	166	228	193	215	140	231	236	208
ENSMUSG00000005371	240	298	222	218	206	234	251	197	162	257	205	256	339	222	253	245	415	280	374	374	275	166	282	314	237	177	220	273	245	262	240	243	321	247	217	365	227	222	317	349	375	331	204	333	374	357
ENSMUSG00000005373	1727	1873	1775	1647	1156	1870	1863	1661	1497	1603	1376	1301	1889	1459	1611	1183	1247	1112	1810	1609	1038	1164	1763	1384	1282	1423	1360	1368	1556	940	1214	1236	1011	972	836	804	364	483	495	533	536	471	544	615	523	454
ENSMUSG00000005374	128	140	165	155	188	171	229	166	152	166	198	197	198	152	154	182	239	187	261	230	158	173	223	218	171	142	171	139	170	231	213	162	345	407	318	362	256	208	244	206	202	208	149	285	251	279
ENSMUSG00000005378	336	395	440	402	391	391	470	541	392	383	331	473	602	451	396	379	335	410	320	459	281	297	516	390	326	389	407	397	478	512	421	442	402	540	454	461	326	370	441	442	278	251	288	419	359	402
ENSMUSG00000005397	304	356	325	430	268	332	357	445	298	486	351	434	534	249	301	382	352	355	538	393	284	263	384	498	453	367	205	406	423	352	471	459	921	1265	678	901	803	596	750	1679	1323	1137	594	973	2156	2608
ENSMUSG00000005410	77	104	49	61	35	50	41	84	40	70	40	52	163	53	83	60	25	69	109	58	34	69	56	45	80	84	77	95	77	226	248	121	377	449	339	461	224	230	228	261	219	187	161	309	279	276
ENSMUSG00000005413	393	425	452	531	452	617	623	617	366	541	489	429	994	584	512	502	526	409	644	407	472	553	749	633	614	586	568	829	659	1798	1534	1092	2015	3307	1902	3068	1962	2018	2401	2324	1203	2381	1680	3746	2352	1923
ENSMUSG00000005417	1024	1189	1168	1178	925	1216	1218	1275	957	1151	1006	1343	1641	1006	889	1183	1094	934	1093	1030	857	794	1257	1085	1142	1438	1000	1280	1135	1118	1158	1041	1610	1722	1341	1506	1115	1012	1236	1047	970	740	610	969	1246	1316
ENSMUSG00000005442	297	326	225	258	272	336	355	355	367	417	341	394	404	272	284	276	321	317	374	346	255	207	411	326	323	305	242	315	390	342	344	426	630	597	440	590	381	359	323	419	522	389	273	290	679	611
ENSMUSG00000005447	28	34	34	39	30	23	33	44	33	47	30	30	72	40	24	38	36	40	30	26	46	28	67	58	48	49	43	60	31	96	72	80	76	153	70	121	157	101	129	151	136	125	132	197	190	177
ENSMUSG00000005465	23	19	7	36	27	26	27	26	23	39	28	22	47	14	22	37	27	28	36	30	13	17	37	36	31	29	20	47	37	44	46	59	79	113	58	93	93	83	83	118	84	69	76	132	146	147
ENSMUSG00000005469	802	909	873	838	1048	1002	1357	1157	1170	1248	1029	1185	1402	982	1220	1234	1061	1038	1188	1047	1109	1087	1377	1285	935	882	712	722	1119	1231	1000	928	1215	1398	1204	1306	1042	883	1117	1151	912	928	817	1227	1277	1028
ENSMUSG00000005470	8	15	11	14	10	6	12	17	7	8	16	10	10	6	13	6	4	19	22	10	8	5	11	9	22	22	18	18	12	86	45	34	90	142	79	118	80	54	94	42	59	52	33	67	90	99
ENSMUSG00000005474	0	0	0	0	0	0	0	0	0	0	0	0	0	0	0	0	0	0	1	0	0	0	0	0	0	0	0	0	0	0	0	0	0	0	0	0	0	0	0	0	0	0	0	0	0	0
ENSMUSG00000005481	159	150	100	217	113	157	216	112	81	70	95	223	274	192	114	156	69	159	75	119	102	124	173	137	182	235	239	217	151	372	240	176	310	513	381	476	348	305	346	454	279	296	285	522	340	425
ENSMUSG00000005483	241	327	311	273	210	325	341	320	203	240	252	424	266	251	167	255	358	290	299	357	254	185	417	249	319	309	329	314	345	386	303	269	341	584	523	498	267	240	357	269	219	233	177	327	315	290
ENSMUSG00000005493	0	0	0	0	0	0	0	0	0	0	0	0	0	0	0	0	0	0	0	0	0	0	0	0	0	0	0	0	0	0	0	1	0	0	0	0	0	0	0	0	0	0	0	0	0	0
ENSMUSG00000005501	323	344	244	311	267	257	370	247	259	248	206	288	344	249	333	260	332	313	426	436	235	172	368	285	246	225	292	280	217	264	249	232	321	303	243	349	199	236	283	199	196	214	119	203	231	213
ENSMUSG00000005503	0	0	0	0	0	0	0	0	0	0	0	0	0	0	0	0	0	0	0	0	0	0	0	0	0	0	0	0	0	0	0	0	0	0	0	0	0	0	0	0	0	0	0	0	0	0
ENSMUSG00000005505	140	156	144	137	164	163	194	183	182	154	147	193	165	146	138	146	214	163	191	232	146	139	210	185	146	130	127	120	181	186	177	165	205	238	174	192	145	108	138	94	146	103	79	119	175	128
ENSMUSG00000005506	1197	1176	1145	1088	1087	1020	1284	1053	985	1176	1006	1281	1423	877	1054	1239	1313	1242	1448	1498	959	744	1306	1332	1136	928	1100	1002	1085	1166	1128	1029	1525	1461	1237	1648	1045	1091	1322	1426	1247	1339	972	1587	1524	1323
ENSMUSG00000005510	1782	1790	1843	1812	1384	1684	2214	1771	1412	1775	1416	1955	2460	1811	1711	1703	1520	1521	1430	1433	1794	1767	2441	1603	1913	1853	1647	1572	1841	2105	1419	1366	1491	2001	1691	1678	1805	1813	1877	1822	1511	1563	1603	2143	1721	1399
ENSMUSG00000005514	3110	2315	3116	2785	1818	2182	3085	2640	2110	3211	3565	3882	3953	2191	2515	3479	3159	3330	5042	4995	4731	2055	4263	4711	3470	2943	3418	2938	2267	2579	1940	1859	2749	3234	2819	2906	2428	2491	1853	1912	2642	3246	1668	2549	2380	1941
ENSMUSG00000005533	9	14	12	13	11	13	9	13	17	10	9	10	19	10	8	10	12	10	8	16	6	6	7	8	17	18	4	16	14	15	15	17	22	27	8	20	17	7	17	22	19	19	10	15	23	28
ENSMUSG00000005534	992	819	814	793	656	715	943	727	711	1081	845	1116	1172	625	910	915	1162	1011	1742	1546	1050	607	1074	1351	739	570	705	661	696	693	733	779	1156	889	766	1087	573	606	731	962	1052	1052	650	823	1078	877
ENSMUSG00000005540	3	23	15	13	5	4	11	14	10	9	9	9	30	13	5	8	5	3	3	8	12	9	6	8	11	8	6	7	45	27	22	18	19	36	18	31	15	14	30	26	17	13	17	51	20	18
ENSMUSG00000005547	9896	6413	11595	5518	1899	2835	6021	1823	2645	6539	5274	3550	3452	2514	5232	3229	10706	3616	9180	9546	10887	7233	8017	9708	8679	8200	7158	5699	1216	5284	2441	1401	6467	6909	8081	15472	11090	8407	5637	3804	9683	17339	3028	13614	8382	8293
ENSMUSG00000005553	8	1	4	4	15	14	16	7	13	14	10	8	93	9	16	7	9	6	5	5	12	8	10	5	0	3	2	7	13	13	4	11	9	18	17	11	14	14	20	14	13	21	15	22	16	10
ENSMUSG00000005566	667	606	692	592	709	643	860	791	781	914	813	953	894	615	704	818	966	782	965	908	1024	710	984	1137	704	669	617	567	870	959	908	738	1143	1348	1059	1255	995	956	1111	1534	1376	1376	1318	1707	1834	1539
ENSMUSG00000005575	693	619	780	690	630	751	844	585	713	930	678	921	952	775	611	794	584	706	689	658	699	659	996	876	708	687	701	692	824	998	796	798	1153	1333	944	1259	982	1085	1238	1518	953	1182	1354	1693	1341	1135
ENSMUSG00000005580	168	143	135	149	133	150	184	121	124	200	208	241	172	106	171	163	202	153	265	250	201	129	211	222	131	127	106	108	126	132	128	149	182	140	128	119	104	84	101	75	114	103	63	72	98	92
ENSMUSG00000005583	62	95	57	73	33	40	45	20	29	59	44	58	118	36	57	62	69	38	50	63	53	39	72	49	68	37	81	83	89	38	52	36	102	88	67	107	73	68	64	168	177	110	61	189	165	207
ENSMUSG00000005609	188	218	163	182	221	274	322	235	296	247	212	362	329	197	240	231	320	288	390	354	266	178	256	332	222	137	196	139	278	308	316	235	446	515	382	444	278	238	361	469	389	364	288	412	473	501
ENSMUSG00000005610	6742	7455	5314	6261	5326	5088	6972	4654	5017	6083	4300	7797	8362	6001	5945	6141	6772	6688	7815	7857	5431	4994	7986	6680	6325	5367	6998	6275	5595	6769	5894	5487	7711	8770	7196	9526	5713	5459	7436	6057	5714	5326	3732	6168	7194	6744
ENSMUSG00000005611	28	47	36	48	27	29	36	46	34	28	27	50	53	35	30	52	26	15	42	25	24	26	36	34	35	36	29	40	50	33	24	42	70	102	41	69	58	42	56	61	71	39	33	45	88	97
ENSMUSG00000005615	1096	965	993	990	943	942	1313	1122	1097	1192	1073	1280	1535	1001	1326	1202	1167	1155	1462	1491	1244	1088	1583	1553	1074	907	965	876	1056	1103	984	899	1241	1219	1164	1252	825	758	909	830	920	833	515	784	964	840
ENSMUSG00000005621	267	326	236	254	251	310	263	356	273	350	286	392	364	239	253	277	301	261	325	327	263	205	386	336	269	290	243	288	316	270	367	291	392	456	350	427	250	210	260	272	248	261	196	224	304	312
ENSMUSG00000005625	931	806	904	880	1047	997	1319	1135	1170	1209	1069	1417	1539	1107	1079	1276	1006	1177	1100	1231	1126	1226	1539	1280	1042	818	992	832	1113	1265	1097	1074	1393	1759	1561	1632	1201	1152	1362	1364	1017	1214	1339	1863	1395	1144
ENSMUSG00000005628	0	0	1	0	0	0	0	0	0	0	0	0	0	0	0	0	0	0	0	0	0	0	0	0	0	0	1	0	0	0	0	0	0	0	0	0	0	2	0	0	0	0	0	0	0	0
ENSMUSG00000005640	0	0	0	0	0	0	0	0	0	0	0	0	0	0	0	0	0	0	0	0	0	0	0	0	0	1	0	1	0	1	0	0	2	3	1	1	4	8	2	3	7	4	5	9	6	4
ENSMUSG00000005649	0	0	0	0	0	0	0	0	0	0	0	0	0	0	0	0	0	0	0	0	0	0	0	0	0	0	0	0	1	0	0	0	0	0	0	0	0	0	0	0	0	0	0	0	0	0
ENSMUSG00000005656	263	329	263	234	259	272	339	216	262	267	248	295	437	256	297	258	326	315	337	306	258	251	420	350	320	242	341	317	270	448	365	307	652	742	562	791	631	635	804	765	611	610	454	797	793	852
ENSMUSG00000005667	17	7	11	18	12	16	11	12	9	7	6	10	18	14	18	12	7	11	12	11	7	7	13	7	22	18	20	31	12	43	34	22	81	90	48	95	120	72	135	126	106	111	110	173	180	179
ENSMUSG00000005672	117	124	87	102	116	104	121	146	87	120	98	139	46	87	68	96	74	96	98	82	39	61	118	81	129	154	100	163	147	151	193	165	263	255	186	255	161	102	168	121	128	113	76	103	168	145
ENSMUSG00000005674	158	151	220	269	140	188	203	158	140	187	145	155	379	178	184	146	159	104	62	86	110	130	204	123	173	286	149	208	206	282	215	238	255	412	223	319	221	267	316	165	88	139	151	200	210	161
ENSMUSG00000005677	706	957	994	785	783	866	1267	1364	786	1089	856	1265	778	824	877	1130	1156	1169	1044	1468	1153	1173	1584	1089	1046	1126	697	654	1015	892	735	656	878	1077	833	860	539	485	528	371	449	424	418	471	421	422
ENSMUSG00000005681	85534	98998	103385	93050	94435	108529	136889	124869	96800	102426	97964	118829	122628	108654	106259	121280	93654	92997	89995	100658	109734	104855	143683	112665	92737	109104	85966	85440	115285	108870	82034	101590	71417	91314	77666	78353	67470	70836	71784	64318	54248	63307	77492	104160	57493	40472
ENSMUSG00000005682	212	259	227	218	194	237	241	231	200	238	195	197	281	200	195	200	188	179	248	214	187	184	261	249	239	212	231	218	268	238	290	249	240	290	217	271	233	227	280	251	245	228	187	290	306	221
ENSMUSG00000005683	1454	1236	1254	1250	1486	1704	1985	1706	1757	2042	1753	1798	1802	1571	1975	1880	1634	1902	2495	2029	1705	1424	2010	2645	1430	1294	1214	1055	1592	1708	1717	1593	2101	2239	1987	2473	1706	1544	2045	2413	1847	1825	1466	2467	2771	2293
ENSMUSG00000005686	20	19	17	22	21	8	18	24	21	24	30	13	47	18	10	9	36	15	26	18	26	33	33	11	12	23	26	41	24	67	51	46	48	110	35	77	57	28	55	32	55	14	30	49	60	68
ENSMUSG00000005687	383	568	433	600	347	342	723	418	421	402	330	529	906	551	441	475	512	398	407	582	341	424	661	456	540	544	591	643	431	609	397	427	600	755	600	892	607	611	563	880	566	602	505	858	668	544
ENSMUSG00000005696	7	1	0	2	0	0	0	0	0	0	0	0	1	0	0	4	0	0	3	0	0	0	0	1	4	4	2	4	7	18	12	8	24	31	2	26	19	33	41	21	0	12	1	17	14	37
ENSMUSG00000005698	320	330	249	287	330	294	427	285	318	296	303	374	389	283	345	321	411	376	416	409	299	294	408	374	303	259	295	272	359	361	341	295	511	498	420	583	374	361	427	383	412	336	236	380	474	497
ENSMUSG00000005699	26	31	33	45	38	41	73	53	35	42	56	40	50	48	39	49	31	28	34	25	37	40	47	38	57	29	39	32	54	52	43	38	48	67	53	60	53	53	48	55	31	49	43	69	78	39
ENSMUSG00000005705	0	1	0	0	0	0	0	0	0	0	0	0	0	0	0	0	0	0	0	0	0	0	0	0	0	0	0	1	0	0	1	0	0	0	0	0	0	1	0	0	0	0	0	1	0	0
ENSMUSG00000005716	0	0	0	0	0	0	0	0	0	0	0	0	0	0	0	0	0	0	0	0	0	0	1	0	0	0	0	0	0	0	0	1	0	1	0	1	0	7	5	2	2	6	12	22	1	2
ENSMUSG00000005718	58	39	43	43	43	45	58	46	33	66	62	64	70	44	75	52	71	46	45	61	63	54	42	68	60	59	42	53	42	47	28	47	51	49	36	46	77	63	65	99	115	93	69	131	128	101
ENSMUSG00000005732	174	430	421	245	344	30	487	327	224	196	260	339	662	464	277	482	220	169	287	357	212	217	448	267	204	411	282	400	351	699	405	131	559	834	578	817	572	453	631	398	490	259	315	676	821	566
ENSMUSG00000005763	6	4	1	6	0	3	6	8	6	4	6	3	5	7	2	4	4	4	2	2	6	11	6	3	14	6	5	14	12	40	19	26	51	78	26	65	53	41	47	27	26	38	23	25	77	58
ENSMUSG00000005774	160	104	167	162	165	155	240	164	163	161	100	187	257	113	194	122	143	166	180	231	105	135	213	162	158	114	203	141	204	229	139	173	224	200	147	141	195	203	250	245	176	202	187	206	257	318
ENSMUSG00000005779	2171	2310	2355	2184	1963	2042	2436	2079	2047	2218	1910	2650	2896	2301	2229	2276	1536	1833	1719	1522	1855	2290	2675	1840	2393	2545	2560	2355	2376	2977	2119	2427	2263	3798	3123	3686	3097	2460	2651	2696	1785	1904	2656	3579	2247	2065
ENSMUSG00000005800	3	2	3	0	2	1	3	2	2	4	0	5	6	3	3	0	2	0	2	1	1	4	7	3	1	0	2	5	3	8	4	3	22	35	16	36	134	60	110	95	169	41	70	165	137	134
ENSMUSG00000005802	187	202	130	136	81	106	116	83	100	116	61	171	128	110	151	149	179	131	237	174	84	83	173	160	127	97	204	212	72	132	101	90	177	202	121	279	173	158	226	230	199	185	111	180	213	264
ENSMUSG00000005803	2574	2197	2840	2090	2309	2528	3600	2495	2619	3137	2489	2707	4385	2485	2968	2771	3474	2683	3578	3049	3554	3208	4191	3966	2422	2170	2200	1841	2438	2747	2441	2341	2252	2839	2704	2876	2253	2138	2351	2883	2659	2540	2465	2896	2779	2205
ENSMUSG00000005804	81	56	67	61	89	70	78	33	87	56	35	48	92	101	69	84	39	45	46	137	45	77	72	85	313	53	50	53	43	124	87	38	87	142	85	63	113	76	88	38	66	31	24	20	43	98
ENSMUSG00000005813	374	357	332	356	383	350	455	384	424	442	340	423	495	363	365	398	418	419	491	528	346	293	417	436	355	312	399	320	445	424	376	392	513	511	486	599	388	393	490	364	356	378	294	438	493	454
ENSMUSG00000005823	201	211	195	197	259	232	304	276	267	238	224	275	264	232	236	236	258	267	263	306	309	213	323	298	246	219	198	211	246	306	316	303	348	417	308	393	286	292	377	365	278	261	268	465	390	378
ENSMUSG00000005824	2	3	7	6	0	3	1	1	3	4	6	3	4	3	1	3	2	6	1	3	3	1	4	1	3	2	2	11	4	16	13	9	9	29	14	27	32	27	33	29	31	28	33	37	30	41
ENSMUSG00000005836	81	88	73	115	95	106	113	105	123	156	120	158	144	76	102	109	161	157	161	160	105	78	151	188	83	63	72	116	113	145	139	129	247	220	189	222	199	169	188	262	215	161	110	240	359	284
ENSMUSG00000005846	348	361	372	384	347	308	470	287	377	408	315	415	602	376	437	430	451	434	503	442	398	336	449	516	423	350	517	371	375	497	367	328	502	563	471	611	454	418	555	429	434	392	273	469	538	541
ENSMUSG00000005864	0	0	0	0	0	0	0	0	0	0	0	0	0	0	0	0	0	0	0	0	0	0	0	0	0	0	0	1	0	0	0	0	0	0	0	0	1	0	0	0	0	0	0	0	0	0
ENSMUSG00000005871	482	642	400	428	325	277	340	253	284	441	320	419	515	331	342	448	388	312	385	411	169	218	420	284	508	458	511	813	335	295	347	281	477	423	364	526	258	346	373	286	298	230	181	298	294	290
ENSMUSG00000005873	369	380	440	436	367	467	462	470	335	398	428	474	687	469	441	502	314	405	424	309	340	319	591	457	554	466	488	574	477	743	680	643	809	1340	825	1159	932	817	994	827	631	646	554	970	934	907
ENSMUSG00000005881	815	689	832	781	719	860	1247	912	855	1037	963	1045	1322	964	952	1082	957	938	1007	1031	1144	884	1462	1205	996	951	744	776	997	1079	878	873	1060	1325	973	1181	1268	1115	1259	1494	1229	1233	1485	1914	1532	1391
ENSMUSG00000005882	452	567	578	483	468	390	620	450	418	478	431	522	751	563	460	592	458	425	418	606	384	416	636	471	528	479	549	450	441	593	440	425	418	600	557	527	418	334	409	247	293	254	198	287	292	232
ENSMUSG00000005883	0	0	0	0	0	0	0	0	0	0	0	0	0	0	0	0	0	0	0	0	0	0	0	0	0	0	0	0	0	0	0	0	0	0	0	0	0	0	0	0	0	3	0	3	0	0
ENSMUSG00000005886	553	486	501	433	564	446	542	415	407	507	555	634	550	463	445	489	546	639	672	734	378	322	460	518	478	438	472	481	534	411	518	449	680	694	600	662	348	326	345	498	481	468	273	400	519	443
ENSMUSG00000005891	0	0	0	0	0	0	0	0	0	0	0	0	0	0	0	0	0	0	0	0	0	0	0	0	0	0	0	0	0	0	0	0	0	0	0	0	0	0	0	0	0	0	0	0	0	0
ENSMUSG00000005892	0	0	0	0	0	0	0	0	0	0	0	0	0	0	0	0	0	0	0	0	0	0	0	0	0	0	0	0	0	0	0	0	0	0	0	0	0	0	0	0	0	0	0	0	0	0
ENSMUSG00000005893	287	259	159	225	100	165	132	155	106	164	117	160	262	137	167	202	200	239	344	217	213	141	292	233	203	109	209	264	179	155	131	155	218	146	123	249	84	130	144	135	224	129	81	160	183	150
ENSMUSG00000005897	224	153	166	181	175	205	228	212	239	240	240	262	505	242	278	296	190	248	318	280	306	204	264	401	183	159	181	144	180	235	198	219	248	323	248	254	231	210	235	250	232	202	168	209	271	241
ENSMUSG00000005899	206	144	115	139	152	102	306	191	195	235	224	192	227	146	172	193	124	191	188	211	168	96	212	201	138	124	116	156	146	181	172	213	268	306	204	178	180	144	158	126	148	112	92	169	205	240
ENSMUSG00000005907	237	333	237	224	244	289	354	375	255	368	279	318	374	298	339	350	321	379	464	428	256	235	345	355	284	206	241	226	301	253	346	344	384	350	209	277	237	232	237	201	171	266	116	272	225	204
ENSMUSG00000005917	0	0	0	0	0	0	0	0	0	0	0	0	0	0	0	0	0	0	0	0	0	0	0	0	0	0	0	0	0	0	0	0	0	0	0	0	0	0	0	0	0	0	0	0	0	0
ENSMUSG00000005936	500	433	526	491	455	480	591	510	428	480	423	567	635	431	513	487	482	438	507	534	446	394	628	540	523	502	460	504	476	662	496	522	733	794	672	711	649	574	714	598	630	507	374	644	646	582
ENSMUSG00000005947	4	6	11	14	12	12	11	14	3	10	8	3	20	20	9	4	10	13	14	8	7	10	17	21	13	17	9	26	20	28	22	24	39	71	36	57	52	52	64	69	61	54	36	65	104	98
ENSMUSG00000005949	152	188	124	180	134	145	197	199	133	207	163	237	247	108	178	171	232	227	308	209	277	116	246	308	119	155	150	137	155	205	187	180	224	233	185	261	194	183	200	215	180	190	185	339	186	273
ENSMUSG00000005950	1	3	0	4	1	1	0	1	0	0	2	2	0	2	0	0	1	1	0	0	1	1	1	2	2	0	1	1	0	2	2	2	4	5	3	7	4	3	3	7	3	1	5	0	2	1
ENSMUSG00000005951	680	608	727	554	553	588	704	617	594	660	536	528	830	552	695	636	656	631	917	881	816	829	875	1006	684	498	526	480	550	645	440	411	475	521	521	534	390	351	395	308	367	401	190	353	365	349
ENSMUSG00000005952	0	0	0	0	0	0	1	0	0	0	0	0	0	0	0	0	0	0	0	0	0	0	0	0	0	0	0	0	0	0	0	0	0	0	0	0	0	0	0	0	0	0	0	0	0	0
ENSMUSG00000005958	2	1	7	2	5	6	3	13	1	9	8	3	8	1	5	2	0	10	7	7	7	0	9	5	11	7	0	14	12	8	5	1	11	23	8	15	16	8	15	32	19	22	17	34	31	31
ENSMUSG00000005968	39	45	30	48	40	38	45	30	52	29	47	34	51	28	34	35	51	35	49	45	30	21	39	32	47	43	49	42	31	41	47	42	56	82	93	92	66	95	114	108	88	97	72	100	121	138
ENSMUSG00000005973	151	171	152	152	156	130	158	132	90	166	126	149	157	138	159	149	103	104	146	120	110	97	195	139	209	134	177	177	138	228	208	163	227	367	250	371	295	250	323	343	278	299	222	265	371	514
ENSMUSG00000005980	0	0	0	0	0	0	1	0	0	0	2	0	0	0	0	0	2	0	0	1	1	1	0	0	1	0	0	0	0	0	0	0	2	3	0	3	0	11	4	0	10	2	0	0	0	0
ENSMUSG00000005981	1750	1469	1521	1499	1614	1806	2352	1965	1805	2055	1869	2109	2651	1601	2033	1962	2636	2309	2910	2747	2478	2009	2709	2696	1781	1406	1483	1203	1800	1903	1963	1880	1702	1954	1920	2039	1675	1559	1813	1988	1690	1913	1392	1950	2017	1714
ENSMUSG00000005982	1048	1259	1211	1118	1010	1042	1433	1544	1187	1383	1288	1491	1500	1288	1146	1287	1244	1108	1350	1651	1289	969	1510	1445	1198	1317	997	1146	1422	1164	1085	1176	1147	1332	1302	1404	843	889	966	763	798	894	494	834	654	825
ENSMUSG00000005983	12	28	1	11	0	9	3	11	0	7	0	2	25	8	3	10	4	16	15	1	3	11	6	5	15	12	9	15	3	13	5	4	11	27	13	9	22	15	19	8	28	4	36	20	24	50
ENSMUSG00000005986	4	3	2	7	6	1	7	5	3	5	6	2	7	3	4	4	6	2	4	1	1	1	11	3	5	4	6	1	3	14	7	12	12	15	5	4	6	12	14	10	14	11	13	31	8	15
ENSMUSG00000005994	0	0	0	0	0	0	0	0	0	0	0	0	0	0	0	0	0	0	0	0	0	0	0	0	0	0	0	0	0	0	0	0	0	0	0	0	0	0	0	0	0	0	0	0	0	0
ENSMUSG00000006005	434	404	397	310	352	241	424	245	313	420	292	409	551	224	392	381	452	402	629	508	219	214	302	360	401	261	439	460	292	422	399	395	785	506	575	720	323	410	757	708	673	626	454	579	769	807
ENSMUSG00000006007	0	0	0	0	0	0	0	0	0	0	0	0	0	0	0	0	0	0	0	0	0	0	0	0	0	0	0	0	0	0	0	0	0	0	0	0	0	0	0	0	0	0	0	0	0	0
ENSMUSG00000006010	302	290	191	276	112	202	268	126	142	207	112	169	288	216	242	192	272	302	443	402	205	157	275	295	267	150	218	222	159	252	195	219	250	243	206	297	211	231	277	301	316	223	175	235	357	320
ENSMUSG00000006014	362	162	214	227	301	346	405	250	347	456	388	291	375	251	300	222	360	296	772	485	362	333	409	498	281	200	286	204	285	607	563	436	1265	1216	1271	1666	558	492	584	597	596	577	883	732	559	511
ENSMUSG00000006019	95	121	109	89	101	121	144	128	118	115	100	105	166	119	124	113	91	100	116	95	106	92	123	121	107	111	77	124	116	167	115	134	177	171	135	156	169	154	175	136	160	129	156	227	199	166
ENSMUSG00000006021	142	165	216	178	143	160	202	147	159	211	182	210	234	169	179	189	169	182	154	165	166	189	284	234	183	165	142	147	162	203	156	161	150	254	229	195	183	165	189	199	188	154	177	195	178	167
ENSMUSG00000006024	751	722	821	757	704	902	1065	944	958	971	866	1119	1416	995	938	1033	855	853	1011	820	881	875	1299	1192	814	848	790	735	936	1037	856	922	1129	1390	1156	1236	1091	1046	1153	1246	988	977	996	1277	1361	1233
ENSMUSG00000006050	783	916	868	805	732	777	822	703	782	915	574	936	1119	845	753	919	535	679	489	605	523	543	731	656	934	820	997	1090	782	978	674	780	838	1178	829	906	792	683	772	590	550	457	430	404	621	111
ENSMUSG00000006056	0	0	0	0	0	0	0	0	0	0	0	1	0	0	0	0	0	0	0	0	0	0	0	0	0	0	0	0	0	0	0	0	0	0	0	0	0	0	0	0	0	0	0	0	0	0
ENSMUSG00000006057	3801	4685	4867	4543	3208	4508	5088	4445	3659	4074	3731	4038	6391	4477	3778	3787	2564	2629	2786	2471	3248	3564	5021	3295	4489	5117	3505	4373	4198	4765	3787	4010	3430	4938	4055	4228	3528	2861	3295	2680	2041	2252	2885	3273	2340	2140
ENSMUSG00000006058	608	626	579	579	410	576	712	592	497	543	507	710	860	647	534	583	363	513	441	446	430	572	844	503	561	595	513	621	498	719	560	545	727	945	787	827	688	675	734	659	457	487	586	943	619	536
ENSMUSG00000006095	282	279	329	310	267	309	414	320	323	252	308	362	492	354	349	319	237	289	278	249	276	273	399	309	364	328	384	374	328	497	292	408	532	648	587	647	508	537	586	592	399	479	519	809	542	521
ENSMUSG00000006127	148	164	163	175	102	115	167	149	155	180	142	144	217	122	151	165	156	141	164	199	159	128	216	215	170	148	126	161	149	197	197	191	206	279	227	265	231	221	201	219	207	203	196	250	260	269
ENSMUSG00000006134	284	255	258	256	237	279	360	307	244	310	287	377	360	258	270	308	318	333	397	349	320	266	398	433	275	219	231	252	306	295	322	236	378	428	424	428	213	209	251	250	268	222	117	167	336	272
ENSMUSG00000006143	0	0	0	0	0	0	0	0	0	0	0	0	0	0	0	0	0	0	0	0	0	0	0	0	0	0	0	0	0	0	0	0	0	0	0	0	0	0	0	0	0	0	0	0	0	0
ENSMUSG00000006154	24	24	29	23	25	13	26	26	49	17	16	35	69	35	16	6	14	6	18	4	7	39	26	19	23	30	15	10	23	40	24	67	38	27	25	14	22	22	11	22	34	25	20	56	89	29
ENSMUSG00000006169	752	895	759	876	919	855	1002	1004	976	986	770	1105	1490	905	839	982	991	1037	1133	1046	741	684	925	920	835	775	838	722	939	1120	1182	1136	1421	1688	1234	1535	1446	1266	1718	1242	1123	1052	822	1022	1531	1580
ENSMUSG00000006179	0	0	0	0	0	0	0	0	0	0	0	0	1	0	0	0	0	0	0	0	0	0	0	1	0	1	0	0	0	0	0	0	0	5	0	0	4	1	3	0	4	3	0	5	0	5
ENSMUSG00000006191	100	42	47	63	53	85	93	91	76	77	88	67	109	72	101	85	110	119	110	149	79	57	109	122	62	24	43	39	75	79	89	41	105	122	116	78	69	68	79	77	80	59	49	58	86	100
ENSMUSG00000006200	0	0	0	0	0	0	0	0	0	0	0	0	0	0	0	0	0	0	0	0	0	0	0	0	0	0	0	0	0	0	0	0	0	0	0	0	0	0	0	0	0	0	0	0	0	0
ENSMUSG00000006204	0	0	0	0	0	0	0	0	0	0	0	0	0	0	0	0	0	0	0	0	0	0	0	0	0	0	0	0	0	0	0	0	0	0	0	0	0	0	0	0	0	0	0	0	0	0
ENSMUSG00000006205	22	19	26	22	26	17	28	39	19	37	24	32	46	30	41	37	41	46	61	45	65	40	37	105	34	4	22	26	24	18	9	28	59	118	45	40	33	54	121	217	173	189	152	293	396	349
ENSMUSG00000006215	82	86	95	89	103	103	131	112	88	117	80	125	119	109	94	113	120	104	115	92	112	93	139	114	84	95	90	100	136	113	114	92	134	154	103	119	107	102	118	120	89	104	118	169	130	103
ENSMUSG00000006216	0	0	0	0	0	0	0	0	0	0	0	0	0	0	0	0	0	0	0	0	0	0	0	0	0	0	0	0	0	0	0	0	0	0	0	0	0	0	0	0	0	1	0	0	0	0
ENSMUSG00000006218	7	18	7	12	24	10	30	44	26	22	17	26	16	33	16	22	18	34	27	27	21	14	28	32	17	17	14	17	29	22	14	21	25	37	27	20	21	24	25	23	23	11	8	7	25	25
ENSMUSG00000006219	34	49	64	58	35	33	39	50	29	39	23	34	60	38	32	59	51	38	60	46	29	37	60	66	78	72	58	64	48	96	111	99	299	436	211	324	251	273	258	246	261	216	110	212	353	404
ENSMUSG00000006221	0	0	0	0	0	0	0	0	0	0	0	0	0	0	0	3	0	0	0	0	0	0	0	0	0	0	0	1	0	6	0	0	0	2	0	1	2	1	1	13	2	2	4	4	10	9
ENSMUSG00000006235	24	32	21	31	31	23	34	32	29	28	26	27	30	34	26	23	25	20	26	15	26	20	34	18	31	37	13	24	36	17	26	40	26	41	16	18	26	13	18	22	18	16	6	26	18	22
ENSMUSG00000006241	34	40	41	42	35	36	53	35	20	40	41	34	47	22	44	34	37	26	32	30	27	31	46	29	37	40	28	49	44	36	48	24	29	30	30	44	32	32	35	25	14	16	20	26	20	17
ENSMUSG00000006262	706	879	381	527	504	440	453	385	364	495	349	610	648	528	571	557	861	496	745	716	439	402	723	556	517	449	772	628	411	538	532	436	560	475	478	713	340	583	677	672	558	530	394	608	729	704
ENSMUSG00000006269	0	0	0	0	0	0	0	0	0	0	0	0	0	0	0	0	0	0	0	0	0	0	0	0	0	0	0	0	0	0	0	0	0	0	0	0	0	0	0	2	0	0	2	0	2	3
ENSMUSG00000006270	0	0	0	0	0	0	0	0	0	0	0	0	0	0	0	0	0	0	0	0	0	0	0	0	0	0	0	0	0	0	0	0	0	0	0	0	0	0	0	0	0	0	0	0	0	0
ENSMUSG00000006273	565	650	665	585	571	604	890	882	712	815	630	827	1098	583	714	673	850	664	908	919	837	671	1014	892	803	588	640	778	688	1274	1091	938	1483	1862	1248	1857	1841	1814	2056	1857	1551	1785	1658	2108	2092	1953
ENSMUSG00000006276	127	160	101	149	135	142	145	138	149	172	129	152	182	146	121	126	136	130	143	158	133	102	154	129	153	124	116	159	155	161	161	152	206	265	152	191	162	145	200	137	131	128	101	131	199	179
ENSMUSG00000006281	176	210	214	231	221	246	265	316	215	246	214	245	328	219	223	256	193	181	270	247	176	151	258	208	253	235	187	267	263	386	354	352	460	548	372	598	388	428	481	373	400	353	308	441	518	463
ENSMUSG00000006288	101	146	122	129	110	110	140	137	87	102	88	116	181	117	115	95	96	111	109	109	86	100	142	111	130	121	103	122	131	204	141	136	163	228	153	192	194	173	218	189	157	165	148	202	185	159
ENSMUSG00000006289	355	403	280	456	183	310	371	237	197	296	267	334	440	276	300	249	288	223	226	242	279	351	417	331	331	360	342	293	380	458	244	306	296	515	395	484	412	430	341	423	322	323	344	600	488	426
ENSMUSG00000006299	1352	1321	1514	1330	1254	1269	1823	1474	1495	1595	1316	1725	2033	1251	1368	1651	1509	1526	1583	1590	1684	1424	2031	1681	1486	1299	1248	1214	1527	1702	1390	1370	1755	2061	1683	1869	1849	1552	1894	2281	1806	1874	2250	3074	2295	1922
ENSMUSG00000006301	436	345	396	434	484	413	638	483	515	569	527	683	774	522	589	659	532	709	734	838	659	418	711	778	455	445	472	377	459	690	582	582	792	941	663	883	776	705	879	861	771	822	595	962	1079	988
ENSMUSG00000006304	1576	1665	1682	1648	1465	1482	1940	1699	1402	1760	1530	1943	2310	1565	1624	1615	1648	1570	1936	1802	1474	1356	2131	1970	1932	1694	1631	1944	1645	2762	2435	2059	3131	3787	2897	3992	3155	2861	3417	3346	3224	2843	2078	3386	3969	3939
ENSMUSG00000006307	191	306	286	253	247	212	218	289	248	301	208	243	277	174	180	263	239	194	229	216	183	166	304	214	260	262	177	251	290	255	336	255	388	400	302	411	217	221	236	266	264	262	209	247	300	212
ENSMUSG00000006310	4	9	3	11	6	6	9	7	11	8	9	4	6	7	10	8	5	10	7	5	3	5	5	14	3	5	7	5	4	7	7	7	10	6	7	14	9	7	9	5	1	7	8	10	6	5
ENSMUSG00000006311	0	1	0	0	0	0	0	0	0	0	0	0	0	0	0	0	0	0	0	0	0	0	0	0	0	0	0	0	0	0	0	0	0	0	0	0	0	0	0	0	0	0	0	0	0	0
ENSMUSG00000006313	0	0	1	0	1	0	0	1	0	0	2	0	0	0	0	0	2	0	0	0	1	1	0	1	0	0	0	0	0	0	0	1	0	1	1	0	0	0	0	0	1	1	1	2	1	1
ENSMUSG00000006315	1443	1934	2049	1931	1611	2103	2247	1999	1664	1888	1729	1952	3168	2287	1741	1710	1173	1242	1069	1276	1306	1316	2029	1423	2114	2181	1798	2384	2434	2392	1814	1877	1750	2440	1971	2079	1922	1488	2125	1403	1108	1087	1378	1785	1432	1177
ENSMUSG00000006333	6202	8483	9122	8192	5533	6976	7348	8174	5841	6828	5760	7264	12212	9059	5653	8365	4638	4396	3963	4139	4657	5619	7819	5592	10550	10766	9180	9998	8494	10449	8181	8482	9355	14943	9560	13191	15412	12747	14607	11665	8949	8642	10439	17517	12584	10674
ENSMUSG00000006335	62	75	101	93	89	71	98	110	87	126	73	109	121	108	76	110	75	85	88	90	71	78	92	80	112	89	140	111	102	145	110	77	132	147	112	132	125	111	143	131	75	139	121	199	126	106
ENSMUSG00000006342	19	31	32	44	33	37	41	68	44	55	29	43	76	25	37	42	46	38	75	35	51	28	50	75	54	50	21	46	62	44	38	50	83	167	84	104	97	62	84	152	111	112	86	139	187	171
ENSMUSG00000006344	26	39	27	44	30	34	29	45	43	31	32	40	50	28	20	62	48	43	55	49	31	39	51	52	58	52	32	51	50	50	30	59	79	149	73	69	85	49	80	101	78	90	93	167	158	172
ENSMUSG00000006345	2	1	0	0	1	1	0	1	1	5	1	0	0	1	2	1	0	1	3	1	0	0	0	4	1	1	0	0	0	2	2	1	1	1	3	5	1	2	3	0	4	1	2	1	7	0
ENSMUSG00000006356	684	995	804	943	1254	1248	1540	1612	1604	1587	1258	1595	1856	1358	980	1544	949	1441	1099	1278	1105	924	1632	1140	921	937	644	709	1385	1462	1329	1178	1482	1994	1716	1464	1006	1061	1367	1859	1011	1170	1648	2255	1942	1669
ENSMUSG00000006360	77	149	151	137	102	107	126	88	79	108	102	133	184	116	95	126	70	64	97	56	74	99	177	110	224	202	207	262	125	565	375	305	670	1016	552	868	1228	1020	1102	955	665	778	863	1755	1180	1072
ENSMUSG00000006362	37	62	58	42	56	51	56	77	57	74	74	75	76	62	41	72	52	62	66	48	48	54	77	72	72	56	27	83	84	73	77	65	116	132	96	104	89	59	76	89	100	73	65	139	105	127
ENSMUSG00000006369	8	8	16	12	6	17	18	22	10	24	24	16	29	7	11	5	19	10	38	18	19	21	16	30	19	19	7	21	14	16	23	20	27	77	24	34	117	66	77	259	151	204	124	276	394	412
ENSMUSG00000006373	15788	14347	14185	12631	13403	12599	19321	12250	13225	15779	13085	16900	21278	15059	17504	15701	17863	15761	18261	18043	16096	15572	20992	18180	14529	12194	15711	14104	12155	19127	12338	12731	14129	16343	13255	18875	12894	12617	15114	10151	9910	10779	7338	12141	10943	8623
ENSMUSG00000006378	1556	1328	1813	1581	1330	1721	2154	1510	1417	1743	1657	1582	2673	1711	1808	1772	1445	1317	1563	1156	1702	1861	2469	1832	1483	1584	1418	1246	1379	1556	1330	1327	979	1336	1195	1219	815	895	991	918	805	755	955	1305	1044	756
ENSMUSG00000006386	221	300	265	210	220	249	293	266	226	314	251	381	298	270	265	294	286	208	287	244	216	204	335	251	251	255	203	276	279	218	228	269	254	282	270	317	182	160	185	185	189	183	120	149	175	192
ENSMUSG00000006389	0	0	0	0	0	0	0	0	0	4	0	1	0	0	0	2	2	0	2	0	0	4	0	0	0	0	0	0	0	2	1	0	3	3	4	5	26	9	15	20	18	14	8	11	13	17
ENSMUSG00000006390	397	340	331	393	370	420	660	486	461	588	497	464	591	430	480	463	427	489	627	597	615	335	660	695	420	300	351	370	426	676	582	533	715	870	711	845	714	599	727	906	730	715	592	964	1042	877
ENSMUSG00000006392	470	519	534	532	486	512	736	569	532	500	445	506	779	579	579	546	448	466	447	487	374	516	599	442	575	489	501	515	562	831	531	519	581	770	692	661	606	469	602	465	448	370	420	581	571	425
ENSMUSG00000006398	18	28	17	19	26	2	75	24	13	47	35	9	146	18	16	22	14	16	27	8	20	9	20	20	25	29	22	22	98	370	137	76	436	885	326	396	188	107	142	137	139	131	102	184	137	141
ENSMUSG00000006403	1	5	3	9	7	10	11	8	4	11	11	5	12	13	4	9	8	5	10	3	6	3	6	12	12	5	10	13	12	38	37	22	80	80	47	94	63	44	102	81	31	52	23	38	68	84
ENSMUSG00000006411	6	10	6	7	3	10	8	5	7	9	4	7	6	1	2	6	6	9	9	7	7	3	10	5	16	6	16	6	9	15	10	8	21	26	9	11	22	28	19	25	26	33	10	20	43	35
ENSMUSG00000006412	560	465	572	512	463	440	656	442	458	459	379	583	671	497	481	547	497	399	401	516	423	464	667	508	573	506	560	517	517	641	420	486	497	653	582	570	531	540	638	496	435	480	466	625	498	398
ENSMUSG00000006418	624	569	709	621	573	532	735	627	511	636	702	660	864	625	672	729	720	612	678	630	573	535	873	671	731	712	596	705	685	1004	1163	768	1140	1170	872	1106	748	794	785	1137	558	535	419	413	739	853
ENSMUSG00000006423	457	508	407	431	256	302	527	298	202	368	284	495	517	298	478	350	602	446	542	544	278	303	564	431	509	276	546	487	288	517	409	295	491	551	371	689	378	409	554	507	466	333	255	419	495	453
ENSMUSG00000006435	9	6	3	3	7	8	7	9	3	2	1	2	8	7	8	4	3	4	2	4	6	4	5	1	9	2	1	4	5	9	3	12	6	12	2	7	12	15	18	38	24	23	24	39	56	49
ENSMUSG00000006442	240	290	366	263	385	328	393	260	421	301	263	298	423	275	177	256	215	241	224	228	191	172	199	168	350	305	482	288	347	365	334	304	562	599	403	483	436	365	499	570	304	368	274	629	505	628
ENSMUSG00000006445	121	115	108	150	211	169	157	166	179	251	204	195	196	197	176	184	170	192	263	220	107	128	202	151	127	89	88	125	122	271	162	174	264	265	217	112	146	212	209	244	110	177	199	237	186	186
ENSMUSG00000006456	109	116	184	138	153	165	241	115	140	85	158	166	130	101	82	143	161	153	167	215	136	118	150	199	155	152	96	179	164	182	125	166	233	338	283	330	236	222	291	231	227	244	253	455	301	369
ENSMUSG00000006457	0	0	0	0	0	0	0	0	0	0	0	0	0	0	0	0	0	0	0	0	0	0	0	0	0	0	0	0	0	0	0	0	0	5	0	0	0	0	1	0	1	1	2	2	0	5
ENSMUSG00000006463	24	52	45	60	18	36	57	47	16	17	30	24	57	16	31	25	38	38	29	46	11	19	36	42	37	38	30	55	25	21	35	62	64	81	44	71	59	30	32	9	13	40	22	50	8	48
ENSMUSG00000006464	31	20	21	21	12	13	17	31	18	28	32	31	19	16	33	15	11	22	27	25	16	13	10	17	23	9	29	9	11	42	22	19	21	26	24	25	22	13	13	16	12	16	18	26	20	38
ENSMUSG00000006469	0	1	0	0	0	0	0	0	0	0	0	0	0	0	0	0	0	0	0	0	0	0	0	0	0	0	0	0	0	0	0	0	0	0	0	0	0	0	0	0	0	0	0	0	0	0
ENSMUSG00000006471	124	128	213	141	142	177	114	195	218	219	84	162	209	75	113	70	140	140	192	143	136	102	160	142	133	140	134	129	179	108	226	221	166	133	149	235	108	121	120	158	87	44	79	136	131	113
ENSMUSG00000006476	1221	1255	1019	1217	1461	1388	1677	1658	1656	1555	1379	1774	1725	1380	1322	1528	914	1347	1276	1429	1083	807	1304	1532	1118	1214	1075	982	1535	1310	1376	1344	1230	1303	1467	1195	747	702	1090	900	713	712	564	811	960	807
ENSMUSG00000006488	0	0	0	0	0	0	0	0	0	0	0	0	0	0	0	0	0	0	0	0	0	0	0	0	0	0	0	0	0	0	0	0	0	0	0	0	0	0	0	0	0	0	0	0	0	0
ENSMUSG00000006490	0	0	0	0	0	0	0	0	0	0	0	0	0	0	0	0	0	0	0	0	0	0	0	0	0	0	0	0	0	0	0	0	0	0	0	0	0	0	0	0	0	0	0	0	0	0
ENSMUSG00000006494	1025	921	807	1268	562	862	988	700	530	912	973	740	1099	1087	1157	967	927	794	1750	1180	1307	1011	1263	1060	700	551	1117	593	521	512	516	349	767	836	559	461	328	364	331	322	733	284	369	317	260	537
ENSMUSG00000006498	1058	956	1023	935	1060	1075	1357	1315	1244	1402	1272	1675	1655	1042	1030	1222	1415	1389	1726	1545	1493	1173	1746	1736	957	962	857	973	1334	1415	1535	1496	1979	2580	2045	2355	1519	1343	1583	2037	1663	1616	1436	1516	2404	2198
ENSMUSG00000006517	606	688	645	579	516	611	813	446	796	503	578	661	608	1039	785	797	238	691	750	541	565	459	940	694	678	411	724	329	620	578	340	295	345	409	786	540	419	384	515	601	388	294	331	796	754	540
ENSMUSG00000006519	246	349	362	387	292	335	298	408	250	402	284	302	560	365	222	286	245	210	226	191	219	230	449	332	639	609	449	957	501	1637	1126	959	1559	2865	1366	2398	2945	2484	2621	2156	1416	1505	1868	2799	2166	1828
ENSMUSG00000006522	4157	2532	3069	3671	4741	4334	7132	3869	4839	5086	5571	5178	7248	3642	5221	6443	7024	7437	8761	8144	7803	4750	6213	7168	4276	2989	4202	2925	4600	6776	5283	6134	11431	12181	11504	17314	12839	10582	12002	17829	14797	13258	16885	15139	16077	12551
ENSMUSG00000006526	136	135	160	142	98	110	215	145	148	171	147	159	196	97	170	173	136	188	161	158	137	106	145	177	167	173	179	176	151	212	139	155	195	251	224	210	217	234	195	217	143	183	151	129	235	186
ENSMUSG00000006527	277	311	210	236	233	183	254	178	199	278	212	352	294	180	221	297	350	288	390	379	221	183	274	301	283	207	263	282	220	228	263	196	334	326	282	389	223	203	280	244	279	215	145	222	247	240
ENSMUSG00000006529	4969	3079	3747	4520	5022	5228	8395	5392	5216	7000	6869	6000	8230	4291	6655	6828	8659	8567	10916	10102	9178	5470	7579	9788	4337	3527	4224	2929	5371	5722	5202	6009	5905	5932	6023	6565	4821	4539	5832	7390	5943	6417	6205	7127	7806	5816
ENSMUSG00000006538	15	37	24	16	5	9	12	7	4	4	5	22	14	1	7	25	18	12	8	9	14	1	31	18	15	12	7	18	6	16	9	10	36	57	29	24	20	7	26	59	32	47	25	92	52	34
ENSMUSG00000006542	0	1	0	0	0	0	0	0	0	0	0	0	0	0	0	0	1	1	0	0	0	0	0	0	0	2	0	0	0	1	1	0	0	0	0	5	0	0	2	0	1	0	0	0	0	0
ENSMUSG00000006546	0	0	0	0	0	0	0	0	0	0	0	0	0	0	0	0	0	0	0	0	0	0	0	0	0	0	0	0	0	0	0	0	0	0	0	0	0	0	0	0	0	0	0	0	0	0
ENSMUSG00000006567	266	275	287	284	265	250	318	274	232	363	264	283	352	174	317	240	374	319	501	527	339	265	298	422	261	211	218	160	246	211	210	239	255	234	229	230	260	207	253	260	321	307	159	223	355	367
ENSMUSG00000006570	0	0	0	0	0	0	0	0	0	0	0	0	0	0	0	0	0	0	0	0	0	0	0	0	0	0	0	0	0	0	0	0	0	0	0	0	0	0	0	0	0	0	0	0	0	0
ENSMUSG00000006574	0	2	0	1	1	0	1	2	0	1	0	0	4	0	1	1	0	0	2	2	0	0	2	0	0	1	0	5	2	3	3	3	0	2	4	3	55	16	40	76	50	68	23	276	112	173
ENSMUSG00000006575	13	79	48	38	19	12	114	96	13	9	34	18	71	58	89	20	44	62	36	59	51	64	24	76	51	19	18	15	4	59	25	16	60	58	3	87	4	62	120	8	54	47	127	81	97	68
ENSMUSG00000006576	2	8	0	2	1	4	0	3	2	1	0	5	5	5	1	5	3	1	1	0	3	4	7	5	1	4	0	0	6	2	3	3	2	13	2	1	0	0	6	2	4	4	2	2	9	2
ENSMUSG00000006585	48	65	37	41	33	26	26	44	25	73	49	53	65	34	36	46	33	47	67	50	67	29	59	70	42	53	58	65	43	87	89	59	125	156	136	157	129	72	83	128	143	134	89	161	122	131
ENSMUSG00000006586	2	2	2	1	1	0	3	1	3	4	4	2	4	2	1	1	2	4	1	1	0	3	1	2	2	1	0	2	2	4	2	2	7	7	2	0	9	6	4	19	6	12	7	26	17	17
ENSMUSG00000006587	16	8	5	20	1	0	1	8	2	2	0	9	7	10	5	1	2	2	7	7	0	1	6	3	10	2	19	11	8	2	4	2	3	2	2	2	4	4	4	4	2	3	3	4	4	4
ENSMUSG00000006589	366	526	490	506	386	435	567	608	442	461	377	452	735	524	434	458	320	326	420	391	418	320	635	379	568	558	466	564	562	789	505	494	705	1097	769	898	1031	984	972	905	763	755	857	1118	815	749
ENSMUSG00000006599	343	339	277	282	223	198	333	255	222	265	204	317	374	228	293	286	349	299	374	411	249	212	406	298	292	283	301	357	279	326	289	229	331	360	299	374	272	311	363	330	293	316	221	361	380	305
ENSMUSG00000006611	727	634	786	767	561	664	987	772	619	801	769	890	1285	781	901	872	769	693	731	760	882	778	1169	862	800	839	609	714	771	1085	870	726	964	1463	984	1215	1091	772	929	717	620	736	504	806	1005	861
ENSMUSG00000006641	104	37	112	91	47	58	103	81	16	98	59	45	104	29	82	75	95	98	137	179	95	64	102	111	83	86	100	61	44	68	64	52	77	104	102	91	133	103	122	134	126	126	62	113	104	130
ENSMUSG00000006642	1	2	2	2	3	4	3	1	3	3	1	4	5	0	0	3	0	1	3	2	0	0	2	1	1	0	3	2	1	4	1	1	6	8	6	3	6	0	5	4	4	3	1	2	4	3
ENSMUSG00000006649	0	0	0	0	0	0	0	0	0	0	0	0	0	0	0	0	0	0	0	0	0	0	0	0	0	0	0	0	0	0	0	0	0	0	0	0	0	0	0	0	0	1	2	0	0	0
ENSMUSG00000006651	8	8	6	5	9	8	5	14	3	8	8	5	11	9	5	9	3	8	14	6	10	6	13	7	9	9	2	9	10	6	9	8	10	23	14	22	15	13	15	29	21	13	24	58	34	26
ENSMUSG00000006673	389	424	338	346	413	382	502	423	459	439	373	471	573	334	371	410	527	454	525	493	400	336	503	479	366	368	360	332	460	478	493	457	651	746	544	647	474	398	500	372	433	394	262	394	594	557
ENSMUSG00000006675	1	4	1	3	2	8	4	1	2	5	4	5	5	1	2	2	1	1	5	5	3	2	2	3	4	1	2	5	4	0	2	2	3	1	3	2	3	2	4	11	6	8	3	11	13	11
ENSMUSG00000006676	557	495	593	558	632	670	847	785	669	750	667	785	798	478	527	630	783	751	897	813	643	420	707	765	635	554	507	540	777	694	776	770	1018	1031	798	917	702	692	856	992	854	855	687	1065	1099	985
ENSMUSG00000006678	38	54	24	30	21	14	49	21	21	48	35	29	67	19	43	40	34	33	75	48	38	24	51	46	52	26	53	50	29	39	45	32	83	51	81	105	68	57	77	89	69	53	48	74	89	95
ENSMUSG00000006699	2990	3292	3324	3228	2800	3108	4081	3603	3091	3455	2947	3896	4896	3287	3414	3322	3069	3132	3452	3115	2818	2960	4422	3957	3723	3491	3405	3784	3462	5191	4529	4218	5416	7302	5310	7341	5715	5435	6339	5332	4737	4281	3524	5096	6221	6049
ENSMUSG00000006705	200	183	133	216	240	239	222	254	214	189	203	264	332	217	201	197	202	198	250	262	152	170	220	174	115	95	177	164	205	230	198	261	304	317	217	241	108	121	239	204	200	184	107	169	223	239
ENSMUSG00000006711	117	88	75	77	59	63	70	26	39	75	70	76	161	73	117	78	90	106	128	74	149	110	137	209	46	58	46	59	39	36	37	28	29	36	36	64	33	21	22	46	41	34	18	36	65	58
ENSMUSG00000006715	136	211	153	160	69	88	108	92	75	97	67	94	142	102	77	104	69	85	71	77	62	80	123	92	222	199	204	181	106	204	131	88	194	274	138	201	235	177	227	160	134	132	101	154	169	148
ENSMUSG00000006717	918	1230	1353	1208	667	866	1104	879	598	824	788	815	1494	1075	967	782	803	690	752	632	723	946	1106	908	1081	1293	1040	1169	871	1051	726	782	525	771	690	708	717	646	787	629	650	595	510	682	721	577
ENSMUSG00000006720	0	1	0	2	0	0	1	2	0	0	0	2	0	0	0	0	0	3	0	1	2	0	0	0	1	1	0	2	0	0	0	0	0	0	0	1	0	2	2	2	3	4	0	4	6	3
ENSMUSG00000006724	0	0	0	0	0	0	0	0	0	0	0	0	1	0	0	0	0	0	0	0	0	1	0	1	0	0	0	0	0	0	1	0	0	0	0	0	0	0	3	1	0	0	1	0	2	3
ENSMUSG00000006728	561	721	738	779	623	706	814	759	614	809	509	796	1038	676	694	921	673	666	676	727	614	576	896	803	912	800	864	911	856	1123	847	748	1174	1802	1016	1394	1421	1161	1123	1281	1018	1025	1230	1399	1417	1265
ENSMUSG00000006731	783	752	783	878	761	910	1151	1113	968	1127	976	1120	1204	771	946	979	1009	1102	1177	1338	1126	703	1310	1301	779	846	719	773	954	1117	860	906	1233	1297	1115	1182	1257	1079	1308	1793	1438	1415	1417	1909	1860	1569
ENSMUSG00000006732	144	149	145	148	152	129	199	122	165	130	110	154	261	115	126	142	74	129	93	80	84	104	105	101	139	94	187	98	150	156	117	134	189	235	190	216	168	133	182	168	132	70	67	170	187	169
ENSMUSG00000006736	2528	2491	2844	2786	2782	2943	3891	3586	3175	3137	3108	3521	5162	3394	3539	4047	2948	3704	3560	4213	3574	3271	4875	3935	3288	3057	3212	3065	3184	3987	2743	3081	3397	4259	3489	3888	3340	2986	3266	2633	2127	2248	2334	2762	2601	2145
ENSMUSG00000006740	528	514	492	412	325	235	387	182	277	274	204	391	385	287	432	354	452	404	484	534	155	243	384	316	325	343	580	567	177	368	363	228	461	500	511	665	541	651	679	709	421	515	305	695	578	576
ENSMUSG00000006763	27	13	52	60	23	56	93	70	47	67	22	72	23	15	22	81	50	46	45	88	8	19	82	40	20	38	37	32	41	39	19	46	24	44	36	29	117	15	16	66	47	62	41	29	44	20
ENSMUSG00000006764	0	0	0	0	0	0	0	0	0	0	0	0	0	0	0	0	0	0	0	0	0	0	0	0	0	0	0	0	0	0	0	0	0	0	0	0	0	0	0	0	0	0	0	0	0	0
ENSMUSG00000006777	17	11	23	20	7	10	10	22	7	10	8	17	64	10	13	17	45	15	17	34	29	30	18	28	14	18	11	15	9	7	1	13	4	10	2	2	3	3	3	12	16	12	5	25	22	26
ENSMUSG00000006782	177	189	225	217	190	302	286	274	202	312	250	234	338	231	186	268	217	214	266	172	294	210	352	309	259	212	186	198	286	369	395	362	367	649	450	495	567	446	480	539	540	494	437	667	631	725
ENSMUSG00000006784	9	0	0	0	0	0	0	0	0	0	0	0	0	0	0	0	0	0	3	1	0	0	0	4	4	0	2	3	0	0	0	0	1	1	0	0	0	0	0	1	0	1	0	2	0	0
ENSMUSG00000006800	182	117	115	146	154	138	195	179	178	259	204	176	322	119	185	140	213	161	306	275	229	175	221	231	85	135	94	122	151	173	139	166	186	251	150	201	174	152	177	243	192	208	139	226	294	303
ENSMUSG00000006818	2795	2860	2937	2440	2863	2894	3746	3150	2525	2779	2632	3147	3765	2867	3382	3039	3614	2927	3542	3726	2851	2811	4105	3190	2851	2544	2669	2270	2775	3971	2728	2778	2978	3340	3096	3914	2456	2362	2676	2194	2139	2157	1821	2795	2306	1890
ENSMUSG00000006850	126	146	124	132	141	147	152	137	125	122	99	158	194	133	161	164	82	126	148	128	103	113	173	122	127	132	160	119	153	198	125	163	209	181	139	178	190	208	235	222	182	179	237	180	239	188
ENSMUSG00000006906	135	151	168	158	171	164	210	201	195	220	168	192	253	143	181	191	172	200	236	205	227	167	246	242	182	138	147	156	159	215	193	187	217	266	219	208	175	169	206	214	203	188	148	234	263	208
ENSMUSG00000006920	210	198	207	231	185	222	296	257	155	245	241	240	270	179	244	226	219	175	234	230	195	195	276	259	220	215	171	190	242	262	258	265	297	289	260	307	280	219	222	268	312	252	235	320	336	328
ENSMUSG00000006930	26	24	20	31	22	24	25	32	26	34	23	28	27	29	19	26	24	27	18	24	20	27	44	21	40	37	20	35	35	41	36	27	44	66	43	52	46	30	45	49	40	38	44	93	59	67
ENSMUSG00000006931	9	11	14	19	17	15	21	15	8	19	17	33	20	17	23	28	9	24	22	16	20	16	12	21	22	11	15	15	15	20	7	21	42	92	35	45	56	54	52	43	51	41	26	93	125	83
ENSMUSG00000006932	3076	3545	3040	3093	2964	3316	3966	2969	2997	3528	2791	3420	4598	2887	3108	3287	3336	3210	4081	3680	2408	2203	3560	3300	3631	2946	2890	3227	3239	3524	3365	3257	4198	4479	3790	4638	3165	3028	3833	3629	3310	3153	2068	2947	4182	4190
ENSMUSG00000006941	250	360	308	387	280	309	399	325	246	272	259	303	398	319	257	272	250	210	277	243	201	227	316	245	360	294	276	322	339	428	332	290	377	536	418	555	442	389	467	433	353	349	348	592	483	393
ENSMUSG00000006948	0	0	0	0	0	0	0	0	0	0	0	0	0	0	0	0	0	0	0	0	0	0	0	0	0	0	0	0	0	0	0	0	0	0	0	0	0	0	0	0	0	0	0	0	0	0
ENSMUSG00000006958	31	22	0	32	21	20	33	45	13	27	24	19	40	17	34	16	30	37	39	39	24	6	9	8	4	20	24	10	31	44	29	29	41	43	30	39	24	27	34	43	45	47	27	45	50	45
ENSMUSG00000006998	1990	1860	1788	1755	2148	2001	2747	1994	2404	2369	2083	2653	2810	2125	2320	2234	2095	2269	2577	2547	1946	1999	2514	2387	1944	1491	1764	1744	2116	2554	2319	2206	3050	3197	3150	3415	2352	2154	2713	2678	2275	2455	2332	3645	2841	2426
ENSMUSG00000007021	4	2	1	4	0	2	0	0	0	1	2	2	3	0	0	0	0	0	1	0	1	0	1	1	3	1	0	0	1	1	1	1	0	2	0	0	4	2	0	3	0	0	0	3	4	2
ENSMUSG00000007029	226	142	209	171	213	256	320	266	264	373	278	278	366	202	239	224	294	302	421	333	400	218	222	393	177	158	149	212	263	311	348	231	435	561	430	549	531	399	508	939	721	731	661	901	1043	988
ENSMUSG00000007030	0	4	1	2	0	4	9	11	1	9	1	1	5	2	0	11	18	13	15	1	0	0	3	1	21	0	10	9	0	0	7	0	10	1	2	17	3	10	9	3	7	12	2	8	13	1
ENSMUSG00000007033	6	11	4	14	7	0	4	4	2	8	0	8	16	6	0	10	2	3	5	10	8	4	9	5	9	10	10	13	6	11	1	2	5	10	9	3	15	4	6	9	3	10	3	4	2	4
ENSMUSG00000007034	2	0	1	0	1	0	5	1	0	5	1	1	3	1	5	1	4	8	3	4	8	7	3	9	4	2	1	3	0	4	1	3	4	10	0	10	1	0	3	6	5	2	0	7	6	4
ENSMUSG00000007035	7	1	5	4	4	1	5	2	2	3	2	2	7	5	4	4	1	2	5	1	2	0	2	2	0	6	2	5	3	7	5	5	1	10	6	8	7	8	6	4	5	4	5	3	3	8
ENSMUSG00000007036	458	505	524	467	394	477	681	547	436	577	511	526	691	407	554	534	569	486	621	565	607	534	720	671	557	502	462	458	450	729	578	582	728	873	658	815	767	693	769	673	679	611	537	657	806	680
ENSMUSG00000007038	355	333	359	362	301	338	477	451	389	459	392	508	513	344	437	429	541	399	531	576	640	433	660	663	490	394	367	309	402	541	379	396	494	571	454	541	615	560	597	633	648	602	679	852	754	681
ENSMUSG00000007039	29	69	67	53	55	57	74	79	40	60	79	77	89	55	29	70	47	34	60	37	56	77	84	89	72	75	44	74	65	99	115	61	89	194	92	134	161	147	171	193	141	182	151	264	204	189
ENSMUSG00000007041	305	346	383	379	286	353	329	330	249	350	282	318	468	346	328	291	250	279	295	226	225	202	438	359	542	483	417	656	415	1008	768	655	950	1550	766	1426	1343	1098	1309	1006	873	790	679	1013	1284	1250
ENSMUSG00000007044	0	0	0	0	0	0	0	0	0	0	0	0	0	0	0	0	0	0	0	0	0	0	0	0	0	0	0	0	0	0	0	0	0	0	0	0	0	0	0	0	0	0	0	0	0	0
ENSMUSG00000007050	236	277	256	199	127	245	289	233	241	281	183	186	339	218	237	237	221	222	184	197	174	174	342	189	229	247	188	232	271	296	252	220	365	417	354	317	318	260	303	338	205	204	271	426	235	269
ENSMUSG00000007080	7	41	25	17	7	18	19	15	2	28	37	28	20	17	22	6	22	2	41	19	15	22	21	37	30	33	18	17	20	31	46	10	37	89	84	78	22	27	45	39	50	57	24	10	60	36
ENSMUSG00000007097	6	1	9	5	12	2	5	1	4	6	2	13	6	2	10	2	7	15	4	6	4	8	0	4	14	3	0	2	0	4	4	8	2	11	17	14	74	46	31	309	136	157	117	220	294	224
ENSMUSG00000007107	0	0	4	2	1	0	1	1	2	0	3	2	6	0	0	0	0	0	0	0	2	0	4	1	4	0	4	3	2	2	4	5	5	13	10	5	16	12	10	3	12	6	6	7	6	6
ENSMUSG00000007122	3	0	1	0	0	0	0	0	0	0	0	0	0	0	0	0	1	0	0	0	0	0	0	0	0	0	0	1	3	0	0	0	4	5	3	2	6	3	4	0	3	3	0	5	0	0
ENSMUSG00000007207	5	5	4	6	5	3	1	4	0	1	0	1	1	1	2	0	0	0	6	2	1	1	0	2	2	2	2	4	3	2	1	6	3	2	0	4	1	2	6	9	1	0	1	2	4	4
ENSMUSG00000007209	0	0	0	0	0	0	0	0	0	0	0	0	0	0	0	0	0	0	0	0	0	0	0	0	0	0	0	0	0	0	0	0	0	0	0	0	0	0	0	0	0	0	0	0	0	0
ENSMUSG00000007216	24	30	23	21	35	29	37	41	36	38	20	27	52	42	38	43	23	21	26	35	32	23	35	41	30	31	22	24	47	31	31	44	34	43	34	37	38	40	33	57	44	52	35	44	67	69
ENSMUSG00000007279	0	0	0	0	0	0	0	0	0	0	0	0	0	0	0	0	0	0	0	0	0	0	0	0	0	0	0	0	0	0	0	0	0	0	0	0	0	0	0	0	0	0	0	0	0	0
ENSMUSG00000007338	417	410	414	403	363	346	454	422	342	321	337	430	551	388	405	413	404	386	401	445	355	357	532	352	429	463	417	408	427	413	352	357	338	460	419	436	313	278	350	249	217	245	165	296	263	206
ENSMUSG00000007379	25	20	14	0	3	14	25	30	18	19	22	14	9	14	8	13	5	17	7	8	2	5	13	10	28	6	16	19	18	8	20	3	13	23	25	17	8	6	16	0	1	1	1	1	10	9
ENSMUSG00000007411	437	400	370	388	432	401	504	399	428	473	362	432	490	353	399	392	444	520	477	463	348	297	443	403	388	317	418	323	461	452	518	394	517	677	583	689	450	420	583	527	462	365	251	484	648	509
ENSMUSG00000007415	899	759	782	865	709	844	1050	975	779	805	720	1057	1195	779	756	882	903	777	836	1054	884	674	1064	977	861	914	799	736	864	873	782	750	853	1223	866	1076	759	689	846	680	662	602	491	614	866	697
ENSMUSG00000007440	0	3	1	0	3	2	1	0	2	1	1	2	2	2	0	1	3	0	1	1	0	0	2	0	1	0	1	2	2	0	1	0	1	0	1	0	0	1	1	1	0	2	2	2	1	1
ENSMUSG00000007457	0	0	0	0	0	0	0	0	0	0	0	0	0	0	0	0	0	0	0	0	0	0	0	0	0	0	0	0	0	0	0	0	0	0	0	0	0	0	0	0	0	0	0	0	0	0
ENSMUSG00000007458	1457	1280	1460	1454	1334	1399	2037	1429	1246	1544	1413	1719	2465	1444	1765	1676	1768	1790	2109	2028	1784	1545	2467	2234	1742	1492	1625	1475	1492	2496	1780	1721	2324	3029	2227	3005	2320	2133	2646	2044	1971	1786	1446	1885	2480	2374
ENSMUSG00000007476	187	226	198	198	209	169	260	255	149	203	238	307	250	242	192	234	241	227	283	244	265	149	271	232	215	179	164	200	237	213	204	236	375	374	342	357	328	364	342	325	380	272	334	393	371	264
ENSMUSG00000007480	0	0	0	0	0	0	0	0	0	0	0	0	0	0	0	0	0	0	0	0	0	0	0	0	0	0	0	0	0	0	0	0	0	0	0	0	0	0	0	0	0	0	0	0	1	0
ENSMUSG00000007564	592	638	697	653	748	704	936	797	936	962	808	968	1074	732	796	822	815	870	914	838	859	804	949	1184	757	669	611	683	850	1057	974	919	1288	1487	1188	1424	1240	1155	1340	1694	1321	1277	1279	1945	1913	1718
ENSMUSG00000007570	116	67	99	74	93	53	158	152	132	141	132	68	218	64	99	112	103	105	110	68	80	126	152	168	106	109	56	79	152	179	129	78	109	81	142	88	115	47	105	209	126	83	64	200	177	122
ENSMUSG00000007589	147	183	174	159	138	146	178	120	161	203	132	195	264	148	132	167	155	173	173	170	156	149	245	177	213	212	214	185	177	282	221	180	271	367	284	284	208	188	238	193	171	140	154	227	221	169
ENSMUSG00000007591	0	0	0	2	1	1	1	0	0	0	0	0	0	1	0	0	1	0	0	0	1	1	0	1	0	0	1	1	1	2	0	0	2	4	0	3	0	0	3	1	1	1	0	2	1	0
ENSMUSG00000007594	89	62	54	70	174	145	192	110	146	132	143	150	204	144	170	138	119	165	218	146	128	139	231	228	55	57	111	59	152	107	98	148	215	179	153	180	129	99	146	215	99	106	120	166	167	189
ENSMUSG00000007603	112	123	118	119	142	128	164	152	160	191	106	173	191	114	125	136	126	161	129	144	145	145	174	164	152	145	141	112	187	173	147	173	183	191	152	183	183	140	199	196	153	140	153	207	211	213
ENSMUSG00000007610	135	95	143	117	179	92	88	124	96	126	134	117	267	115	190	150	105	163	133	129	106	96	159	191	161	131	119	166	168	223	206	113	192	261	117	175	142	103	209	198	116	133	110	134	135	117
ENSMUSG00000007613	233	224	162	152	127	105	144	65	114	107	110	157	183	121	156	195	334	254	357	397	167	117	197	193	198	113	251	244	129	152	200	119	268	237	180	348	259	301	383	461	396	387	223	423	545	431
ENSMUSG00000007617	147	140	80	92	74	88	83	57	64	75	60	82	97	56	67	84	116	77	136	147	41	67	93	74	88	62	130	104	63	81	80	60	116	113	89	150	58	83	81	77	77	67	39	69	73	85
ENSMUSG00000007646	4	2	8	30	2	2	2	20	7	4	5	8	19	9	11	21	0	1	30	15	3	1	1	11	0	21	16	18	12	24	11	9	35	10	23	67	7	1	12	1	4	2	1	1	42	23
ENSMUSG00000007653	0	0	0	0	0	0	0	0	0	0	0	0	0	0	0	0	0	0	0	0	0	0	0	0	0	0	0	0	0	0	0	0	0	0	0	0	0	0	0	0	0	0	0	0	0	0
ENSMUSG00000007655	49	43	57	52	49	67	46	58	39	53	45	79	78	52	60	57	64	50	66	75	60	51	48	75	66	60	42	33	56	62	44	58	59	95	58	75	72	59	71	93	65	79	42	113	116	95
ENSMUSG00000007656	903	1082	1126	930	786	861	1034	967	780	950	858	1044	1475	1063	987	947	741	761	719	820	734	796	1129	890	1004	1032	998	978	855	1330	917	839	1328	1759	1321	1644	1310	1165	1417	1177	845	1085	1027	1496	1239	1120
ENSMUSG00000007659	385	390	392	374	409	419	498	584	416	468	461	466	590	460	408	478	429	488	405	528	339	332	493	401	441	442	336	459	424	531	375	519	651	829	542	596	547	542	636	750	578	539	526	862	696	665
ENSMUSG00000007670	497	475	518	479	478	552	641	593	599	669	588	658	669	470	464	553	629	599	759	655	606	455	589	681	540	440	475	423	664	593	647	640	875	963	787	920	678	620	753	939	850	808	618	1070	1150	1144
ENSMUSG00000007682	0	0	0	0	0	0	0	0	0	0	0	1	0	0	0	0	0	0	0	1	0	0	0	0	0	0	0	0	0	0	0	0	0	0	0	0	2	1	2	4	7	1	7	5	3	5
ENSMUSG00000007721	360	436	443	421	401	392	539	404	416	391	393	550	605	445	426	447	299	360	318	401	366	402	494	384	406	410	404	416	458	549	402	472	476	678	623	594	530	524	637	548	425	439	594	613	564	450
ENSMUSG00000007739	1652	1823	1520	1578	1151	1257	1752	1234	1221	1424	1150	1591	2249	1788	1556	1737	1611	1517	1712	1906	1225	1184	1866	1614	2053	1631	2140	1877	1430	1587	1279	1222	1574	1794	1371	1922	1312	1365	1762	1700	1481	1288	1060	1738	1797	1714
ENSMUSG00000007777	387	593	441	493	395	390	500	484	357	374	284	425	544	456	346	346	334	314	302	408	248	251	435	299	410	521	477	539	535	589	440	470	410	623	387	452	453	377	495	271	217	244	226	255	325	265
ENSMUSG00000007783	3	8	4	7	2	2	1	4	2	6	4	4	6	2	3	2	3	5	5	6	2	3	2	6	3	8	0	8	2	6	11	6	16	16	6	14	20	14	23	35	30	25	16	22	26	35
ENSMUSG00000007805	1	2	2	2	1	2	4	2	0	1	1	2	0	0	2	0	0	2	2	4	0	1	0	4	1	1	7	4	2	1	1	0	5	12	10	4	12	1	5	9	3	7	0	9	7	6
ENSMUSG00000007812	388	443	276	282	228	231	254	221	192	238	151	283	497	288	309	325	316	289	370	371	245	257	368	324	253	232	489	330	194	308	250	255	359	319	237	379	290	378	424	289	302	273	203	209	271	281
ENSMUSG00000007815	3217	3258	3255	3009	3093	3173	4193	3907	3314	3744	3118	4117	4799	3467	3543	3665	3733	3657	3909	3935	3356	3295	4744	4425	3645	3136	3241	3211	3757	4942	4195	4281	4978	6196	4777	6240	4487	4310	5378	4589	4066	4161	3140	4350	5837	5575
ENSMUSG00000007817	474	493	501	565	447	428	645	616	566	633	539	558	626	481	487	587	418	536	667	470	340	369	569	509	512	388	383	490	531	489	574	631	736	803	515	660	454	385	465	617	576	532	341	478	621	742
ENSMUSG00000007827	62	89	51	74	25	32	56	25	31	40	40	55	56	32	35	40	50	20	52	59	31	31	47	22	55	46	102	84	41	36	41	35	53	53	57	63	25	31	35	19	25	26	9	22	29	27
ENSMUSG00000007833	665	610	620	639	608	686	929	961	745	924	939	957	1173	672	752	1023	867	861	965	816	1106	677	1162	1087	849	727	606	496	986	802	796	712	909	1195	1022	764	883	667	700	929	822	762	895	1142	1034	846
ENSMUSG00000007836	891	809	845	910	977	885	1129	964	950	1217	845	1171	1436	810	880	1094	1142	964	1293	1141	1039	829	1167	1323	905	812	801	761	876	1504	1090	1174	1840	2305	1554	2096	1892	1747	1991	2670	2146	2050	1759	2753	2824	2509
ENSMUSG00000007837	236	288	292	264	285	299	396	343	264	371	334	410	380	310	332	332	339	357	333	361	363	304	450	378	351	293	246	302	335	370	245	275	315	356	354	351	278	299	295	314	231	222	228	324	272	222
ENSMUSG00000007850	273	203	203	191	196	221	249	199	246	189	208	274	340	173	322	218	397	288	430	309	146	158	322	302	299	259	318	321	250	335	248	187	486	474	261	499	409	385	414	516	425	449	300	653	739	552
ENSMUSG00000007867	30	43	40	36	36	28	41	36	32	27	34	36	45	39	40	39	29	34	33	28	35	34	42	41	45	39	34	26	50	45	29	38	38	56	41	61	66	51	59	54	49	51	49	53	69	46
ENSMUSG00000007872	750	1467	1702	1239	1284	1224	1061	1472	910	1265	1367	1733	2299	844	922	1389	1389	963	1211	877	1387	2091	4132	2109	1003	1275	809	1189	1191	3310	2362	1535	2776	4959	3071	2839	1582	1709	2060	1178	1019	1256	1129	2048	1609	1367
ENSMUSG00000007877	0	0	1	0	0	0	0	0	0	0	0	0	0	0	0	0	0	0	0	0	0	0	0	0	0	0	0	0	0	0	0	0	0	0	0	0	1	0	0	0	1	0	0	5	0	0
ENSMUSG00000007880	329	502	360	367	414	439	411	483	433	471	431	508	570	224	345	427	541	416	602	558	275	284	437	430	463	345	316	440	367	410	485	578	674	805	709	879	470	412	485	632	706	505	493	627	738	572
ENSMUSG00000007888	0	0	1	0	0	0	0	1	0	1	0	0	0	0	2	0	0	0	0	0	0	0	0	0	0	0	0	0	1	0	0	0	1	2	0	1	28	17	11	41	21	46	22	19	35	25
ENSMUSG00000007891	4304	3275	4109	3942	3786	4672	5694	4892	3979	5556	4957	5088	7491	4323	4907	5338	5415	5347	6697	5795	6573	4523	7159	8056	4947	4453	4302	4710	4709	7350	7362	6059	9318	13668	8228	12727	10629	10280	12298	10964	9055	9724	8347	11679	12155	10895
ENSMUSG00000007892	10433	13235	15642	12371	9935	12844	13616	13547	10606	12065	10051	11717	20900	14491	9881	13241	7235	7218	7372	7093	8602	9370	12864	9136	16197	16233	12331	15730	14398	16767	13152	14708	14918	23282	16361	19353	21721	18750	20376	16259	11958	12503	14829	22211	16620	13813
ENSMUSG00000007907	0	0	0	0	0	0	0	0	0	0	0	0	0	0	0	0	0	0	0	0	0	0	0	0	0	0	0	0	0	0	0	0	0	0	0	0	0	0	0	0	0	0	0	0	0	0
ENSMUSG00000007908	0	1	0	0	0	0	0	0	0	0	0	0	0	0	1	0	0	0	0	0	0	0	1	0	1	0	0	0	0	0	0	1	0	1	0	0	0	0	0	0	0	0	0	0	0	0
ENSMUSG00000007944	0	0	0	0	0	0	0	0	0	0	0	0	0	0	0	0	0	0	0	0	0	0	0	0	0	0	0	0	0	0	0	0	0	0	0	0	0	0	0	0	0	0	0	0	0	0
ENSMUSG00000007946	0	0	0	0	1	0	0	0	0	0	0	0	0	0	0	0	0	0	0	0	0	0	0	0	0	0	0	0	0	1	0	0	0	0	0	0	1	0	0	1	0	0	0	1	3	3
ENSMUSG00000007950	32	61	43	50	78	67	92	79	61	75	80	85	95	68	64	67	53	61	58	56	47	45	72	58	47	52	52	62	81	86	69	87	103	150	101	71	87	81	98	134	114	80	104	151	149	157
ENSMUSG00000007987	54	70	56	76	35	58	89	82	64	62	60	57	109	57	64	86	64	62	58	63	53	50	72	53	72	95	68	83	82	112	101	92	107	146	128	136	134	119	106	80	67	84	79	113	107	106
ENSMUSG00000007989	0	1	0	1	1	1	0	0	0	2	0	2	3	1	0	2	1	2	1	2	1	1	0	0	0	1	1	1	1	5	2	1	2	4	2	2	3	1	9	4	2	2	2	3	9	1
ENSMUSG00000008028	1	1	0	0	0	0	0	0	0	0	1	0	0	0	0	0	0	0	0	0	0	0	1	0	0	1	0	0	0	0	0	0	0	0	0	0	0	0	0	0	0	1	0	0	0	0
ENSMUSG00000008035	1098	837	1320	709	712	745	1325	488	796	686	648	919	811	523	922	698	864	744	918	982	730	887	1275	1255	730	669	674	676	496	804	467	463	557	813	905	789	458	448	525	605	568	662	409	1328	867	749
ENSMUSG00000008036	611	715	811	808	741	706	1039	882	790	799	753	904	1099	786	769	842	631	677	616	681	732	732	1139	804	826	783	748	771	792	1206	896	900	1170	1755	1163	1351	1425	1329	1560	1672	1025	1243	1695	2514	1404	1229
ENSMUSG00000008090	416	381	507	373	204	267	354	463	304	501	385	496	479	310	476	512	476	455	654	639	671	532	719	957	501	473	429	396	351	420	281	276	348	424	451	485	402	383	393	438	437	427	304	574	460	355
ENSMUSG00000008129	1	1	0	2	1	0	1	3	3	0	1	1	0	2	2	1	0	1	1	3	1	0	0	4	3	1	1	0	1	3	0	2	2	0	0	0	6	2	1	0	2	2	2	1	2	5
ENSMUSG00000008136	1	1	2	2	2	2	1	5	1	1	2	1	5	2	1	3	2	5	1	3	1	1	2	9	6	7	3	2	0	1	12	5	12	44	20	29	59	38	79	146	127	81	65	132	184	288
ENSMUSG00000008140	1026	914	917	958	1045	1178	1724	1256	1163	1388	1363	1439	1809	1189	1376	1448	1324	1410	1605	1480	1670	1148	2038	1928	1114	977	957	863	1179	1360	1167	1177	1381	1747	1421	1618	1226	1159	1348	1829	1337	1361	1641	2373	1753	1467
ENSMUSG00000008153	31	17	20	30	31	27	32	47	22	23	47	23	53	42	59	33	24	32	44	73	49	38	59	75	36	27	10	25	29	44	28	34	27	49	36	44	53	34	42	42	33	35	31	56	40	39
ENSMUSG00000008167	255	169	323	281	250	200	294	215	289	290	326	320	312	198	253	317	261	208	252	244	380	431	483	414	254	257	250	296	245	385	204	232	201	412	353	359	399	314	341	328	270	207	181	247	292	324
ENSMUSG00000008193	3	18	12	18	9	0	2	11	0	11	8	8	37	5	0	6	18	10	2	0	14	16	7	30	19	1	1	8	36	29	12	55	17	93	23	47	77	28	65	46	57	50	12	185	91	19
ENSMUSG00000008200	89	187	82	82	81	72	80	78	77	84	62	90	112	91	87	81	116	86	119	113	54	51	116	64	118	90	88	120	104	134	108	83	172	161	100	176	124	139	137	130	169	127	107	181	172	136
ENSMUSG00000008206	1	0	0	6	0	12	1	9	1	0	0	11	0	0	13	0	0	2	0	16	1	14	15	0	2	0	2	2	0	5	2	0	0	4	0	8	10	0	23	0	0	5	0	0	2	18
ENSMUSG00000008226	782	751	637	744	625	537	844	548	489	630	478	707	912	634	720	713	798	734	900	1054	569	497	757	685	731	543	809	630	600	613	545	558	565	524	521	613	419	406	524	484	464	435	285	464	530	440
ENSMUSG00000008301	203	130	200	180	175	212	266	184	205	205	195	241	279	204	289	201	237	236	275	289	171	98	167	174	208	144	181	191	114	209	179	181	229	321	257	306	257	253	189	312	225	262	290	436	360	314
ENSMUSG00000008305	593	783	701	575	515	647	799	708	566	680	715	782	867	519	546	789	695	820	795	859	703	421	779	781	833	795	664	661	819	713	629	753	633	841	777	827	524	470	610	576	467	515	460	728	603	589
ENSMUSG00000008307	0	1	0	0	0	0	0	0	0	0	0	0	0	0	0	0	0	0	0	0	0	0	1	0	0	0	1	0	1	0	0	0	0	1	0	0	0	0	0	0	0	0	1	0	0	0
ENSMUSG00000008318	16	12	12	18	4	12	4	10	3	12	11	3	18	5	4	9	9	8	8	10	6	10	7	10	17	13	13	21	16	47	51	42	69	129	46	83	106	116	121	108	66	49	66	105	99	85
ENSMUSG00000008333	227	304	241	213	190	171	243	173	136	185	142	188	323	184	176	234	201	190	198	239	151	130	247	215	290	209	311	301	229	304	218	212	256	318	266	340	348	330	381	405	347	291	277	442	380	432
ENSMUSG00000008348	9010	4594	5273	3615	10809	9503	14115	7069	12511	10597	13295	6745	8890	12897	9458	6522	12324	10579	16142	10530	10464	12230	6690	10806	7894	7021	8575	4647	12186	7217	11246	9319	7514	7769	9714	9844	12204	11689	14186	13354	12698	11646	13338	18096	20388	16774
ENSMUSG00000008373	115	111	111	128	152	115	188	123	155	150	131	142	213	136	147	130	138	154	154	156	111	121	140	118	136	88	153	121	133	223	206	150	257	367	244	325	256	218	293	301	240	199	212	291	352	321
ENSMUSG00000008384	81	128	146	110	77	34	65	111	51	65	61	177	131	63	60	111	64	64	50	67	91	50	151	95	84	109	80	108	75	162	119	133	161	316	161	186	162	173	196	151	128	160	177	227	158	136
ENSMUSG00000008393	1338	1400	1503	1350	1374	1368	1988	1538	1432	1616	1440	1613	1888	1307	1643	1478	1420	1209	1532	1526	1381	1307	1968	1521	1386	1400	1155	1236	1484	1683	1416	1312	1592	1891	1611	1716	1220	1215	1374	1174	1108	1064	871	1292	1263	1140
ENSMUSG00000008398	255	362	342	328	285	332	411	361	270	360	342	368	496	319	307	347	301	241	291	261	266	301	379	301	368	348	209	362	418	369	362	374	526	635	380	526	462	389	494	487	472	403	250	461	623	587
ENSMUSG00000008429	445	488	451	432	455	503	634	609	457	605	468	636	759	490	535	584	619	593	718	641	539	417	653	722	468	434	440	478	588	560	514	487	661	720	591	716	506	543	553	560	603	503	344	449	667	619
ENSMUSG00000008435	76	72	52	72	57	74	103	48	51	55	41	94	43	50	80	58	122	78	81	59	63	37	95	84	82	63	67	81	72	84	91	35	85	106	117	137	86	77	85	63	65	55	43	74	83	65
ENSMUSG00000008438	2	0	0	0	0	0	0	0	1	0	0	0	0	0	0	0	0	0	0	1	0	0	0	0	0	0	1	0	0	1	1	0	0	0	0	0	0	0	0	0	0	0	0	0	0	0
ENSMUSG00000008450	26	40	87	106	44	94	91	47	42	36	45	36	111	101	41	19	38	37	85	41	40	36	59	45	43	72	92	50	108	90	46	67	89	94	101	103	110	56	72	86	45	37	67	47	128	78
ENSMUSG00000008461	0	1	0	3	1	0	0	0	2	1	0	5	0	2	1	1	1	4	3	3	3	0	2	2	1	1	6	1	1	1	0	0	2	2	0	1	7	5	4	3	9	6	6	20	22	13
ENSMUSG00000008475	1701	2015	1947	1923	1335	1429	2005	1654	1473	1637	1352	1796	2642	1800	1714	1642	1478	1494	1514	1515	1243	1385	2353	1619	2224	1931	2221	2444	1720	3475	2246	2059	2949	4125	2552	4019	3831	3308	4013	2812	2538	2303	2057	3133	3299	3004
ENSMUSG00000008482	1	0	0	0	1	0	0	0	0	0	0	0	0	0	0	0	0	0	0	0	0	0	0	0	0	0	0	1	0	0	0	0	0	0	0	0	0	0	0	0	0	0	0	0	0	0
ENSMUSG00000008489	0	0	0	1	0	0	0	0	0	0	0	0	1	0	0	0	1	0	0	0	0	0	0	0	0	0	0	0	0	0	0	0	0	0	0	0	0	1	0	1	0	0	0	0	0	0
ENSMUSG00000008496	8	18	10	13	8	7	11	15	6	11	3	11	15	13	11	10	15	10	26	14	2	3	16	13	12	9	9	21	9	40	29	20	28	31	11	28	15	12	10	9	16	15	9	18	14	17
ENSMUSG00000008540	41773	44499	44613	39516	38653	44445	50172	45207	36989	36886	34095	44015	51651	49552	45001	43924	35864	35578	40810	38766	32298	38940	51997	37174	48194	41823	49808	48215	41280	57968	43738	42026	38112	53001	41860	52516	41627	37622	44177	26505	25210	27361	22144	27948	24651	19183
ENSMUSG00000008575	926	893	670	741	512	546	765	468	423	654	491	708	890	583	791	609	971	776	1149	1109	600	474	630	708	678	541	686	689	556	532	467	521	691	562	510	667	560	640	743	1201	1145	1008	825	1364	1064	968
ENSMUSG00000008590	0	0	0	0	0	0	0	0	0	0	0	0	0	0	0	0	0	0	0	0	0	0	0	0	0	0	0	0	0	0	0	0	0	0	0	0	0	0	0	0	0	0	0	0	0	0
ENSMUSG00000008601	3	5	0	5	3	8	6	1	3	1	6	5	5	6	12	3	4	6	6	3	6	10	7	13	2	3	1	5	1	3	0	4	0	7	3	5	4	2	2	6	4	9	6	8	9	3
ENSMUSG00000008604	502	564	514	516	596	615	716	691	647	601	540	697	723	552	532	615	565	622	671	665	472	426	698	578	539	532	516	435	671	528	486	501	706	675	513	578	426	333	453	455	374	369	271	532	505	537
ENSMUSG00000008658	1	0	0	0	0	0	0	0	0	0	2	0	0	0	0	0	0	0	0	0	0	0	0	0	1	0	0	0	0	0	0	0	0	0	0	1	0	0	0	1	0	0	0	2	3	0
ENSMUSG00000008668	6824	10785	10571	9795	5944	7366	7237	8782	6011	6657	5880	7065	11892	9128	5498	8050	4195	3948	3457	3492	3767	5218	7352	4495	11142	12782	9837	11468	9201	9725	7610	8005	7532	12896	8290	10482	11064	9324	10475	5774	5255	4816	5146	7575	6691	5739
ENSMUSG00000008682	6306	9785	7969	8716	4235	8333	8150	9431	5836	7661	4616	7702	12210	9209	6356	7949	5050	3643	6173	5313	6200	5077	9025	6705	9829	9028	8171	8329	7484	8510	7361	8922	8541	13027	6609	8283	7679	7426	7198	4716	4945	4910	4162	7196	7703	6502
ENSMUSG00000008683	3207	5007	4470	4376	2371	3170	2961	4124	2497	2733	2522	3096	4740	4106	2491	3124	1624	1554	1612	1469	1524	2002	3178	1768	4535	5566	4377	5865	4105	5665	4660	4186	4632	7900	4283	6582	7344	5582	7347	4102	3578	3205	3598	4955	4796	4111
ENSMUSG00000008690	811	863	978	877	728	832	1113	970	1039	900	875	1146	1330	915	891	1047	696	758	633	766	908	879	1278	899	911	1022	801	846	1031	1050	824	918	1236	1801	1276	1274	1113	889	1093	827	733	673	738	938	940	886
ENSMUSG00000008730	848	901	794	768	743	746	946	776	751	857	632	920	1051	705	775	871	911	781	1073	1031	539	622	799	809	925	779	729	888	813	778	789	721	1110	1114	850	1040	676	578	774	638	694	545	303	520	716	690
ENSMUSG00000008734	6	2	3	3	3	6	11	4	4	13	8	14	17	6	16	10	11	8	13	15	13	2	12	36	8	3	5	9	9	12	11	7	21	30	6	16	37	16	39	61	50	46	14	23	81	60
ENSMUSG00000008763	372	333	223	304	274	266	339	205	238	315	235	335	408	241	330	366	385	423	596	544	289	201	342	413	275	243	370	315	239	302	261	260	483	349	318	523	312	310	397	500	441	403	288	356	531	506
ENSMUSG00000008789	0	0	0	0	0	0	0	0	0	0	0	0	0	0	0	0	0	0	0	0	0	0	0	0	0	0	0	0	0	0	0	0	0	0	0	0	0	0	0	0	0	0	0	0	0	0
ENSMUSG00000008813	0	1	0	0	0	0	0	0	1	0	1	0	1	0	0	0	0	0	1	1	0	0	0	0	0	0	0	0	1	0	0	0	0	0	0	0	1	0	0	0	0	0	1	0	0	0
ENSMUSG00000008822	160	247	237	238	132	125	177	208	98	131	109	124	213	207	137	133	104	113	105	107	89	93	192	94	200	230	222	222	231	251	175	171	121	174	118	199	172	151	191	89	75	71	67	107	137	79
ENSMUSG00000008843	0	0	0	0	0	0	0	0	0	0	0	0	0	0	0	0	0	0	0	0	0	0	0	0	0	0	0	0	0	1	0	0	0	0	0	1	0	3	3	10	4	6	1	32	11	20
ENSMUSG00000008845	297	349	230	291	97	246	292	162	188	307	261	314	259	207	227	298	283	296	426	318	227	104	210	280	380	301	181	471	280	243	483	412	740	698	547	679	592	519	694	246	219	108	54	49	71	197
ENSMUSG00000008855	425	416	415	462	560	518	610	714	624	667	496	615	835	563	538	604	506	569	547	580	512	480	620	621	395	387	300	325	607	537	523	644	607	621	525	485	329	305	442	344	440	353	333	369	590	495
ENSMUSG00000008859	350	391	280	295	254	265	402	247	290	302	249	388	484	321	393	307	334	337	365	427	260	240	355	349	327	290	435	326	289	336	293	299	324	416	326	521	371	376	489	433	409	376	308	463	526	465
ENSMUSG00000008874	0	0	0	0	0	0	0	0	0	0	0	0	0	0	0	0	0	0	0	0	0	0	0	0	0	0	0	0	0	0	0	0	0	0	0	0	0	0	0	0	0	0	0	0	0	0
ENSMUSG00000008892	938	1024	1094	1002	956	1018	1303	1002	944	1070	924	1278	1571	1112	1144	1123	1053	1129	1135	1128	1024	1061	1399	1344	1178	1027	1128	1060	996	1355	1009	1026	1170	1632	1364	1615	1212	1083	1280	1436	1214	1201	1052	1343	1499	1349
ENSMUSG00000008932	2	0	1	0	3	0	0	0	0	0	1	0	0	4	0	0	0	0	0	0	0	0	1	0	0	0	1	0	0	0	0	1	18	0	1	0	1	0	0	0	0	0	0	10	0	0
ENSMUSG00000008958	156	143	177	147	146	185	236	209	168	220	141	229	227	114	146	174	167	150	180	166	204	186	287	239	141	192	159	172	202	182	212	206	262	232	239	251	177	205	239	275	200	201	235	242	309	287
ENSMUSG00000008976	505	476	454	531	409	354	435	322	381	532	350	552	541	369	536	515	691	555	689	886	482	282	495	725	521	329	450	359	343	455	436	416	616	500	436	505	337	423	458	414	507	394	204	342	481	523
ENSMUSG00000008999	19	12	17	8	11	16	32	11	21	28	12	18	29	16	26	10	13	17	32	19	31	18	10	21	10	11	11	14	15	18	8	9	22	20	32	30	26	17	11	11	20	14	17	26	36	22
ENSMUSG00000009013	214	223	296	398	272	346	339	342	154	344	242	315	300	325	357	245	206	350	151	116	143	182	203	191	298	402	363	584	305	591	444	371	620	1120	893	984	623	462	645	507	337	392	266	528	456	635
ENSMUSG00000009030	419	389	289	323	457	301	507	246	364	333	275	397	493	341	401	424	450	455	517	480	244	289	399	371	395	268	623	352	324	469	398	359	584	668	415	591	373	445	553	478	391	359	274	426	528	518
ENSMUSG00000009035	277	266	322	275	254	298	377	367	237	409	329	405	405	224	325	337	390	390	517	562	443	298	470	597	328	277	228	305	327	389	345	297	513	554	462	553	509	395	539	638	521	539	404	683	761	650
ENSMUSG00000009047	0	0	0	0	0	0	0	0	0	0	0	0	0	0	0	0	0	0	0	0	0	0	0	0	0	0	0	0	0	0	0	0	0	0	0	0	0	0	0	0	0	0	0	0	0	0
ENSMUSG00000009070	0	0	0	0	0	0	0	0	0	0	0	0	0	0	0	0	0	0	0	0	0	0	0	0	0	0	0	0	0	0	0	0	0	0	0	0	0	0	0	1	0	0	0	0	0	0
ENSMUSG00000009073	359	480	429	472	399	424	488	389	345	399	345	461	535	414	365	342	392	382	483	371	257	246	408	316	407	477	392	445	488	430	375	396	560	555	421	436	336	317	497	303	314	189	222	363	411	425
ENSMUSG00000009075	0	0	0	1	0	0	0	0	1	0	1	0	0	0	0	1	0	0	0	0	0	0	0	2	0	0	0	0	0	0	10	0	0	0	0	0	0	0	0	0	0	0	0	0	0	0
ENSMUSG00000009076	76	97	101	90	99	96	120	120	105	86	93	113	126	111	114	96	67	83	71	68	88	122	137	101	129	100	94	94	113	132	109	118	131	185	136	167	161	174	137	168	118	122	160	231	171	146
ENSMUSG00000009079	580	673	603	588	639	530	768	590	633	675	474	666	857	543	620	538	703	731	830	777	586	446	637	713	691	555	555	550	614	894	762	736	1121	1095	1086	1195	1045	946	1002	1387	1170	1124	837	1140	1471	1069
ENSMUSG00000009090	573	602	609	696	733	804	842	920	814	908	854	891	1119	701	667	690	734	733	1006	883	822	669	781	868	720	637	494	641	842	867	856	936	1031	1266	1044	1152	1004	835	910	1109	960	978	742	1055	1104	1159
ENSMUSG00000009092	17	18	15	27	12	4	18	36	33	12	16	18	23	4	26	22	12	25	10	12	11	8	17	25	17	20	101	30	51	28	11	180	243	157	50	97	104	91	152	204	171	84	137	207	183	246
ENSMUSG00000009093	0	0	0	0	0	0	0	0	0	0	0	0	0	0	0	0	0	1	0	0	0	0	0	0	0	0	0	0	0	0	0	0	0	0	0	0	0	1	0	0	0	0	0	0	0	0
ENSMUSG00000009097	0	0	1	1	0	0	0	1	0	0	0	0	0	0	0	0	0	1	0	0	0	0	0	2	0	1	0	0	0	0	0	0	0	1	1	0	1	0	3	11	10	3	3	21	18	16
ENSMUSG00000009108	18	17	15	20	21	15	0	17	17	10	6	14	54	38	22	24	0	13	10	7	5	11	4	14	19	0	32	28	13	10	17	33	28	26	23	37	23	22	31	14	10	5	0	16	22	14
ENSMUSG00000009112	582	579	590	648	554	590	737	783	681	765	612	890	947	610	600	755	754	765	886	966	674	527	771	795	552	555	525	559	653	684	723	737	768	945	748	928	543	521	631	431	439	392	263	349	503	463
ENSMUSG00000009114	0	0	0	0	0	0	0	0	0	0	0	0	0	1	0	0	0	1	0	0	0	0	0	0	0	0	0	0	0	0	0	0	0	0	0	0	0	0	0	0	0	0	0	0	0	0
ENSMUSG00000009115	4	3	2	2	4	1	1	2	0	1	0	1	4	3	6	2	3	1	2	4	1	2	3	2	1	2	1	0	0	1	2	1	1	0	0	1	1	0	3	0	1	0	1	1	4	1
ENSMUSG00000009145	135	147	148	126	109	86	143	121	98	94	101	86	195	161	127	111	161	93	149	137	152	161	227	146	112	111	91	96	84	149	107	79	105	164	103	133	135	165	114	125	164	119	106	138	136	179
ENSMUSG00000009185	1	2	1	5	0	2	1	3	2	2	0	2	4	1	2	2	0	2	1	0	0	4	2	2	9	1	5	31	7	121	75	66	125	413	107	465	2381	1865	1657	3784	1740	2703	1813	2261	3676	5398
ENSMUSG00000009207	75	65	30	49	39	29	61	26	36	32	37	49	65	36	63	22	81	48	99	80	42	35	71	80	50	32	54	55	36	58	45	53	73	78	86	69	71	93	98	88	109	93	67	102	96	95
ENSMUSG00000009210	0	0	0	0	0	0	0	0	0	0	0	0	0	0	0	0	0	1	1	0	0	1	1	0	0	1	0	0	0	0	0	1	0	0	0	0	1	1	0	2	0	0	0	1	1	0
ENSMUSG00000009214	0	0	0	0	0	0	0	1	0	0	0	0	0	0	0	0	0	0	0	0	0	0	0	0	0	0	0	0	0	0	0	0	2	0	1	0	2	0	2	2	0	2	0	1	1	2
ENSMUSG00000009216	0	0	0	0	0	0	0	0	0	0	0	0	0	0	1	0	1	0	0	1	0	1	0	1	0	0	0	0	0	0	0	0	0	0	0	0	1	0	1	0	2	0	0	0	0	0
ENSMUSG00000009246	0	0	0	1	1	0	0	1	0	0	0	1	0	0	0	1	2	0	0	0	0	1	0	0	0	0	0	0	0	0	0	0	0	0	0	1	0	0	2	1	1	0	0	0	0	0
ENSMUSG00000009248	0	0	0	0	0	0	0	0	0	0	0	0	0	0	1	0	0	0	0	0	0	0	1	0	0	0	3	0	1	0	0	0	1	0	1	0	1	1	0	1	3	1	5	0	5	5
ENSMUSG00000009281	7812	8361	11403	8333	7555	9857	11593	9356	7785	9560	7469	8253	11776	8505	7068	8569	8185	6241	6417	5859	8259	9919	10983	8219	8617	11376	7462	7653	8630	10208	7751	8519	6750	9638	7381	7569	9569	8707	10088	8760	7532	8480	8958	11013	9257	7849
ENSMUSG00000009291	2808	2620	2791	2911	3100	3186	5051	3951	3391	3724	3523	4279	5122	3296	4305	4305	4289	4019	4322	4790	4574	3516	5481	4872	3192	3135	2891	2779	3473	4353	2872	3090	3620	4188	3653	3854	3487	3148	3635	3430	3339	3155	2724	3598	3828	3255
ENSMUSG00000009292	20	29	39	66	22	38	55	36	8	30	11	13	63	44	27	35	21	9	32	36	7	5	94	78	104	31	43	65	27	178	120	87	93	192	85	94	104	48	49	92	142	36	54	55	91	50
ENSMUSG00000009293	297	485	418	440	616	460	605	619	627	470	441	580	706	442	314	516	513	475	428	479	323	356	578	330	435	470	545	474	684	672	602	569	878	954	720	724	524	479	798	475	435	473	352	531	696	684
ENSMUSG00000009350	0	0	0	1	1	0	0	0	0	1	0	0	2	0	0	2	0	0	1	0	0	0	0	2	1	0	3	1	0	1	5	2	8	30	27	2	822	225	441	569	965	274	454	643	752	713
ENSMUSG00000009356	0	0	0	0	0	0	0	0	0	0	0	0	0	0	0	0	0	0	0	0	0	0	0	0	0	0	0	0	0	0	0	0	0	0	0	0	0	0	0	0	0	0	0	0	0	0
ENSMUSG00000009376	1071	771	732	643	847	803	1006	582	881	1115	895	1151	1108	793	944	1016	1094	1066	1285	1306	919	716	1007	1154	689	560	774	686	647	798	654	652	1032	901	764	985	473	572	639	804	753	726	533	751	770	770
ENSMUSG00000009378	979	800	687	728	593	549	877	489	533	558	506	861	786	578	725	785	921	940	1013	1218	523	521	738	812	879	590	1061	761	477	639	498	443	817	861	691	999	712	755	993	912	782	796	558	824	1029	911
ENSMUSG00000009394	1	2	3	1	2	1	2	2	0	2	4	1	2	2	1	4	1	3	1	0	1	3	3	3	1	0	2	2	0	3	4	2	0	4	1	4	6	5	2	8	2	5	9	2	17	5
ENSMUSG00000009406	75	122	77	76	68	73	88	94	79	102	75	99	143	73	70	86	69	79	75	85	62	59	86	81	103	128	91	103	96	115	105	104	120	202	114	159	122	121	112	81	89	76	72	96	135	120
ENSMUSG00000009418	47	197	87	85	50	123	150	122	66	68	131	150	79	54	122	134	76	63	64	70	67	63	80	67	112	153	54	143	100	62	132	121	186	189	114	181	141	110	134	161	200	142	94	169	172	289
ENSMUSG00000009470	1068	953	664	803	615	640	746	570	598	836	622	900	1037	526	821	888	1130	951	1534	1337	757	607	927	1112	882	610	807	853	589	763	734	626	1100	987	803	1314	757	849	1002	1272	1167	1170	721	1069	1318	1277
ENSMUSG00000009471	0	0	0	0	0	0	0	0	0	0	0	0	0	0	0	0	0	0	0	0	0	0	0	0	0	0	0	0	0	0	0	0	0	0	0	0	0	0	0	0	0	0	0	0	0	0
ENSMUSG00000009487	0	0	0	0	0	0	0	0	0	0	0	0	0	0	0	0	0	0	0	0	0	0	0	0	0	0	0	0	0	0	0	0	0	0	0	0	0	0	0	0	0	0	0	0	0	0
ENSMUSG00000009535	114	142	118	105	116	91	121	112	125	99	86	117	157	148	120	137	115	110	142	182	96	91	165	96	121	99	154	142	122	153	136	133	191	237	150	217	164	184	254	235	185	207	156	194	218	212
ENSMUSG00000009545	39	49	42	39	45	46	51	54	46	42	43	32	44	40	33	49	40	28	37	33	32	20	55	50	53	46	27	48	43	48	45	56	52	66	43	53	37	43	51	33	31	36	23	41	35	39
ENSMUSG00000009549	799	1180	1086	1109	771	887	872	1073	689	742	557	721	1249	899	611	773	474	520	446	487	436	516	775	484	1116	1262	1051	1138	1042	1297	1004	995	1028	1560	1000	1275	1406	1144	1426	846	695	693	739	1097	927	825
ENSMUSG00000009551	0	1	1	0	0	0	0	0	0	0	0	0	0	0	0	0	0	0	0	0	0	0	0	0	0	0	0	0	0	1	0	0	0	0	0	0	0	0	0	0	0	0	0	0	0	0
ENSMUSG00000009555	255	287	265	263	307	306	332	332	317	333	312	367	403	278	341	248	353	399	300	379	316	287	474	416	381	238	270	269	319	450	356	340	380	676	498	458	624	629	633	747	665	691	924	1320	789	614
ENSMUSG00000009563	330	367	411	354	390	396	571	520	430	497	436	528	589	435	523	543	382	497	416	465	500	397	599	572	425	412	449	282	456	450	419	413	583	700	605	699	603	568	633	601	532	454	437	670	785	676
ENSMUSG00000009566	1090	1503	1115	1405	2147	2106	2783	3107	2092	2152	1967	1898	2802	2023	2232	2197	1605	2140	2487	2514	1854	1794	2312	2010	1252	1161	815	917	2296	2311	1956	1874	2067	2331	1924	1837	1161	1193	1632	1196	975	1058	1464	1446	1266	825
ENSMUSG00000009569	190	154	183	176	207	202	205	301	163	230	273	325	254	266	209	188	240	219	235	202	179	105	204	255	105	180	135	171	230	214	324	311	365	390	288	240	263	294	414	368	245	283	208	234	394	341
ENSMUSG00000009575	340	466	292	303	294	277	347	189	203	248	205	378	466	216	262	332	379	336	409	441	186	230	377	283	350	302	408	364	263	311	338	286	543	522	374	554	318	243	368	443	343	451	227	411	522	552
ENSMUSG00000009580	0	0	0	0	0	0	0	0	0	0	0	0	0	0	0	0	0	0	0	0	0	0	0	0	0	0	0	0	0	0	0	0	0	0	0	0	0	0	0	0	0	0	0	0	0	0
ENSMUSG00000009585	24	63	92	44	56	40	47	53	67	92	78	27	76	17	34	48	46	46	30	34	70	40	140	72	87	71	96	155	99	285	246	228	300	479	208	553	339	307	321	274	319	338	232	508	722	490
ENSMUSG00000009588	0	0	0	0	0	0	0	0	0	0	0	0	0	0	0	0	0	0	0	0	0	0	0	0	0	0	0	0	0	0	0	0	0	0	0	0	0	0	0	0	0	0	0	0	0	0
ENSMUSG00000009596	0	0	0	0	0	0	0	0	0	0	0	0	0	0	0	0	0	0	0	0	0	0	0	0	0	0	0	0	0	0	0	0	0	0	0	0	1	0	0	0	0	0	0	0	0	0
ENSMUSG00000009614	11526	11516	13877	11390	12094	12516	20190	16201	17070	17519	15645	14097	20404	12098	16112	14189	16516	10988	16007	15615	18367	15399	17821	15018	12373	10552	8145	8701	12716	14300	10594	10208	9277	9176	10873	8957	5994	5831	6651	4585	5376	5276	2869	4641	4647	3655
ENSMUSG00000009621	544	553	530	499	530	543	698	641	528	684	514	725	758	468	535	680	606	526	783	697	530	413	684	715	569	577	440	469	666	683	662	598	937	1079	813	974	679	673	782	672	695	630	439	691	774	637
ENSMUSG00000009628	0	2	0	0	0	0	0	0	0	0	0	0	1	0	0	0	0	0	0	0	0	0	0	0	0	0	0	0	0	0	0	0	0	0	0	0	0	0	1	0	0	0	0	0	2	0
ENSMUSG00000009630	496	544	619	526	531	484	630	625	483	602	487	699	804	542	520	633	682	597	662	609	586	467	784	710	521	487	562	477	595	748	646	638	777	1028	754	989	856	794	1022	993	920	809	789	982	1162	1096
ENSMUSG00000009633	544	616	521	797	1564	681	1138	1362	734	829	1046	1185	868	3801	995	777	1041	1409	1342	1847	570	965	2210	648	965	697	1132	674	943	1079	550	1357	603	621	465	289	476	656	907	444	346	381	320	461	475	391
ENSMUSG00000009640	63	72	84	85	67	95	128	111	83	121	101	88	92	93	78	95	95	98	129	107	117	90	146	123	99	81	70	77	95	124	94	117	111	146	145	132	140	114	161	195	141	197	174	245	172	144
ENSMUSG00000009646	777	1218	1065	1113	905	1019	1287	1497	910	1219	933	1209	1676	1302	943	1192	774	891	782	937	923	991	1429	947	1183	1223	875	1162	1297	1549	1022	1359	1179	1676	1265	1300	1025	993	1161	668	586	558	653	636	778	574
ENSMUSG00000009647	226	227	170	191	294	323	476	396	345	353	314	344	445	300	449	339	311	345	401	363	338	360	404	455	200	190	154	151	283	332	294	302	287	301	244	246	209	184	262	295	222	176	202	284	272	269
ENSMUSG00000009654	503	627	717	642	482	687	720	817	440	799	548	737	828	488	721	655	656	564	777	654	627	528	894	795	778	669	355	709	732	594	665	807	617	764	544	740	450	449	464	365	404	317	285	339	437	402
ENSMUSG00000009670	0	1	0	0	0	0	0	0	1	0	0	0	0	0	0	0	0	0	0	0	1	0	0	0	0	0	0	0	0	0	0	0	0	0	0	0	1	0	0	0	0	0	0	0	0	0
ENSMUSG00000009681	363	391	374	382	385	418	535	498	461	526	479	539	541	435	448	406	476	407	593	524	425	294	574	487	387	351	277	333	446	450	393	409	579	623	511	562	351	395	457	517	429	418	367	489	510	531
ENSMUSG00000009687	71	86	94	85	82	91	98	116	61	104	62	88	165	78	82	95	62	78	89	87	82	63	151	83	145	110	141	223	130	434	318	261	571	820	466	818	911	782	910	852	657	660	544	914	1026	986
ENSMUSG00000009731	1	3	2	2	1	0	2	3	0	2	0	2	0	1	1	0	3	2	0	2	0	1	2	2	0	2	0	2	0	1	0	1	6	7	6	6	6	8	8	8	7	15	4	15	9	15
ENSMUSG00000009733	46	65	60	65	64	44	91	65	68	49	55	60	75	67	68	55	66	62	65	76	45	45	67	71	44	54	47	57	84	70	61	59	77	62	68	53	69	84	78	56	78	65	47	90	108	81
ENSMUSG00000009734	0	0	0	0	0	0	0	0	0	0	0	0	0	0	0	0	0	0	0	0	0	0	0	0	0	0	0	0	0	0	0	0	0	0	0	0	0	0	0	0	0	0	0	0	0	0
ENSMUSG00000009739	36	58	70	72	41	43	53	65	67	79	63	81	84	45	54	67	63	49	62	52	66	43	58	67	63	60	50	64	67	61	98	71	104	93	80	98	85	60	92	126	120	82	69	119	128	104
ENSMUSG00000009741	643	673	572	616	562	538	806	703	592	662	547	701	830	538	559	600	737	658	762	845	582	487	831	722	593	523	482	504	606	632	589	599	740	751	649	757	594	538	736	639	580	559	392	631	611	542
ENSMUSG00000009772	139	110	167	140	142	124	160	133	139	169	128	199	109	122	109	144	157	116	124	151	87	98	187	116	128	119	98	161	112	249	178	174	325	328	291	275	240	208	214	230	172	179	181	247	292	219
ENSMUSG00000009828	196	202	201	178	218	188	244	165	206	207	203	186	368	200	225	209	161	214	232	261	159	152	180	234	150	204	219	163	173	193	181	138	355	286	203	264	190	135	174	230	191	194	106	200	241	316
ENSMUSG00000009863	2811	2764	3699	2919	2544	3282	3993	3083	2611	3338	2784	3040	4476	3068	3003	2910	3022	2397	2609	2393	3124	3477	4153	3219	3146	3431	2688	2483	2982	3559	2751	2659	2349	3147	2532	2753	2400	2455	2519	2314	2256	2118	2071	2812	2154	1791
ENSMUSG00000009876	1	0	1	0	0	0	2	1	2	2	1	0	12	1	2	3	2	3	0	2	1	0	2	3	2	0	1	2	3	5	4	1	10	7	10	6	28	17	21	32	26	22	15	36	39	34
ENSMUSG00000009894	615	626	616	615	768	654	939	750	892	780	717	883	982	735	761	735	686	725	757	838	732	670	819	876	759	596	609	544	788	825	723	801	845	927	1002	870	611	532	603	590	635	582	441	605	662	618
ENSMUSG00000009900	0	0	0	0	0	0	0	0	0	0	0	0	0	0	0	0	0	0	0	0	0	0	0	0	0	0	0	0	0	0	0	0	0	1	0	0	0	0	0	0	0	0	0	0	0	0
ENSMUSG00000009905	367	309	274	284	211	191	284	366	200	274	192	464	468	266	323	333	400	377	457	659	335	225	449	375	290	270	347	240	299	372	265	276	336	422	341	377	271	233	356	311	293	329	165	254	279	217
ENSMUSG00000009907	686	666	500	519	530	470	710	359	533	711	530	727	892	464	637	699	891	740	1039	1083	585	530	716	849	598	390	645	568	474	662	587	507	818	813	713	885	712	822	975	863	796	789	562	873	928	884
ENSMUSG00000009927	6133	11202	11041	10564	6052	8545	6592	11632	6228	7485	6321	7153	11053	9704	5618	7935	3882	3795	3117	3550	3759	4837	7177	4516	11088	13326	8270	11702	10651	9497	9908	10701	7881	13668	8406	10998	11503	8181	10127	4663	4498	3802	3709	5047	5514	4911
ENSMUSG00000009941	0	0	0	1	0	0	0	0	0	0	0	0	0	0	0	0	0	0	0	0	0	0	0	0	0	0	0	0	0	2	0	0	0	0	1	1	0	0	0	0	0	1	0	0	0	0
ENSMUSG00000009995	294	332	335	297	328	305	392	364	300	289	258	341	424	231	256	324	333	290	343	331	270	276	301	317	350	344	267	269	395	486	255	264	325	400	276	359	433	310	363	316	258	200	181	445	301	257
ENSMUSG00000010021	3	3	5	0	4	5	3	9	5	8	0	0	13	1	1	3	8	1	6	2	2	4	8	4	7	4	0	6	6	14	16	13	12	15	20	17	17	17	18	17	17	11	11	20	20	15
ENSMUSG00000010025	3768	4194	3679	3428	2710	3198	4282	5512	3899	4600	4164	5788	3458	3083	4596	4023	6591	7011	7942	11668	6154	4908	6152	6527	4061	3237	2608	2961	3347	3128	2699	2555	2995	2780	2720	2478	1382	1439	1720	1406	1820	1960	944	1575	1844	1821
ENSMUSG00000010044	0	1	3	0	0	1	0	1	0	0	0	0	1	1	1	1	2	0	1	0	0	0	2	0	1	3	0	0	2	1	0	0	1	1	2	0	1	3	0	0	3	2	0	1	2	0
ENSMUSG00000010045	231	211	211	216	270	243	370	314	259	287	286	317	297	200	249	280	359	319	305	368	308	227	377	392	213	230	232	210	266	291	278	275	357	430	329	383	343	281	370	389	325	356	262	462	403	371
ENSMUSG00000010047	467	443	475	447	419	445	593	628	479	603	478	580	686	478	462	586	474	562	623	689	715	502	692	655	486	482	373	435	517	599	488	534	647	711	524	669	621	542	625	573	549	582	634	682	657	573
ENSMUSG00000010048	509	479	599	477	374	497	588	535	492	533	451	649	734	491	482	533	475	495	481	524	546	530	654	637	562	590	510	552	527	530	413	490	523	686	633	676	484	430	530	538	401	518	427	633	543	467
ENSMUSG00000010051	263	310	265	321	296	264	232	401	327	258	202	282	197	277	227	284	303	196	547	447	196	209	217	251	272	235	267	232	140	196	192	303	236	187	207	250	148	57	169	139	143	119	52	97	98	106
ENSMUSG00000010054	436	540	635	580	483	479	615	604	537	504	470	620	700	536	413	565	475	437	433	573	468	423	703	438	575	617	513	565	567	660	566	589	617	813	686	665	572	531	750	543	439	440	491	740	558	427
ENSMUSG00000010057	149	160	184	161	147	155	225	193	147	179	173	201	232	197	186	180	180	170	174	185	168	165	270	194	158	171	156	161	200	175	141	142	176	210	152	168	114	131	143	174	126	131	130	215	165	169
ENSMUSG00000010064	13802	7679	12994	10595	7241	8832	15271	7509	10506	14713	13332	9706	16614	6854	12475	10123	14687	11069	25575	17901	22159	10060	16248	22519	10165	9244	9295	6266	7101	9278	7432	7361	8541	7335	10122	10110	6827	6983	7414	10390	11628	10673	8112	12408	11026	8589
ENSMUSG00000010066	0	0	0	0	0	0	0	0	0	0	0	0	0	0	0	0	0	0	0	0	0	0	0	0	0	0	0	0	0	0	0	0	0	0	0	1	0	0	1	0	0	0	0	3	1	1
ENSMUSG00000010067	42	68	54	60	49	65	81	69	22	39	44	65	63	44	58	52	73	42	46	47	31	34	88	71	83	87	40	94	86	86	73	72	151	193	129	130	214	221	211	223	132	215	115	242	243	191
ENSMUSG00000010080	0	0	3	5	6	1	0	2	3	1	4	3	1	0	3	7	5	7	6	2	1	2	0	11	7	0	3	4	2	2	0	4	0	6	1	3	0	3	1	6	2	4	2	7	5	0
ENSMUSG00000010086	0	0	0	0	0	0	0	0	0	0	0	0	0	0	0	0	0	0	0	0	0	0	0	1	0	0	0	0	0	0	0	0	0	0	0	0	0	0	0	0	0	0	0	1	0	0
ENSMUSG00000010095	482	364	407	447	542	639	759	616	591	683	648	815	675	446	571	733	744	758	934	1007	888	543	1017	1175	485	503	413	384	587	911	705	731	1013	1242	830	815	1033	768	947	1530	1167	1341	1116	1764	1803	1756
ENSMUSG00000010097	180	170	211	238	164	171	232	261	222	259	200	292	287	214	158	161	284	280	255	272	211	162	271	283	259	169	179	133	252	266	254	223	361	344	291	356	309	230	340	346	279	366	218	308	421	442
ENSMUSG00000010110	469	484	567	674	649	496	604	572	786	535	523	662	691	471	351	563	413	537	537	404	387	351	576	488	624	459	720	474	821	669	665	596	879	1049	543	580	574	453	586	382	486	421	349	546	622	567
ENSMUSG00000010122	969	917	946	978	987	1122	1889	1242	975	1272	1428	1166	1360	1004	1549	1158	1588	1461	2007	2153	1986	1215	1772	1895	937	891	782	755	925	1199	838	851	775	642	792	708	608	530	686	680	903	712	583	845	792	615
ENSMUSG00000010136	0	1	0	0	0	0	0	0	0	0	0	0	0	0	0	0	0	0	0	0	1	0	1	1	0	0	1	0	0	0	0	0	0	0	0	0	0	0	0	1	0	0	0	0	0	0
ENSMUSG00000010142	2	4	7	5	2	1	3	8	0	2	2	8	9	4	10	7	3	5	10	7	2	6	7	7	11	8	5	16	5	21	13	19	25	26	11	42	66	58	71	101	118	101	68	149	131	159
ENSMUSG00000010154	0	0	4	2	2	0	1	1	1	3	2	1	3	1	2	1	0	0	0	1	0	0	3	1	0	3	3	4	1	2	4	5	1	17	5	3	11	8	13	15	17	10	7	13	18	14
ENSMUSG00000010175	1224	1026	1038	1181	1259	1087	1340	1061	1750	1437	1128	1439	1369	1031	859	1360	1775	1577	1664	1681	868	744	1164	1197	1168	804	955	1253	1380	1048	1330	1019	1673	1117	1223	1293	631	731	972	934	1075	905	474	754	931	823
ENSMUSG00000010205	299	319	344	290	368	372	425	426	432	391	358	423	393	295	287	321	366	315	425	389	287	316	468	416	365	351	263	330	431	447	523	388	662	853	613	732	430	364	440	483	468	409	310	603	605	562
ENSMUSG00000010277	2366	2582	2379	2498	2495	2256	3042	2383	2470	2369	2163	2756	3373	2362	2400	2555	2029	1844	2326	2292	1423	1597	2411	1949	2561	1992	1986	2348	2329	2412	2443	2141	2953	2997	2747	2941	1764	1643	2023	1532	1598	1418	973	1488	1820	1761
ENSMUSG00000010290	178	224	196	185	143	184	207	199	151	152	117	182	220	150	177	174	207	159	191	204	112	101	261	147	190	153	168	224	194	199	191	163	217	229	178	265	129	175	204	141	131	104	90	123	138	156
ENSMUSG00000010307	178	258	239	249	204	213	180	333	182	265	196	228	349	192	168	213	199	174	175	155	225	194	294	252	373	326	244	377	326	412	534	506	606	1030	459	855	830	762	839	717	628	597	538	660	737	725
ENSMUSG00000010311	0	0	0	1	0	0	0	0	1	1	0	0	3	0	1	0	0	0	2	1	2	0	1	1	0	0	3	0	0	0	1	2	2	2	3	0	1	3	2	3	3	2	3	0	3	9
ENSMUSG00000010342	0	5	3	6	0	5	1	0	1	1	2	0	3	2	3	3	2	2	3	2	1	2	5	1	8	0	2	4	2	8	10	7	11	13	5	13	5	12	21	4	2	8	5	2	4	6
ENSMUSG00000010358	345	328	419	378	350	358	509	411	363	409	326	385	488	388	395	386	335	360	360	411	301	318	493	364	448	380	497	401	421	655	466	474	644	700	695	752	457	485	565	588	417	514	524	792	645	615
ENSMUSG00000010362	138	205	279	201	156	194	202	243	151	165	148	201	246	162	143	195	121	126	111	147	140	182	272	164	210	300	174	187	225	210	151	151	157	238	170	131	124	111	144	98	80	113	97	179	134	124
ENSMUSG00000010376	633	725	719	695	644	687	860	813	535	592	592	706	1057	690	660	765	525	593	490	593	577	582	925	570	781	745	787	726	685	1030	735	825	859	1185	911	1041	1127	1106	1220	1049	807	835	985	1346	1059	810
ENSMUSG00000010392	469	499	501	496	486	494	640	554	479	484	451	561	671	443	588	533	565	462	680	669	478	404	628	676	563	521	404	458	486	641	581	534	649	798	595	785	544	610	648	626	543	521	373	597	658	563
ENSMUSG00000010406	668	963	1046	899	638	812	947	903	626	749	665	787	1184	820	733	793	592	489	537	515	604	652	1008	624	983	997	817	1014	804	1001	754	816	805	1292	907	1107	1133	1007	1065	934	741	709	975	1340	903	740
ENSMUSG00000010435	0	0	0	0	0	0	0	0	0	0	0	0	0	0	0	0	0	0	0	0	0	0	0	0	0	0	0	0	0	0	0	0	0	0	0	0	0	0	0	0	0	0	0	0	0	0
ENSMUSG00000010453	464	482	457	453	360	399	442	566	362	462	394	527	653	389	391	471	518	400	571	506	480	376	606	523	526	492	365	425	563	520	427	424	609	650	541	633	494	449	482	469	488	443	356	388	493	386
ENSMUSG00000010461	2	6	3	1	1	3	0	2	3	3	0	2	5	5	1	0	4	1	2	3	2	4	3	2	2	4	2	3	2	3	1	4	8	7	5	6	9	4	6	6	10	4	1	4	4	8
ENSMUSG00000010476	0	1	3	0	0	1	0	2	3	2	0	3	1	2	2	0	1	2	5	0	0	1	2	3	1	0	1	1	1	1	0	0	1	3	1	0	2	6	3	0	2	3	1	0	1	1
ENSMUSG00000010505	0	0	0	0	0	0	0	0	0	0	0	0	0	0	0	0	0	0	0	0	0	0	0	0	0	0	0	0	0	0	0	0	0	0	0	0	0	0	0	0	0	0	0	0	0	0
ENSMUSG00000010517	624	556	532	529	472	465	682	443	538	655	559	734	834	615	560	646	493	586	601	607	547	524	688	612	601	494	581	536	600	636	531	475	608	657	589	663	447	460	533	429	435	400	306	400	541	472
ENSMUSG00000010529	0	0	0	0	0	0	0	0	0	0	0	0	0	0	0	2	0	0	0	0	0	0	0	1	0	0	0	0	0	0	0	0	1	0	1	0	13	7	1	16	7	11	9	19	25	20
ENSMUSG00000010538	32	63	56	54	29	49	55	57	27	56	47	36	81	64	48	48	45	39	23	28	22	29	55	21	77	89	43	71	50	57	53	49	22	86	36	53	40	30	28	26	12	9	8	38	29	16
ENSMUSG00000010554	164	148	190	196	162	260	371	130	119	165	184	178	190	192	167	160	174	274	269	263	113	91	207	193	156	91	117	101	120	277	113	116	190	222	226	238	146	143	188	172	152	137	89	201	189	177
ENSMUSG00000010592	0	1	1	1	2	0	0	0	0	0	0	0	0	0	1	1	1	1	1	0	0	0	1	0	0	0	1	1	0	0	0	0	0	1	0	1	0	0	1	0	0	0	0	0	0	2
ENSMUSG00000010601	1344	1792	2073	1497	1250	1499	2820	1666	1309	1649	1656	1442	2035	1455	2332	2169	1841	1893	2354	2238	2091	1984	3018	2007	1851	1598	942	1423	1512	2533	1208	1157	1125	1328	1238	1110	1079	856	876	767	848	789	637	1137	839	694
ENSMUSG00000010607	320	380	479	407	394	379	471	434	406	415	428	522	649	433	418	485	290	356	300	314	340	396	616	363	396	434	393	375	476	523	336	455	346	579	415	466	408	404	459	372	281	265	338	428	325	297
ENSMUSG00000010608	272	338	192	162	185	224	283	187	194	392	255	234	305	209	264	238	313	339	412	325	260	196	273	420	221	119	322	227	242	288	252	223	428	389	412	495	294	259	348	499	414	413	331	499	488	391
ENSMUSG00000010609	407	307	355	291	332	390	671	395	357	480	597	416	649	395	380	444	476	536	560	526	704	414	713	620	387	403	331	281	364	456	335	449	504	603	491	494	441	418	494	622	472	493	432	412	792	688
ENSMUSG00000010651	8888	7859	10246	8996	6728	9642	11636	14703	9698	12751	12753	16115	11143	11804	12818	9222	12178	14227	13076	18217	16510	17857	16761	16186	7594	6570	5962	4823	8249	8319	7174	6946	5464	6508	4595	4666	3468	3861	5312	4301	3730	5492	3549	6296	4201	2866
ENSMUSG00000010660	12	8	15	11	11	10	15	19	12	13	2	13	7	9	10	13	8	8	10	11	10	9	10	9	20	13	9	8	18	33	23	19	29	43	21	38	42	40	47	46	35	26	23	64	63	63
ENSMUSG00000010663	6528	5194	5625	5954	5464	7185	8584	5893	6823	8793	7830	7261	10587	6106	8403	7236	8577	8812	12971	11302	10175	7159	10766	13309	6298	5442	5877	4709	5057	6480	5957	5536	5498	6072	5778	6971	4594	4556	6086	7934	6686	6202	6408	8227	9084	7247
ENSMUSG00000010721	75	96	64	56	47	55	58	36	67	62	43	69	82	59	75	79	57	79	81	79	57	46	86	83	60	71	66	79	45	78	55	55	78	74	49	103	64	59	69	59	79	50	34	51	73	65
ENSMUSG00000010751	41	63	47	59	29	46	65	20	44	40	18	39	55	30	30	30	24	42	80	68	22	29	38	51	47	25	9	64	26	45	52	53	63	89	24	79	60	44	40	106	33	60	28	45	67	70
ENSMUSG00000010755	179	164	197	233	271	202	293	296	297	386	217	336	340	208	284	348	415	365	363	391	347	272	460	490	184	193	223	160	274	316	351	335	389	482	401	417	309	281	375	379	360	400	311	394	563	502
ENSMUSG00000010760	0	1	1	0	1	0	1	1	0	0	1	1	2	2	0	0	0	0	0	0	0	0	0	0	0	1	0	1	0	0	1	0	3	12	0	3	17	23	14	23	6	24	12	5	18	20
ENSMUSG00000010796	0	0	0	0	1	0	0	0	0	0	0	0	0	0	0	0	0	0	2	0	0	0	0	0	0	0	1	0	0	0	0	0	0	1	0	0	0	0	2	0	0	1	0	0	1	0
ENSMUSG00000010797	82	129	102	83	70	99	138	150	99	92	101	104	64	90	103	119	69	77	64	72	76	84	129	62	85	111	62	94	125	66	96	108	89	102	93	68	45	32	21	17	30	27	17	29	18	37
ENSMUSG00000010803	0	0	0	0	0	0	0	0	0	0	0	0	0	0	0	0	0	0	0	0	0	0	0	0	0	0	0	0	0	0	0	0	0	0	0	0	0	0	0	0	0	0	0	0	0	0
ENSMUSG00000010825	0	0	1	0	1	0	0	1	0	0	0	0	0	0	2	0	0	0	0	0	1	0	0	0	0	0	0	0	0	0	2	0	0	0	0	1	1	0	0	2	1	0	0	3	0	1
ENSMUSG00000010830	1	10	11	11	5	6	9	10	1	6	4	11	11	11	3	2	6	4	11	8	5	4	13	15	22	17	7	23	9	19	17	11	55	94	42	55	105	89	112	104	60	62	33	93	129	106
ENSMUSG00000010841	0	0	0	0	0	0	0	0	0	0	0	0	0	0	0	0	0	0	0	0	0	0	0	0	0	0	0	0	0	0	0	0	0	0	0	0	0	0	0	0	0	0	0	0	0	0
ENSMUSG00000010911	234	276	199	220	160	176	251	180	186	194	161	221	325	248	197	234	157	182	177	186	156	236	272	202	296	224	270	242	207	281	172	192	250	329	265	334	258	274	289	245	238	224	233	270	244	240
ENSMUSG00000010914	318	283	259	267	266	243	287	235	283	328	191	314	362	178	256	312	293	395	340	358	241	147	324	343	308	271	300	296	289	242	264	267	337	379	267	368	333	302	347	292	263	299	187	266	331	275
ENSMUSG00000010936	205	210	265	273	221	275	351	310	325	347	308	350	342	240	307	297	241	333	333	340	283	258	338	361	276	258	196	278	300	352	344	264	370	492	389	458	321	295	352	371	314	298	241	377	400	400
ENSMUSG00000011008	4	18	5	3	5	6	5	5	6	8	4	3	7	2	5	3	4	5	3	3	4	5	8	11	9	5	6	11	10	17	23	15	18	55	27	55	45	36	44	44	37	28	12	26	47	51
ENSMUSG00000011034	11	10	22	27	20	36	16	20	21	44	28	37	27	26	51	30	32	38	47	45	47	30	26	93	27	18	24	22	29	18	20	17	31	43	29	45	13	12	24	27	34	23	19	38	31	43
ENSMUSG00000011096	591	635	621	616	633	662	807	777	782	772	724	793	921	677	602	737	675	621	556	695	689	767	910	747	582	659	525	567	806	815	684	676	778	952	773	766	685	586	657	629	566	535	535	702	682	568
ENSMUSG00000011114	526	520	554	575	472	483	644	634	619	620	595	583	1015	640	557	646	504	604	604	616	471	576	659	627	695	555	791	545	593	834	608	663	849	1189	878	940	792	675	817	852	707	689	576	800	963	945
ENSMUSG00000011118	0	0	0	0	0	0	0	0	0	0	0	0	0	0	0	0	0	0	0	0	0	0	0	0	0	0	0	0	0	0	0	0	0	0	0	0	0	0	0	0	0	0	0	0	0	0
ENSMUSG00000011148	279	232	319	246	197	304	387	220	245	300	296	296	397	245	352	297	389	259	445	317	490	436	604	460	227	226	176	211	194	321	218	220	229	294	253	297	333	282	294	321	371	293	297	473	386	375
ENSMUSG00000011154	0	0	0	0	0	0	0	0	0	0	0	0	0	0	0	0	0	0	0	0	0	0	0	0	0	0	0	0	1	0	0	0	0	0	0	1	0	0	0	0	0	2	0	0	0	0
ENSMUSG00000011158	135	196	183	129	146	155	205	152	180	177	136	189	248	127	151	175	161	142	168	164	150	137	204	182	178	155	170	167	167	202	181	154	201	220	194	233	200	172	215	235	191	164	147	249	212	160
ENSMUSG00000011171	0	0	0	0	1	0	0	0	0	0	0	0	0	1	1	0	0	0	0	0	0	0	1	0	0	0	0	0	0	0	0	0	0	2	0	1	0	0	2	0	3	2	0	1	1	1
ENSMUSG00000011179	1347	1238	1170	1428	1170	1224	1594	1072	1073	867	878	1158	2139	1450	1456	1364	919	991	1000	1094	639	1038	1316	1029	1496	1166	1609	1446	1044	1191	961	1097	1161	1363	1032	1391	1352	1281	1677	1396	963	953	830	1496	1321	1541
ENSMUSG00000011254	28	35	18	38	22	21	29	32	22	30	21	21	45	33	24	41	28	28	21	25	25	21	33	22	21	27	20	21	27	56	42	43	57	63	32	44	42	39	47	53	38	44	35	50	53	49
ENSMUSG00000011256	22	25	27	18	13	43	21	31	30	37	24	28	44	28	28	23	15	25	24	15	22	10	35	19	36	28	26	48	28	54	83	45	174	215	79	142	187	156	207	225	220	170	99	175	263	267
ENSMUSG00000011257	410	348	339	357	383	378	449	446	431	429	396	396	639	445	387	469	395	396	494	509	373	304	335	476	453	423	405	268	474	358	355	352	386	405	352	523	444	440	519	732	513	556	396	609	821	702
ENSMUSG00000011263	117	199	195	137	147	146	169	198	147	201	163	193	172	171	150	147	88	120	92	140	121	129	152	127	164	166	107	192	188	135	133	185	133	198	116	152	92	78	100	100	85	65	69	59	117	116
ENSMUSG00000011267	2	4	2	5	1	4	4	1	4	3	1	1	4	0	2	0	6	4	3	6	2	1	4	7	3	4	3	4	4	6	4	6	2	12	3	3	7	14	11	13	12	14	19	26	17	15
ENSMUSG00000011305	182	249	189	337	483	430	533	864	411	405	414	434	619	512	397	454	328	606	441	541	385	429	509	335	289	244	288	223	615	359	381	433	337	374	293	247	193	178	279	155	126	189	143	202	185	158
ENSMUSG00000011306	126	110	149	128	153	127	158	141	188	158	157	194	207	169	161	164	159	155	142	164	155	146	155	199	123	142	154	127	146	185	164	166	225	253	203	233	171	171	192	246	254	199	145	248	250	222
ENSMUSG00000011349	0	0	0	0	0	0	0	0	0	0	0	0	0	0	0	0	0	0	0	0	0	0	0	0	0	0	0	0	0	0	0	0	0	0	0	0	0	0	0	0	0	0	0	0	0	0
ENSMUSG00000011382	1865	2124	1598	1686	1264	1297	1776	1565	1217	1501	1145	1541	2270	1463	1855	1667	2057	1388	2064	2055	1559	1352	2307	1657	1731	1503	1482	1474	1270	1537	1221	1081	1234	1041	1025	1137	1001	926	1028	911	1068	1086	589	849	974	744
ENSMUSG00000011427	53	89	62	67	55	59	96	43	39	60	75	82	91	55	47	72	103	88	80	102	55	46	166	94	57	53	67	71	62	81	64	59	91	105	88	110	40	70	82	90	83	74	55	100	66	67
ENSMUSG00000011463	0	0	0	0	0	0	0	0	0	0	0	0	0	0	0	0	0	0	0	1	0	0	0	0	0	0	0	0	0	0	0	0	0	0	0	0	0	0	0	0	0	0	0	0	0	0
ENSMUSG00000011486	0	0	0	0	0	0	0	0	0	0	0	0	0	0	0	0	0	0	0	0	0	0	0	0	0	0	0	0	0	0	0	0	0	0	0	0	0	0	0	0	0	0	0	0	0	0
ENSMUSG00000011589	0	0	0	0	0	0	0	0	0	0	0	0	0	0	0	0	0	0	0	0	0	1	0	0	0	0	0	0	0	0	0	0	0	0	0	0	0	0	0	0	0	0	0	0	1	0
ENSMUSG00000011632	0	0	0	0	0	0	0	0	0	0	0	0	0	0	0	0	0	0	0	0	0	0	0	1	0	0	0	0	0	0	0	0	0	1	0	1	1	0	0	0	0	0	0	0	0	0
ENSMUSG00000011658	78	75	100	87	82	81	100	45	68	45	84	129	137	80	42	73	80	47	43	102	95	100	77	127	124	76	80	82	64	112	94	114	111	128	100	155	110	49	161	72	96	88	75	123	63	88
ENSMUSG00000011751	0	2	0	1	0	2	0	1	0	0	0	0	1	0	0	0	0	0	1	1	3	0	0	0	1	5	0	0	1	3	1	2	4	5	3	1	6	2	7	0	3	4	2	4	7	1
ENSMUSG00000011752	2515	2240	2622	2491	2503	2827	3593	2931	2681	3146	2792	3218	4544	2860	2966	2863	2318	2729	2720	2926	2373	2368	3562	3045	2552	2399	2428	2525	2973	3712	2864	2876	3570	4677	3372	4300	4086	3538	4040	4300	3459	3262	2632	3556	3902	3538
ENSMUSG00000011831	908	1037	625	693	545	533	833	387	498	719	528	708	1051	453	825	784	1027	864	1303	1171	638	510	806	848	625	486	881	774	531	569	530	537	787	586	520	808	507	607	756	1068	993	827	568	805	987	971
ENSMUSG00000011832	73	111	74	56	46	65	78	77	79	92	74	62	118	62	80	92	45	78	92	68	81	63	91	74	82	75	53	83	79	81	84	74	111	142	125	115	86	68	97	92	86	83	63	114	100	107
ENSMUSG00000011837	103	116	129	108	122	135	184	235	165	197	148	166	234	141	143	163	163	180	181	152	200	144	203	193	140	143	101	120	159	182	188	162	265	299	233	282	211	179	226	229	208	204	222	302	262	193
ENSMUSG00000011877	139	193	159	158	144	167	189	201	191	235	164	217	197	137	145	191	158	148	172	159	166	154	230	213	177	185	140	167	190	258	253	223	329	407	256	379	308	259	289	292	252	276	182	288	369	402
ENSMUSG00000011884	142	198	202	199	140	187	191	208	147	220	160	188	297	194	150	192	130	123	156	128	127	153	265	182	244	254	188	313	266	503	453	388	690	983	550	893	674	583	707	613	541	510	372	698	807	803
ENSMUSG00000011958	631	768	566	593	480	481	622	490	418	446	328	533	797	531	504	525	540	431	554	524	385	428	742	474	691	621	789	788	525	817	633	510	729	857	648	938	820	733	905	778	771	665	618	922	901	827
ENSMUSG00000011960	218	252	244	188	188	197	180	199	168	188	124	252	248	159	190	229	264	178	296	309	150	122	262	262	211	116	176	253	158	171	210	161	215	259	288	370	182	194	198	281	245	212	153	217	269	229
ENSMUSG00000012017	54	72	91	86	76	116	102	114	82	121	80	106	114	90	60	94	85	75	69	71	96	85	85	125	93	108	74	66	106	80	91	75	113	204	103	133	244	181	237	494	317	341	289	677	436	481
ENSMUSG00000012042	0	1	1	0	0	0	0	0	0	0	0	0	1	1	0	0	0	0	0	1	1	3	0	0	0	0	0	0	0	0	0	0	0	0	0	0	0	0	0	0	2	0	0	0	0	0
ENSMUSG00000012076	49	40	36	38	37	36	52	34	14	47	23	36	43	30	31	49	52	31	49	42	22	16	59	34	57	49	46	55	53	64	57	48	74	79	55	86	75	66	67	77	54	72	32	80	84	76
ENSMUSG00000012114	224	250	226	230	249	276	315	324	283	365	283	323	374	231	261	275	305	295	325	334	297	236	321	365	308	238	224	310	362	350	376	344	530	592	436	599	416	399	467	481	418	450	332	479	579	561
ENSMUSG00000012117	312	255	300	302	480	404	472	438	498	390	328	434	596	392	314	427	356	306	422	386	402	298	386	427	331	309	475	313	338	522	441	519	595	681	537	430	351	336	522	518	337	366	307	473	488	638
ENSMUSG00000012123	16	24	44	35	12	32	26	43	8	31	7	31	33	33	38	26	17	6	20	45	14	7	23	29	33	34	30	18	6	28	16	18	23	24	39	25	29	13	10	6	9	8	0	8	16	7
ENSMUSG00000012126	2	3	2	3	5	2	2	2	0	0	2	1	0	1	1	0	0	2	0	0	0	0	0	9	0	1	0	0	1	1	2	2	1	0	0	6	1	0	12	0	2	1	1	21	0	0
ENSMUSG00000012187	5	4	1	2	1	2	0	1	5	2	3	3	0	0	6	7	11	7	6	13	14	16	4	11	2	0	0	0	2	6	2	2	0	1	1	1	0	0	0	0	0	0	2	1	2	1
ENSMUSG00000012211	0	0	0	0	0	0	0	0	0	0	0	0	0	0	0	0	0	0	0	0	0	0	0	0	0	0	0	0	0	0	0	0	0	0	0	0	0	0	0	0	0	0	0	0	0	0
ENSMUSG00000012282	0	0	0	0	0	0	0	0	0	0	0	0	0	0	0	0	0	0	0	0	0	0	0	0	0	0	0	0	0	0	0	0	0	0	0	0	0	0	0	0	0	0	0	0	0	0
ENSMUSG00000012296	63	81	61	74	59	88	69	93	76	83	77	77	95	61	48	52	76	66	64	67	60	57	132	73	93	76	55	66	101	108	105	105	131	159	126	150	90	90	118	133	100	78	80	118	138	104
ENSMUSG00000012350	12	2	4	11	5	9	4	4	1	9	10	11	20	7	9	12	21	12	22	21	8	11	6	28	21	9	7	8	3	5	5	4	12	13	7	15	7	21	15	43	31	37	20	46	57	74
ENSMUSG00000012396	0	0	0	0	0	0	0	0	0	0	0	0	0	0	0	0	0	0	0	0	0	0	0	0	0	0	0	0	0	0	0	0	0	0	0	0	0	0	0	0	0	0	0	0	0	0
ENSMUSG00000012405	6052	8458	8571	7831	5857	7073	6267	8314	5255	6214	5454	6310	10289	8201	5176	6879	3810	3910	3787	3552	3975	4585	6919	4658	9255	10428	7183	9668	8707	8347	7657	8350	6858	12136	7637	9626	9479	7212	8961	4875	4522	4320	3622	4952	6479	5628
ENSMUSG00000012422	654	958	657	707	546	550	601	520	486	467	329	548	896	656	458	529	446	502	482	502	248	350	504	329	667	651	1127	854	600	787	623	608	791	1179	743	1143	852	786	934	732	528	531	422	646	656	609
ENSMUSG00000012428	1054	1201	1357	1249	1032	1152	1509	1045	1097	1341	1006	1243	1877	898	1248	1416	1817	1365	2720	2183	1381	1146	2292	1712	1489	1042	1421	1587	983	3360	2564	1689	6612	6653	5633	9786	4463	3140	4868	5521	4133	4049	3853	3916	6679	4890
ENSMUSG00000012429	164	214	187	194	135	111	163	195	110	166	92	99	235	190	77	124	151	97	108	89	85	69	141	133	173	123	210	244	126	192	155	157	120	211	145	234	176	172	264	121	128	152	128	98	139	181
ENSMUSG00000012443	15	14	18	13	8	11	8	7	5	13	17	8	47	4	8	24	17	10	43	16	11	6	13	14	21	11	17	27	38	58	46	25	124	127	82	101	66	43	58	152	99	76	50	82	100	83
ENSMUSG00000012483	219	463	311	287	201	238	226	410	159	226	149	216	301	266	152	220	122	124	112	111	97	126	269	132	339	486	422	342	349	447	329	374	267	507	339	428	382	329	398	187	185	143	149	206	225	194
ENSMUSG00000012519	58	98	93	81	60	76	83	60	59	84	67	76	135	93	107	74	64	70	116	114	62	62	128	92	118	81	120	146	71	249	215	137	435	458	362	482	366	337	412	365	293	301	298	344	433	375
ENSMUSG00000012520	0	0	0	0	0	0	0	0	0	0	0	0	0	0	0	0	0	0	0	0	0	0	0	0	0	0	0	0	0	0	0	0	0	0	0	0	0	0	0	0	0	0	0	0	0	0
ENSMUSG00000012535	426	457	401	383	420	379	554	321	447	501	390	553	545	455	475	415	518	426	722	531	395	297	373	540	376	319	277	392	396	367	456	420	625	482	537	539	355	496	509	476	475	360	263	560	625	480
ENSMUSG00000012609	121	137	200	203	135	117	134	175	158	183	104	184	236	179	165	153	165	171	148	135	149	68	193	131	193	176	203	202	200	110	188	93	192	160	97	178	118	48	130	70	124	120	22	97	129	66
ENSMUSG00000012640	75	147	60	79	55	43	69	46	21	55	34	63	56	27	50	28	109	66	74	49	53	11	67	85	50	42	98	130	49	66	53	15	73	84	46	68	82	72	103	74	93	69	32	52	63	41
ENSMUSG00000012705	0	0	0	0	0	0	0	0	0	0	0	0	0	0	0	0	0	0	0	0	0	0	0	0	0	0	0	0	0	0	0	0	0	0	0	0	0	0	0	0	0	0	0	0	1	0
ENSMUSG00000012777	0	0	0	0	0	0	0	0	0	0	0	0	0	0	0	0	0	0	0	0	0	0	0	0	0	0	0	0	0	0	0	0	0	0	0	0	0	0	0	0	0	0	0	0	0	0
ENSMUSG00000012819	0	0	0	0	0	0	0	0	0	0	0	0	0	0	0	0	0	0	0	0	0	0	0	0	0	0	0	0	0	0	0	0	0	0	0	0	0	0	0	0	0	1	0	0	0	0
ENSMUSG00000012848	5103	7903	8642	7578	5566	7019	6718	8451	6024	6633	5964	7059	11253	8485	5179	7800	3955	4015	3472	3615	4827	5040	7689	5210	8682	10254	7353	9037	8816	8528	7118	8207	7496	12033	7920	9590	10195	7847	9805	6552	5390	4794	5731	7960	7613	6318
ENSMUSG00000012889	0	2	0	0	0	0	0	0	2	0	0	6	0	2	0	0	0	1	0	0	0	0	0	0	3	0	0	0	0	3	0	0	1	13	2	6	0	10	2	2	6	1	0	1	17	2
ENSMUSG00000013033	42	79	58	52	56	46	41	70	46	61	45	64	63	47	43	52	38	46	45	55	34	44	51	39	53	73	28	57	52	49	48	50	96	115	68	94	108	73	90	136	122	111	57	119	175	189
ENSMUSG00000013076	277	479	376	405	323	306	352	383	282	329	289	366	388	288	271	383	225	195	229	208	170	248	334	230	417	437	275	447	405	268	300	334	411	464	282	369	225	199	263	151	154	143	100	170	229	242
ENSMUSG00000013083	0	0	0	0	0	0	2	0	0	0	0	1	0	0	0	0	0	0	0	0	0	0	0	0	0	0	0	0	0	0	0	0	0	0	0	0	0	0	0	0	0	0	0	0	0	2
ENSMUSG00000013089	94	106	127	96	113	133	121	110	138	131	75	132	179	93	109	112	122	107	105	95	61	64	129	88	109	100	92	101	102	158	147	179	310	326	231	316	210	164	212	178	167	159	92	147	233	310
ENSMUSG00000013091	0	0	0	0	0	0	0	0	0	1	0	0	0	0	0	0	0	0	0	0	0	0	0	0	0	0	0	0	1	0	1	0	0	0	2	0	0	0	0	0	0	0	0	0	0	0
ENSMUSG00000013150	83	82	79	45	107	198	173	142	88	136	82	105	156	188	165	158	172	144	183	85	83	100	93	97	130	58	76	88	111	99	151	124	117	183	108	102	91	92	90	98	62	48	68	137	77	56
ENSMUSG00000013155	2	8	4	5	3	1	4	3	2	5	3	2	11	7	2	5	3	2	6	5	0	2	2	1	5	2	6	5	12	9	2	5	17	17	8	16	14	10	9	19	19	19	12	16	20	23
ENSMUSG00000013158	0	0	0	0	0	0	1	0	0	0	0	0	1	1	1	0	0	0	1	0	0	0	2	0	0	0	0	0	1	1	1	0	0	0	1	0	0	0	0	0	0	0	0	0	0	0
ENSMUSG00000013160	1097	1242	1196	1193	1161	1233	1510	1389	1323	1460	1209	1533	1905	1400	1275	1441	1140	1187	1155	1170	1230	1154	1677	1431	1344	1274	1263	1242	1521	1548	1304	1261	1620	2023	1646	1867	1534	1367	1539	1288	1152	1088	1099	1541	1400	1316
ENSMUSG00000013236	46	46	31	45	30	46	50	53	40	56	40	63	46	33	37	37	52	41	63	62	59	38	67	60	42	60	18	45	35	46	45	57	74	82	55	59	79	70	62	145	123	82	81	174	162	174
ENSMUSG00000013275	47	72	63	66	24	29	36	50	36	58	39	48	77	28	29	44	48	32	50	59	31	28	59	48	54	52	45	56	36	66	84	66	147	132	85	121	96	81	97	104	122	102	62	93	103	135
ENSMUSG00000013338	0	0	0	0	0	0	0	0	0	0	0	0	0	0	0	0	0	0	0	0	0	0	0	0	0	0	0	0	0	0	0	0	0	0	0	0	0	0	0	0	0	0	0	0	0	0
ENSMUSG00000013353	0	0	0	0	0	0	0	1	0	0	0	0	0	0	0	0	0	0	0	0	0	0	0	0	0	1	0	0	0	0	0	0	0	0	0	0	0	0	5	0	1	0	0	0	0	0
ENSMUSG00000013367	3	9	13	7	10	13	10	4	12	20	13	9	13	14	10	7	10	10	10	5	9	5	16	11	10	10	5	9	7	3	12	10	8	18	9	9	5	2	8	2	3	0	3	8	4	6
ENSMUSG00000013415	1	0	0	1	2	0	1	0	0	0	0	0	0	0	0	0	0	0	1	1	0	0	0	0	0	0	0	0	0	0	0	0	0	0	0	0	0	0	0	0	0	0	0	0	0	0
ENSMUSG00000013418	0	0	0	0	0	0	0	0	2	0	0	0	0	0	0	0	0	0	0	0	0	0	0	0	1	1	0	0	0	1	0	1	0	1	0	0	1	0	1	0	0	1	0	0	0	0
ENSMUSG00000013419	14	16	27	22	23	28	16	19	16	34	17	30	19	17	17	28	20	8	17	16	15	10	16	27	31	26	22	29	17	20	16	21	33	73	28	45	53	37	57	61	52	45	35	79	69	63
ENSMUSG00000013465	288	290	297	334	362	319	456	370	354	357	339	367	466	344	356	327	351	322	385	400	355	297	458	402	323	314	293	313	368	423	359	322	508	525	375	449	413	392	459	443	389	399	344	519	547	468
ENSMUSG00000013483	0	0	0	4	6	0	0	0	0	0	0	4	1	0	0	0	4	2	6	0	0	0	9	0	1	6	2	0	1	0	1	0	2	8	0	4	0	1	2	0	0	0	11	3	8	0
ENSMUSG00000013495	85	67	90	52	65	88	111	121	125	78	121	84	126	86	90	159	109	153	149	169	151	76	123	71	130	85	84	62	111	144	121	116	103	140	116	125	134	88	110	115	91	131	108	124	187	129
ENSMUSG00000013523	0	0	1	0	0	0	0	0	0	0	0	1	0	0	0	0	0	0	0	0	0	0	0	0	1	0	0	2	0	0	1	0	2	4	2	5	5	4	12	6	2	3	5	2	4	4
ENSMUSG00000013539	273	258	246	317	412	326	328	506	320	355	115	183	275	340	346	325	280	188	79	190	270	200	470	330	188	193	215	421	400	483	317	495	461	506	406	179	318	277	421	251	138	95	175	115	281	205
ENSMUSG00000013562	1	0	0	0	0	0	0	0	0	0	0	0	0	0	0	0	0	0	0	0	0	0	0	0	0	0	0	0	0	1	0	0	0	1	0	0	0	0	0	0	0	0	0	0	0	0
ENSMUSG00000013584	3	3	6	6	4	4	5	4	3	4	8	6	14	4	6	0	1	0	5	3	4	4	4	5	8	6	3	6	1	6	3	4	24	24	15	18	28	14	19	50	36	57	20	50	64	73
ENSMUSG00000013593	2730	2672	2864	2680	2503	2867	3443	3079	2770	2958	2686	3283	4024	2818	2993	3126	2887	2710	2723	3012	2900	2732	3845	3112	3118	2971	2683	2437	3131	3198	2574	2721	2768	3305	2916	2950	2764	2674	3077	3035	2591	2753	2894	3551	2868	2323
ENSMUSG00000013611	0	0	0	1	1	1	1	0	0	0	0	0	1	0	0	0	2	0	0	1	0	0	0	0	0	0	1	0	0	0	0	0	0	4	3	2	1	1	0	3	5	1	0	3	6	5
ENSMUSG00000013622	1104	1319	1233	1199	1096	1148	1492	1178	1084	1262	1055	1460	1803	1394	1193	1388	1083	1015	988	1150	1268	1219	1647	1223	1418	1466	1262	1361	1294	1533	897	1118	962	1410	1093	1257	1446	1197	1346	1095	1042	929	1066	1203	1169	964
ENSMUSG00000013629	105	100	78	119	148	160	159	117	185	159	119	179	222	161	112	151	79	127	128	83	61	84	93	105	134	83	234	113	148	117	154	178	320	345	200	243	149	111	131	248	148	140	93	188	207	311
ENSMUSG00000013643	0	0	0	0	0	0	0	0	0	0	0	0	0	0	0	0	0	0	0	0	0	0	0	0	0	0	0	0	0	0	0	0	0	0	0	0	0	0	0	0	0	0	0	0	0	0
ENSMUSG00000013646	220	197	220	224	193	206	278	251	217	202	178	261	293	183	204	242	229	250	247	220	192	159	278	265	226	211	262	221	257	274	248	226	279	337	265	293	224	230	258	254	257	211	203	291	282	265
ENSMUSG00000013653	0	0	0	0	0	0	0	0	0	0	0	0	0	0	0	0	0	0	0	0	0	0	0	0	0	1	0	0	0	0	0	0	0	1	0	0	0	0	0	0	0	0	0	0	0	0
ENSMUSG00000013662	695	561	522	604	601	604	905	431	551	724	552	759	989	603	842	807	989	899	1202	1076	727	621	889	1028	641	509	828	512	535	744	610	583	771	760	693	918	600	642	865	816	858	770	506	761	1065	889
ENSMUSG00000013663	1794	1806	1588	1597	1183	1177	1627	941	1174	1368	1100	1434	2007	1219	1719	1507	1890	1509	2277	1944	1162	1210	1665	1413	1559	1258	1763	1881	1083	1486	1243	1170	1645	1726	1456	2075	1559	1490	1958	2115	1980	1790	1378	1955	2064	1807
ENSMUSG00000013668	0	0	0	0	0	0	0	0	0	0	0	0	0	0	0	0	0	0	0	0	0	0	0	0	0	0	0	0	0	0	0	0	0	0	0	0	0	0	0	0	0	0	0	0	0	0
ENSMUSG00000013698	478	605	582	601	544	654	663	676	489	609	527	662	846	621	530	650	413	360	410	372	362	417	699	541	619	674	468	605	662	833	812	824	1000	1403	832	1118	937	888	1127	952	733	713	652	1046	1235	1180
ENSMUSG00000013701	1551	2058	2156	1964	1775	2008	2426	2034	1688	1871	1579	2079	2713	2332	1791	2093	1393	1548	1319	1379	1234	1531	2157	1586	1993	2063	2143	2263	2247	2642	1842	1988	1976	3093	2166	2638	2078	1948	2368	1485	1101	1155	1098	1403	1582	1277
ENSMUSG00000013707	29	58	51	63	20	26	42	43	37	43	31	28	57	37	35	42	45	30	27	30	28	32	54	33	74	74	78	103	57	156	114	108	206	278	135	265	256	237	256	148	167	146	114	167	205	201
ENSMUSG00000013736	196	217	180	206	115	117	137	74	100	87	70	149	167	133	200	157	202	145	239	182	102	150	180	120	219	145	195	252	140	168	166	78	184	183	136	233	211	214	239	201	182	162	137	297	154	159
ENSMUSG00000013766	3	0	9	3	4	2	2	4	3	1	6	4	4	5	3	2	7	2	5	0	0	4	6	6	3	1	8	10	3	11	18	19	19	46	24	36	46	30	32	14	18	12	19	15	10	20
ENSMUSG00000013787	672	663	722	536	535	642	717	817	691	922	663	654	930	516	556	716	596	672	761	612	779	625	808	911	712	874	568	710	851	766	766	638	1154	1187	1015	1133	792	801	836	845	726	695	463	699	1053	843
ENSMUSG00000013822	570	955	1003	822	627	712	751	993	623	712	511	710	1026	790	510	670	399	421	359	401	415	468	736	433	852	1111	784	1009	974	913	729	804	704	1091	776	828	709	558	722	413	333	296	354	463	440	351
ENSMUSG00000013833	263	372	351	312	324	285	386	282	397	286	300	302	391	290	360	331	287	208	257	304	324	304	343	374	356	310	206	258	309	405	302	357	523	622	465	558	547	382	446	388	277	349	379	493	583	478
ENSMUSG00000013846	985	943	886	968	1446	1567	2089	1631	1409	1514	1357	1274	1919	1187	1269	1346	1534	1292	1843	1447	1089	924	2033	1186	884	789	746	886	1632	1444	1633	1392	2152	2121	1668	2133	946	914	1338	1113	846	915	833	1090	1209	1103
ENSMUSG00000013858	833	826	864	900	751	868	1336	1108	961	1223	968	1128	1200	783	947	1225	1074	1166	1161	1380	1419	812	1249	1321	880	773	736	816	1276	1046	857	1020	1228	1356	1167	1305	1344	1126	1452	1514	1136	1337	1471	1852	1441	1410
ENSMUSG00000013878	274	279	191	209	147	159	227	102	145	214	150	201	298	193	223	228	234	225	303	287	182	185	271	202	219	145	296	256	167	219	146	126	238	193	175	299	157	192	236	236	187	205	145	239	245	210
ENSMUSG00000013921	2	9	6	5	9	8	4	9	6	8	7	9	7	5	7	11	11	4	6	9	7	9	11	12	10	18	0	8	14	3	13	9	18	41	15	31	28	24	29	54	47	39	16	42	63	67
ENSMUSG00000013928	0	1	0	0	0	0	0	0	0	0	0	0	0	0	0	1	0	0	0	0	0	0	0	0	0	0	0	0	0	8	0	0	0	0	0	0	0	0	1	0	0	0	0	0	0	0
ENSMUSG00000013936	0	0	0	0	0	0	0	0	0	0	0	0	0	0	0	0	0	0	0	1	0	0	0	0	0	0	0	0	0	0	0	0	0	0	0	0	0	0	0	0	0	1	0	0	0	0
ENSMUSG00000013973	248	238	266	264	296	248	360	303	310	337	265	293	414	299	291	267	300	184	250	371	284	248	320	316	315	299	258	181	303	365	286	371	448	384	357	360	329	255	370	289	219	244	173	315	305	232
ENSMUSG00000013974	0	2	0	4	2	3	1	3	0	0	2	3	9	4	1	3	2	0	1	3	2	3	4	4	3	0	4	15	6	18	12	6	22	37	19	30	89	40	68	61	64	27	36	90	81	64
ENSMUSG00000013997	1076	1077	1270	1144	1102	1190	1562	1351	1105	1137	1119	1347	1666	1060	1210	1428	1243	1314	1403	1376	1177	1106	1699	1469	1317	1116	956	1042	1145	1280	1011	1004	1080	1398	1248	1271	1047	1103	1181	1274	1125	1093	1068	1325	1329	1150
ENSMUSG00000014030	0	0	2	0	0	0	0	0	3	0	0	0	6	0	2	0	0	0	0	0	0	3	0	4	3	2	0	2	0	1	6	0	5	14	1	0	1	3	13	31	8	13	9	61	23	0
ENSMUSG00000014039	32	42	38	31	21	28	34	35	19	25	20	22	26	28	21	42	59	26	32	32	23	20	43	30	28	29	35	38	38	27	48	38	26	45	37	59	30	20	35	33	28	19	21	35	24	35
ENSMUSG00000014074	183	186	172	233	181	159	252	143	149	220	154	200	288	98	209	121	254	298	245	321	98	120	190	176	197	174	196	206	214	208	206	80	260	311	227	318	167	118	198	134	127	154	45	183	226	135
ENSMUSG00000014075	19	32	24	36	23	11	32	14	5	20	7	15	21	11	14	14	12	20	17	11	5	8	14	19	29	30	18	29	23	58	32	20	22	48	30	40	39	62	62	50	50	51	48	52	70	43
ENSMUSG00000014077	5362	6255	5357	6007	4786	5139	6555	6709	5669	5657	5063	8391	6693	5241	5135	6978	5803	6297	6183	7560	5040	3890	7378	6315	5964	5687	5477	5355	6194	4925	4906	5108	6340	6363	5667	6371	4265	3997	4802	3841	4087	3755	2563	3386	4490	4177
ENSMUSG00000014104	0	0	0	0	0	0	0	0	0	0	0	0	0	0	0	0	0	0	0	0	0	0	0	0	0	0	0	0	0	0	0	0	0	0	0	0	0	0	0	0	0	0	0	0	0	0
ENSMUSG00000014158	6	9	6	9	3	10	4	12	6	10	9	3	6	9	6	7	8	10	8	8	7	3	13	9	14	14	7	13	10	12	4	10	10	18	10	13	21	7	7	19	9	15	14	20	12	37
ENSMUSG00000014164	45	75	35	37	29	46	27	34	45	54	80	35	90	15	24	24	47	24	60	33	43	34	44	43	52	24	21	65	39	56	67	31	50	70	20	50	10	12	7	30	16	30	5	3	28	25
ENSMUSG00000014177	300	383	322	304	287	262	403	254	232	275	184	339	510	349	369	318	324	324	345	354	278	258	447	351	353	310	492	376	289	425	269	292	370	475	277	493	480	415	512	437	372	314	256	394	448	479
ENSMUSG00000014195	288	224	280	205	291	268	387	264	232	292	251	392	426	308	292	381	425	357	440	418	309	232	445	436	274	241	331	262	262	368	358	323	448	455	379	538	359	397	482	659	627	508	366	534	738	756
ENSMUSG00000014198	0	0	0	0	0	0	0	0	0	4	0	0	0	0	0	0	0	0	0	0	0	0	0	0	0	0	0	0	9	0	0	0	0	1	0	0	1	7	2	1	1	1	0	2	1	2
ENSMUSG00000014226	410	538	336	397	258	277	371	256	187	254	163	348	452	338	322	288	379	446	397	469	168	192	349	283	412	299	761	553	258	405	248	242	353	360	276	488	286	323	467	503	409	407	342	558	523	486
ENSMUSG00000014232	39	78	55	57	81	35	85	106	93	41	81	86	89	66	75	66	92	65	78	91	77	28	76	78	75	31	88	78	69	76	48	39	55	62	72	47	87	88	83	127	85	51	56	70	110	106
ENSMUSG00000014243	136	168	202	147	94	157	193	141	117	144	124	154	218	205	154	127	106	128	101	112	112	120	186	102	171	168	152	158	143	185	135	116	139	168	168	165	175	155	181	99	102	124	114	165	121	72
ENSMUSG00000014245	34	34	51	62	63	49	54	48	29	54	60	66	60	40	51	60	72	40	41	50	38	41	65	56	65	26	71	35	84	66	47	38	67	70	96	78	68	75	60	46	61	81	50	73	60	34
ENSMUSG00000014294	1366	1616	1621	1402	1262	1339	1605	1421	1362	1376	1070	1412	2077	1569	1377	1371	1056	996	953	1044	1132	1291	1607	1130	1477	1674	1523	1452	1411	1848	1046	1338	1334	1879	1392	1647	1791	1747	1868	2027	1273	1521	2227	3294	1606	1088
ENSMUSG00000014301	351	321	372	276	372	180	261	259	190	218	197	237	356	174	179	146	173	243	93	199	169	183	389	188	325	358	275	305	146	301	275	252	120	283	293	249	183	310	473	241	99	221	196	198	178	191
ENSMUSG00000014303	15	15	31	13	16	19	25	24	20	25	16	32	21	18	14	32	18	20	28	35	14	10	33	42	28	35	14	30	22	26	37	7	63	85	48	48	52	58	81	97	86	69	40	99	113	130
ENSMUSG00000014313	5920	9314	9854	8835	5982	7855	8337	8733	6017	7407	6101	7423	10356	8442	5768	6193	3882	3823	3446	3545	3997	5109	6649	4288	8379	10626	7575	8918	8748	9227	6578	8544	4903	8329	6519	6109	7477	7058	7356	4633	3245	3852	4523	5396	3901	3246
ENSMUSG00000014329	51	39	65	52	50	54	42	47	46	57	53	77	76	44	75	76	90	92	122	82	68	36	58	175	101	69	54	75	63	63	48	50	117	199	96	179	203	164	212	468	371	334	207	496	552	580
ENSMUSG00000014349	586	641	694	644	739	719	909	823	730	867	616	866	1003	672	762	784	783	824	880	850	673	633	974	824	721	669	659	598	750	958	796	730	1071	1261	965	1260	918	869	1069	1053	873	886	695	1060	1186	1100
ENSMUSG00000014351	0	0	0	0	0	0	0	0	0	0	0	0	0	0	0	0	0	0	0	0	0	0	0	0	0	0	0	0	0	0	0	0	0	0	0	0	0	0	0	0	0	0	0	0	0	0
ENSMUSG00000014353	194	167	177	204	126	135	185	112	109	158	170	207	232	134	225	208	282	239	324	254	209	156	224	294	179	120	207	195	131	199	185	135	291	230	220	339	216	226	293	328	288	254	195	272	339	292
ENSMUSG00000014355	586	742	689	747	609	615	843	757	770	826	587	841	937	650	684	763	514	640	658	692	437	495	764	624	720	618	655	714	786	696	855	580	935	1039	841	1024	607	458	578	426	505	406	240	401	571	637
ENSMUSG00000014361	280	354	258	302	218	242	308	296	166	269	242	360	284	254	264	275	320	291	457	360	253	196	371	346	362	260	294	435	319	360	350	328	479	443	276	484	298	312	389	238	285	278	166	206	306	306
ENSMUSG00000014402	488	583	550	493	546	562	625	514	579	637	545	651	693	540	562	609	567	496	610	502	527	483	700	640	671	634	665	611	625	710	578	516	659	955	809	861	695	642	729	609	614	561	440	658	720	690
ENSMUSG00000014418	147	179	100	138	161	166	220	171	127	195	127	180	195	81	161	120	248	100	269	235	162	98	200	223	162	209	140	107	158	201	144	156	266	277	138	225	241	245	251	167	210	142	113	230	302	211
ENSMUSG00000014426	204	197	258	210	233	262	283	181	248	274	250	331	274	221	245	257	241	230	308	240	210	161	298	278	215	203	173	181	286	238	255	245	321	317	264	338	226	198	250	238	214	223	188	281	298	243
ENSMUSG00000014444	59	134	92	133	105	101	151	151	130	121	99	103	191	70	80	115	101	89	137	95	87	98	119	122	109	125	59	148	136	141	210	140	310	349	211	346	245	145	213	189	212	202	73	202	306	321
ENSMUSG00000014453	2	2	1	5	3	0	4	5	4	3	5	3	7	5	2	5	3	1	3	4	2	5	5	8	7	6	7	2	16	12	12	6	16	14	10	20	19	23	21	11	17	12	15	53	10	14
ENSMUSG00000014470	216	162	150	155	181	203	258	271	177	197	149	198	234	210	150	163	159	185	178	191	187	126	268	222	213	211	218	182	221	255	219	212	287	360	263	308	289	279	329	264	267	240	173	279	359	279
ENSMUSG00000014496	422	403	274	300	278	275	371	219	281	329	244	371	423	290	441	346	427	425	455	491	291	263	383	459	336	231	354	340	223	282	209	176	319	310	280	320	221	212	266	233	241	171	115	168	229	221
ENSMUSG00000014498	246	247	246	242	297	292	306	362	353	413	269	417	360	196	204	350	296	288	368	341	241	193	397	282	271	285	227	302	362	356	417	328	593	679	435	561	240	175	354	252	207	189	132	213	342	284
ENSMUSG00000014503	6	14	8	11	12	8	24	10	9	10	13	4	11	7	5	17	8	9	5	10	9	6	9	7	14	9	6	5	7	10	8	32	11	15	18	21	12	7	11	10	20	9	8	18	12	23
ENSMUSG00000014504	234	274	260	336	241	192	287	204	146	146	122	199	333	267	170	159	113	182	162	173	122	108	242	164	239	271	360	258	244	307	270	172	349	427	206	430	355	320	412	300	252	215	164	374	300	269
ENSMUSG00000014529	0	0	0	0	0	0	0	0	0	0	0	0	0	0	0	0	0	0	0	0	0	0	0	0	0	0	0	0	0	0	0	0	0	0	0	0	0	0	0	0	0	0	0	0	0	0
ENSMUSG00000014542	1877	2279	2203	2604	2104	2444	2336	2960	1739	2625	1694	2311	3134	2121	1996	2338	2813	2529	2993	2424	2267	1870	3450	2856	3165	2746	2287	3083	2909	2927	4155	3792	3921	5435	3301	5134	3067	2736	3863	1971	1995	2044	1795	1919	2150	1980
ENSMUSG00000014543	0	0	1	1	0	0	0	0	0	0	0	1	2	2	0	1	0	1	1	1	0	0	0	1	2	0	2	0	0	2	1	3	5	3	1	3	2	8	1	1	1	3	3	4	2	3
ENSMUSG00000014547	51	86	67	64	66	64	88	63	61	66	51	55	90	56	56	57	84	54	88	88	60	43	77	68	80	61	48	85	54	79	73	72	128	129	78	165	57	56	47	21	32	35	12	16	40	44
ENSMUSG00000014550	143	194	113	144	122	150	205	130	124	164	90	173	224	128	137	140	199	104	170	208	96	96	160	166	154	125	129	159	128	166	130	147	272	278	184	336	126	124	173	176	160	136	136	128	231	153
ENSMUSG00000014551	149	189	189	137	206	183	231	162	137	190	153	148	252	170	181	232	174	133	180	247	125	151	173	203	221	220	155	170	142	201	184	148	222	291	182	244	241	244	247	245	215	268	212	199	330	258
ENSMUSG00000014554	116	214	186	176	164	210	229	239	137	161	188	208	301	194	187	205	181	141	167	187	181	192	316	194	226	186	171	188	213	276	242	211	225	343	225	274	262	241	269	276	238	235	216	327	292	261
ENSMUSG00000014592	12	10	32	39	5	12	28	6	4	7	0	11	19	18	16	17	13	6	4	4	13	7	6	14	41	4	32	18	27	16	28	31	29	46	4	26	14	21	31	8	40	26	5	39	19	16
ENSMUSG00000014599	161	196	162	236	197	179	240	220	174	207	158	326	237	168	137	195	141	180	270	221	136	140	275	204	212	214	164	268	214	335	371	288	429	555	352	457	363	308	385	484	389	373	301	509	655	637
ENSMUSG00000014601	144	194	167	159	243	210	269	205	232	232	192	220	184	195	178	211	195	206	212	181	137	178	234	185	186	173	177	175	255	255	278	224	244	342	261	311	259	240	270	279	227	242	201	316	340	249
ENSMUSG00000014602	0	0	9	5	0	0	5	4	1	19	16	8	5	0	0	0	10	2	15	10	2	9	2	4	5	1	2	11	1	12	3	10	24	14	6	21	15	6	33	21	3	19	23	30	31	22
ENSMUSG00000014603	0	0	0	0	0	0	0	0	0	0	0	0	0	0	0	0	0	0	0	0	0	0	0	0	0	0	0	0	0	0	0	0	0	0	0	0	0	0	0	0	0	0	0	0	0	0
ENSMUSG00000014606	1262	1221	1535	1279	985	1054	1694	1257	1138	1449	1182	1460	1813	1108	1301	1248	1340	1175	1308	1292	1416	1353	1828	1683	1343	1285	1080	1159	1221	1474	1092	1040	1176	1490	1377	1444	1206	1172	1189	1219	1087	993	841	1183	1258	1135
ENSMUSG00000014609	5	0	2	0	1	4	3	3	0	4	0	0	2	0	0	2	1	1	2	5	5	2	3	6	0	4	2	2	0	4	1	1	0	0	0	2	1	1	0	0	4	0	2	0	0	0
ENSMUSG00000014633	122	117	131	130	149	132	218	66	118	188	175	125	224	138	112	122	150	92	137	156	138	115	193	155	98	167	155	103	185	155	126	101	214	323	244	145	135	149	152	147	88	153	246	235	106	74
ENSMUSG00000014668	189	213	207	214	233	211	293	248	187	218	206	238	222	213	225	207	218	185	211	232	175	152	276	207	230	224	192	206	228	316	246	213	309	326	259	319	303	240	334	281	237	224	191	326	283	244
ENSMUSG00000014686	0	0	0	0	0	0	0	0	0	0	0	0	0	0	0	0	0	0	0	0	0	0	0	0	0	1	0	0	0	1	0	0	0	1	0	0	0	0	1	3	1	2	2	4	0	2
ENSMUSG00000014704	13	20	9	9	7	14	7	11	7	14	5	7	8	12	6	14	7	13	16	4	3	7	12	10	12	14	19	9	8	11	15	13	22	18	17	27	12	14	22	12	24	13	11	15	20	18
ENSMUSG00000014725	0	0	0	0	0	0	0	1	0	0	0	0	1	0	7	0	0	0	0	0	0	0	0	0	0	0	1	0	1	0	3	16	0	0	0	0	1	6	0	16	0	0	10	0	0	0
ENSMUSG00000014747	0	0	0	0	0	0	0	0	0	0	0	0	0	0	0	0	0	0	0	0	0	0	0	0	0	0	0	0	0	0	0	0	0	0	0	0	0	0	0	0	0	0	0	0	0	0
ENSMUSG00000014748	1030	1075	1207	1007	1206	1295	1652	1247	1376	1275	1429	1417	1761	1147	1222	1369	967	1047	1309	1331	1332	1113	1756	1451	1120	1094	979	1201	1137	1524	1227	1280	1481	1932	1586	1771	1270	1261	1474	1351	1267	1323	1105	1508	1550	1244
ENSMUSG00000014763	186	185	235	203	185	177	250	224	157	205	128	210	243	156	194	214	265	194	237	252	193	151	282	220	225	199	179	198	182	223	197	190	281	331	222	259	177	177	206	184	179	168	117	178	194	202
ENSMUSG00000014767	180	208	67	125	111	85	76	161	66	80	97	112	187	103	135	85	160	136	88	130	109	76	125	83	151	126	170	151	114	128	160	83	119	212	151	204	85	133	157	130	76	119	47	132	144	116
ENSMUSG00000014769	2498	3205	3354	3049	2335	2646	3254	2955	2249	2695	2368	3048	3992	3010	2613	3014	2142	2127	2137	2300	2123	2541	3507	2486	3577	3466	3102	3502	2910	3669	2705	2828	2764	4040	3068	3678	3284	2916	3440	2553	2201	2437	2522	3382	2784	2352
ENSMUSG00000014771	250	273	320	242	213	216	284	319	225	270	250	348	365	303	216	353	271	252	230	272	229	249	367	255	309	347	366	280	327	340	224	230	259	267	267	313	240	271	327	218	242	189	239	363	290	223
ENSMUSG00000014773	54	77	73	68	36	29	44	69	38	48	42	44	55	40	41	55	71	45	67	66	48	17	74	64	49	37	37	58	38	65	63	47	92	95	60	70	45	34	54	77	39	55	39	37	58	50
ENSMUSG00000014776	8	4	18	4	8	31	18	2	18	10	4	27	17	18	11	6	7	4	8	8	25	12	23	7	7	9	13	5	7	15	8	5	20	32	29	34	76	16	36	49	28	37	63	57	57	31
ENSMUSG00000014778	77	82	92	82	74	94	97	136	80	102	66	96	129	106	55	96	103	81	110	97	86	77	157	108	126	119	64	152	125	228	193	122	181	272	173	238	172	142	222	170	137	138	127	238	164	186
ENSMUSG00000014782	0	0	0	0	0	2	0	0	1	0	0	0	0	0	0	1	2	1	3	0	0	0	0	0	3	3	0	4	2	5	5	9	10	13	0	9	3	10	9	3	5	0	2	0	0	4
ENSMUSG00000014786	6	14	7	4	6	5	7	5	5	10	5	8	10	5	5	6	6	5	2	3	0	3	10	6	8	7	6	9	6	9	10	4	17	16	16	21	11	6	11	13	5	13	7	15	11	6
ENSMUSG00000014791	225	236	249	218	251	245	298	300	252	335	270	363	373	247	271	311	302	297	334	359	347	294	391	456	262	267	249	168	330	299	244	271	254	289	344	298	270	193	255	263	249	258	218	284	376	276
ENSMUSG00000014813	1	3	0	1	0	0	0	0	2	0	0	2	5	3	2	4	0	0	1	0	1	0	1	1	0	2	0	6	3	4	5	0	9	3	2	8	18	22	21	22	11	15	7	8	22	17
ENSMUSG00000014837	17	5	14	8	10	8	51	2	2	7	2	17	30	18	30	16	7	11	10	28	2	4	13	7	29	4	19	24	10	17	29	0	12	12	20	2	12	6	12	28	2	23	6	1	16	25
ENSMUSG00000014846	2	0	4	2	0	1	3	1	1	6	2	1	5	1	0	4	2	2	0	2	1	0	3	5	4	4	2	4	0	31	11	5	15	34	9	21	39	28	15	27	9	29	25	48	39	36
ENSMUSG00000014850	96	87	64	76	60	60	85	89	104	107	96	108	118	75	110	106	112	112	131	156	106	80	123	143	90	66	96	73	77	84	77	77	105	91	98	113	83	71	108	123	127	97	78	113	92	92
ENSMUSG00000014852	62	141	53	37	51	124	66	63	82	81	93	130	120	93	59	29	81	63	88	61	39	77	91	54	88	134	53	81	116	74	73	69	78	99	55	80	91	53	84	124	71	73	62	145	120	73
ENSMUSG00000014856	679	1042	974	871	797	936	843	962	612	837	706	837	1146	1002	685	832	433	520	407	445	459	697	956	522	961	1188	947	1117	971	1109	861	1041	788	1261	935	943	902	771	1107	553	428	416	628	781	599	417
ENSMUSG00000014859	156	191	195	158	220	196	272	238	190	197	170	210	207	176	142	188	210	150	186	184	162	131	229	183	201	195	177	190	242	319	288	248	328	452	316	454	348	269	381	317	292	294	208	370	402	384
ENSMUSG00000014867	2362	1840	2130	2160	2486	2786	3944	2684	3113	3283	2791	3686	4495	2690	3056	3516	3214	3968	4119	3707	3490	2689	3987	4742	2378	2008	3136	2044	2870	3411	3112	3353	4647	5518	4076	5276	4105	3443	4482	5503	4016	4102	3662	5110	5585	5308
ENSMUSG00000014873	128	126	97	94	100	95	150	105	89	95	91	116	159	110	119	110	117	79	111	120	117	78	150	117	119	145	138	90	77	145	122	118	112	139	133	97	97	121	75	125	81	102	95	103	135	70
ENSMUSG00000014905	930	793	911	859	1397	931	1628	744	868	766	823	1295	901	678	649	700	1365	1150	1103	809	550	499	656	700	890	861	1793	619	1309	886	1408	1104	1946	1864	1115	1594	886	930	1458	834	652	881	456	1100	1250	1837
ENSMUSG00000014907	82	107	76	94	85	106	96	75	87	99	90	121	144	68	84	108	106	98	132	131	104	73	99	119	91	84	77	104	77	93	124	127	145	160	108	160	149	108	148	173	160	93	99	137	158	179
ENSMUSG00000014932	390	457	284	261	183	183	264	151	110	219	115	235	307	208	314	280	335	272	402	393	198	184	312	303	275	214	406	376	190	253	194	195	229	199	200	293	205	234	328	294	290	241	159	293	298	224
ENSMUSG00000014956	1635	1762	1191	1306	1130	1011	1532	858	1056	1352	935	1626	1969	1346	1547	1487	1699	1520	1701	1717	964	1087	1640	1453	1481	998	1923	1623	1106	1514	1144	1021	1550	1557	1258	2033	1363	1369	1909	1642	1423	1344	895	1330	1754	1848
ENSMUSG00000014959	1404	1699	1508	1531	1772	1734	2052	1632	2169	1931	1442	2072	2311	1564	1435	1884	1223	1567	1545	1294	1250	1274	1699	1662	1550	1414	1722	1408	1796	1786	1611	1671	2358	2741	1974	2366	1692	1446	1859	1991	1576	1422	1233	1794	1992	1877
ENSMUSG00000014980	93	197	153	155	109	154	195	167	95	87	105	125	171	150	105	114	100	73	93	104	72	90	148	90	176	187	145	141	139	243	150	167	175	254	169	188	139	146	145	111	104	72	88	147	129	105
ENSMUSG00000015001	0	0	0	0	0	0	0	0	0	0	0	0	0	0	0	0	0	0	0	0	0	0	0	0	0	0	0	0	0	0	0	0	0	0	0	0	0	0	0	0	0	0	0	0	0	0
ENSMUSG00000015002	855	915	623	727	714	620	847	524	692	822	596	1016	994	613	862	814	857	833	1007	1061	601	534	988	889	775	604	696	818	654	769	782	642	951	1053	911	1180	600	585	792	707	632	570	379	586	789	771
ENSMUSG00000015013	248	390	379	314	204	206	286	257	222	277	219	285	353	265	211	254	168	166	161	174	191	176	298	194	365	416	327	380	311	401	316	296	359	468	370	387	449	373	479	366	265	336	364	579	360	337
ENSMUSG00000015016	349	363	385	357	309	366	488	425	389	458	434	414	522	363	432	382	405	456	493	537	436	420	502	502	381	303	266	267	330	412	358	359	394	441	422	411	305	296	388	371	317	307	307	396	358	274
ENSMUSG00000015023	369	388	383	406	326	327	447	391	384	445	338	444	572	355	329	444	391	395	380	448	338	273	402	403	437	368	309	372	421	416	341	387	433	524	447	454	367	327	335	286	368	315	231	313	460	410
ENSMUSG00000015027	43	47	30	54	32	31	65	49	47	72	66	63	85	58	70	71	67	64	102	76	110	41	106	82	50	40	47	49	66	109	98	64	142	244	125	173	196	163	201	307	273	240	163	255	298	333
ENSMUSG00000015053	10	24	28	32	20	12	20	30	19	25	18	25	33	19	16	17	15	8	18	13	18	16	25	17	33	32	12	25	27	20	24	22	28	29	32	45	49	29	38	43	34	15	29	41	31	34
ENSMUSG00000015083	5443	6050	6659	5722	5525	6391	7280	5976	5622	6037	5064	6178	8203	7674	5756	6075	4624	4510	4531	4448	5479	6595	8812	5373	6551	6572	6325	5737	6659	6157	4582	5089	3200	4886	4192	3430	2512	2589	3249	2060	1856	2062	2748	2878	2035	1421
ENSMUSG00000015085	28	32	28	38	8	33	31	39	26	41	8	33	30	7	25	38	37	49	55	49	58	22	25	67	23	21	26	28	29	53	27	40	33	70	35	58	117	147	112	368	204	294	182	295	275	291
ENSMUSG00000015087	188	219	241	298	211	280	264	298	187	233	243	233	259	246	213	223	230	181	216	187	144	195	274	186	308	238	294	271	200	319	309	308	340	482	282	420	355	241	298	227	182	217	151	236	299	272
ENSMUSG00000015090	58	111	90	40	42	133	60	65	59	109	32	71	106	64	28	29	27	33	47	12	85	30	45	50	54	64	43	56	91	24	42	141	24	20	8	9	3	6	11	21	7	13	43	11	29	14
ENSMUSG00000015092	1896	1973	1989	1792	1805	1896	2252	2117	1873	1895	1684	2344	2573	2292	1830	2097	1498	1657	1643	1749	1576	1814	2598	1804	2148	2097	2061	1919	2099	2482	1708	1863	2161	2891	2252	2571	1918	1947	2261	1958	1363	1741	2025	2653	1883	1566
ENSMUSG00000015093	5	1	0	0	6	13	5	3	2	2	0	1	10	11	3	0	0	8	3	4	6	13	11	4	4	2	0	2	4	4	10	1	1	0	2	2	1	0	0	0	0	1	1	2	0	0
ENSMUSG00000015094	54	70	56	56	63	58	57	88	36	56	94	81	115	81	61	76	59	78	57	59	62	52	70	49	72	98	67	83	92	129	59	81	108	185	138	119	228	200	259	347	221	207	215	295	256	318
ENSMUSG00000015095	381	378	430	435	386	399	547	476	501	439	445	490	586	432	459	438	370	467	427	396	393	348	447	432	411	359	330	372	491	503	471	474	558	678	649	550	480	444	519	453	427	379	353	440	510	479
ENSMUSG00000015112	3129	2795	2707	2845	2578	2465	3518	3068	3008	3485	2972	3862	3809	2787	3178	3391	3851	4015	4536	5059	3659	3151	4032	3988	3117	2468	2536	2534	2872	2849	2191	2287	2639	2830	2670	2673	1741	1747	1886	1705	2046	2019	1077	1686	1765	1668
ENSMUSG00000015120	670	723	711	648	535	624	790	680	579	634	535	683	869	611	635	686	672	639	801	674	638	585	1007	782	788	699	569	749	655	892	758	713	1059	1293	932	1198	1076	843	1153	947	838	866	703	1021	1160	1106
ENSMUSG00000015126	164	157	166	169	165	130	224	129	153	180	165	215	275	183	145	180	133	147	167	156	169	175	181	195	173	117	178	151	128	225	133	155	215	232	228	226	219	226	231	258	232	164	241	357	251	201
ENSMUSG00000015127	243	274	197	247	308	253	383	277	251	206	200	186	305	135	231	225	284	191	285	309	199	213	274	226	195	220	244	235	216	378	296	220	350	438	332	423	170	158	268	85	119	145	73	157	256	153
ENSMUSG00000015133	202	285	257	230	159	232	282	207	131	273	219	176	255	226	209	263	209	157	259	203	184	167	257	217	289	270	202	283	249	280	361	231	471	503	368	511	328	251	211	216	256	196	123	138	290	329
ENSMUSG00000015134	3	2	4	3	2	9	3	3	1	9	4	9	9	6	5	5	6	2	6	3	3	4	1	7	10	5	5	17	10	28	24	9	114	125	56	166	261	113	214	266	187	147	57	133	174	255
ENSMUSG00000015143	500	692	682	635	469	509	433	611	578	811	501	848	845	480	388	521	586	489	677	523	424	383	716	698	709	764	682	902	567	1025	1210	878	1546	2117	1304	1940	1118	1165	1380	967	894	951	578	1048	1155	1445
ENSMUSG00000015149	178	265	282	266	245	225	362	251	381	323	330	341	492	271	219	316	265	303	240	207	213	403	299	259	277	265	205	248	246	294	324	283	330	404	335	406	357	357	235	334	262	229	275	232	223	372
ENSMUSG00000015165	875	873	691	778	712	635	802	982	706	998	764	1070	1370	839	877	1014	1000	1204	1238	1235	1081	818	1270	1259	908	834	774	768	902	1244	1015	1084	1398	1718	1273	1764	1431	1402	1646	1921	1629	1620	1472	1952	1972	1582
ENSMUSG00000015176	122	120	168	158	195	164	207	173	209	154	147	210	129	145	107	146	274	174	197	259	153	117	202	180	163	109	147	148	211	219	255	173	275	351	301	395	232	215	290	253	226	244	169	300	341	298
ENSMUSG00000015189	318	303	235	243	246	183	333	158	210	283	214	300	420	223	299	337	337	389	493	449	217	200	319	354	267	206	328	289	229	265	278	210	305	266	248	369	266	283	369	400	355	299	243	393	408	350
ENSMUSG00000015202	132	128	117	128	110	158	189	212	159	205	152	195	176	144	144	180	155	167	175	160	167	140	213	196	135	129	111	125	186	160	173	196	161	194	131	137	104	109	130	145	126	118	95	129	174	133
ENSMUSG00000015214	421	437	360	387	343	318	415	349	304	448	363	449	521	307	396	412	452	388	527	551	318	262	456	428	391	339	409	392	371	401	437	416	505	482	423	638	333	356	388	355	358	328	216	254	384	357
ENSMUSG00000015217	162	150	155	193	130	97	185	117	148	166	109	182	238	102	180	171	179	161	179	250	139	137	201	215	146	143	181	150	118	226	119	149	201	277	220	277	253	253	271	274	262	225	177	244	311	253
ENSMUSG00000015222	8	18	17	15	15	6	13	8	11	12	10	13	20	6	13	14	28	12	23	16	17	4	15	31	19	18	20	21	13	17	11	10	39	37	27	32	22	16	24	16	26	11	5	17	22	17
ENSMUSG00000015224	37	47	13	31	25	6	14	37	10	58	6	12	26	9	21	33	15	10	12	17	13	41	27	21	38	19	25	70	31	52	21	12	25	36	14	11	30	14	17	27	38	38	21	26	15	28
ENSMUSG00000015242	0	0	0	0	0	0	0	0	0	0	0	0	0	0	0	0	0	0	0	0	0	0	0	0	0	0	0	0	0	0	0	0	0	0	0	0	0	0	0	0	0	0	0	0	0	0
ENSMUSG00000015243	1070	1071	833	958	912	896	1334	723	1060	1373	1211	1203	1270	652	1035	1150	1614	1242	2221	1889	926	659	910	1417	836	516	888	796	757	701	924	1010	1308	1210	1074	1684	833	922	1242	1891	1565	1613	867	1566	1947	1768
ENSMUSG00000015247	1354	1932	1731	1735	1238	1292	1481	1752	1204	1279	1197	1681	1948	1418	1367	1425	1259	1244	1226	1371	1106	1092	1788	1326	1820	1772	1754	1698	1629	1938	1553	1513	1506	2101	1781	1726	1509	1244	1586	891	988	862	596	797	1115	966
ENSMUSG00000015289	214	394	370	311	209	270	309	244	198	274	238	279	391	258	220	327	151	174	165	171	193	162	349	233	338	311	303	404	258	363	287	235	328	429	230	354	306	268	390	316	278	226	293	460	346	264
ENSMUSG00000015290	376	500	549	433	460	467	509	517	457	437	387	543	632	478	386	487	453	407	427	471	381	399	647	406	549	549	442	479	471	585	445	445	620	858	612	762	567	492	535	407	333	359	304	506	416	428
ENSMUSG00000015291	481	581	548	495	461	500	651	547	541	588	587	590	706	543	562	545	566	685	665	703	583	561	663	706	616	465	441	444	553	611	536	581	691	711	695	677	535	585	665	871	668	684	686	943	859	803
ENSMUSG00000015305	714	694	561	589	546	613	601	606	571	871	658	920	933	581	668	703	615	550	823	726	640	513	863	829	586	628	482	735	610	683	722	817	940	1007	831	998	759	737	788	858	797	814	498	579	877	814
ENSMUSG00000015312	14	17	14	18	10	8	12	38	9	23	54	38	23	23	20	14	18	30	29	24	21	13	27	25	23	24	25	41	44	57	45	56	62	90	56	86	124	162	163	173	119	140	135	230	191	161
ENSMUSG00000015314	5	9	5	5	3	9	5	2	4	9	4	3	6	6	10	4	6	9	10	5	2	2	7	7	9	12	9	29	6	27	27	19	56	65	31	63	45	42	65	43	49	36	21	49	57	66
ENSMUSG00000015316	0	1	1	1	0	0	0	1	0	3	0	0	1	0	0	0	1	1	0	0	0	1	1	3	0	3	0	7	0	7	4	9	11	24	11	12	19	23	23	16	18	16	15	18	18	22
ENSMUSG00000015335	79	114	112	109	109	130	182	118	168	147	144	149	197	113	133	132	136	150	160	172	151	104	201	181	123	116	134	100	127	185	139	125	148	224	166	204	176	170	244	255	194	181	220	318	257	222
ENSMUSG00000015337	596	605	675	436	584	631	711	480	529	630	525	626	1166	800	532	632	428	488	394	478	502	588	843	522	702	667	729	657	663	720	508	533	461	679	493	509	569	569	596	621	350	426	497	710	514	402
ENSMUSG00000015340	415	436	306	423	259	302	383	279	232	418	294	381	577	300	349	384	484	424	742	554	327	302	583	510	594	369	508	1017	410	1092	914	742	1408	1553	949	2036	1413	1356	1602	1673	1655	1602	1162	1519	2040	2269
ENSMUSG00000015341	1457	2017	1679	1755	1370	1456	1836	1635	1330	1424	1351	1594	2318	1449	1498	1550	1359	1224	1327	1381	1027	1195	1678	1194	1773	1697	1652	1687	1568	1922	1345	1367	1539	2089	1524	1857	1566	1529	1925	1503	1368	1284	1061	1509	1682	1388
ENSMUSG00000015342	81	78	47	89	86	66	103	83	85	78	69	72	141	83	93	92	73	94	123	125	72	47	98	73	57	43	60	82	55	89	94	86	124	102	75	110	60	36	68	42	23	45	24	37	64	46
ENSMUSG00000015354	60	76	48	74	58	65	80	76	53	47	35	74	93	68	50	72	60	38	64	53	48	34	60	55	80	75	60	92	65	112	123	115	109	135	72	138	88	64	137	76	69	60	41	67	143	112
ENSMUSG00000015355	67	88	83	96	40	47	87	67	25	44	47	45	115	50	57	79	58	61	82	62	34	36	114	62	97	80	103	215	74	295	235	170	278	369	174	380	299	309	345	201	268	237	170	249	371	350
ENSMUSG00000015357	929	1186	700	1034	2954	2677	3813	3247	2486	2662	1947	2135	3374	2466	2845	2818	3077	3721	3331	3543	1950	2351	2679	2005	784	611	791	698	2795	3454	2888	2834	3323	2777	2119	2473	1434	1480	2796	2813	2081	1656	2550	1646	2646	1956
ENSMUSG00000015363	773	1012	1196	971	1322	1231	1534	1062	1326	1131	762	1316	1502	1268	784	1296	797	1205	1117	982	759	847	970	846	1175	1068	1827	904	1317	990	1053	1097	1484	1906	1291	1211	993	985	1123	1268	1014	891	703	1257	1304	1170
ENSMUSG00000015365	0	0	0	0	0	0	0	0	0	0	0	0	0	0	0	0	0	0	0	0	0	0	0	0	0	0	0	0	0	0	0	0	0	0	0	0	0	0	0	0	0	0	0	0	0	0
ENSMUSG00000015377	41	50	47	50	27	36	57	51	29	32	41	43	47	41	45	41	39	41	51	46	54	33	50	31	31	54	27	45	32	27	44	47	46	40	34	35	41	34	39	32	30	34	35	45	28	23
ENSMUSG00000015396	64	69	77	76	44	53	104	77	47	65	65	75	121	46	74	65	54	47	95	67	50	66	87	80	131	112	87	188	108	243	197	195	229	347	133	344	331	278	371	189	230	202	134	258	271	258
ENSMUSG00000015401	1	2	5	1	0	0	0	0	0	1	0	0	1	0	2	0	1	0	1	0	0	0	1	0	1	0	0	2	1	1	0	0	0	1	0	0	1	1	1	5	1	2	0	2	1	0
ENSMUSG00000015405	11	8	6	5	3	7	8	2	1	3	2	5	7	4	5	4	8	4	2	13	6	3	3	8	8	7	12	12	13	3	6	13	1	3	4	5	1	0	4	2	4	3	2	5	3	6
ENSMUSG00000015437	16	26	21	19	20	12	28	11	7	14	20	11	27	21	13	19	15	4	14	11	7	9	22	7	39	40	38	90	22	226	185	111	355	383	263	461	299	379	346	279	171	193	150	142	427	465
ENSMUSG00000015441	0	0	0	0	0	0	0	0	0	0	0	0	0	0	0	0	0	0	0	0	0	0	0	0	0	0	0	0	0	0	0	0	0	0	0	0	0	0	0	0	0	0	0	0	0	0
ENSMUSG00000015443	0	0	0	0	0	0	0	0	0	0	0	0	0	0	0	0	0	0	0	0	0	0	0	0	0	0	0	0	0	0	0	0	0	0	0	0	0	0	0	0	0	0	0	0	0	0
ENSMUSG00000015452	0	1	0	0	0	0	0	0	0	0	0	0	0	0	0	0	0	0	0	0	0	0	0	0	0	0	0	0	0	1	0	0	0	0	0	2	7	0	0	12	2	2	5	10	10	5
ENSMUSG00000015461	170	234	232	194	338	275	336	269	173	327	269	281	342	281	299	227	239	279	271	168	188	170	227	227	252	40	177	146	345	266	301	319	501	557	196	468	319	321	431	430	353	276	122	403	463	436
ENSMUSG00000015467	1	2	2	0	0	0	2	0	2	0	0	1	2	3	0	1	0	0	0	0	0	0	0	0	0	1	0	0	0	5	1	1	0	2	0	5	3	9	3	1	1	4	2	0	3	6
ENSMUSG00000015468	52	60	57	70	49	73	62	70	35	75	58	59	80	55	57	65	48	44	51	50	54	42	86	70	77	63	34	72	72	72	76	62	110	115	80	94	92	66	86	112	80	90	45	73	137	116
ENSMUSG00000015474	352	362	377	368	376	418	607	509	427	524	490	536	768	434	444	531	508	544	575	569	598	418	672	659	420	384	353	408	469	704	613	612	761	1027	644	942	688	692	844	879	687	757	690	863	956	828
ENSMUSG00000015476	3	3	5	0	4	2	1	3	0	4	9	7	4	3	0	5	2	4	2	3	1	0	3	3	3	3	2	2	9	3	3	6	3	11	4	3	4	11	17	25	11	18	18	28	22	18
ENSMUSG00000015478	954	1069	1077	1013	958	883	1420	1140	1057	1024	1008	1294	1518	1040	1102	1182	894	953	959	1023	1048	1007	1444	1103	1073	1079	996	969	1066	1219	837	994	929	1159	1074	1028	930	919	1048	1077	764	838	1021	1244	991	774
ENSMUSG00000015484	1	1	1	0	2	0	0	0	1	1	0	1	0	0	2	0	1	1	1	0	1	1	1	5	1	4	1	1	2	0	0	1	2	3	1	2	3	0	1	4	3	6	1	4	8	5
ENSMUSG00000015488	550	535	471	553	522	467	579	458	636	484	378	553	746	466	408	563	454	439	565	549	335	300	470	413	523	486	730	536	548	453	454	532	727	777	528	658	467	426	511	474	435	381	279	451	545	559
ENSMUSG00000015501	91	130	104	114	60	98	93	74	100	115	63	91	147	102	93	88	129	69	120	118	53	31	91	64	114	96	116	154	76	120	103	103	158	122	88	151	91	74	108	129	116	115	82	111	123	153
ENSMUSG00000015519	0	0	0	0	0	0	0	0	0	0	0	0	0	0	0	0	0	0	0	0	0	0	0	0	0	0	0	0	0	0	0	0	0	0	0	0	0	0	0	0	1	0	0	0	0	0
ENSMUSG00000015522	375	336	339	320	384	384	424	322	300	381	341	387	575	296	370	385	507	342	424	399	366	259	481	460	356	294	343	351	365	414	463	435	545	592	455	557	489	445	507	645	583	477	391	475	710	664
ENSMUSG00000015533	0	1	1	2	0	0	0	1	0	1	1	0	2	0	2	1	1	0	3	2	2	0	1	2	3	2	0	1	0	2	2	2	7	11	5	4	2	5	7	7	6	8	1	0	16	15
ENSMUSG00000015536	1518	1868	1249	1340	1187	1225	1631	1436	978	1173	845	1384	2010	1688	1429	1495	1294	1303	1321	1294	1120	1284	1727	1349	1664	1597	1620	1560	1311	1839	1290	1180	1127	1368	1022	1252	1141	1101	1308	994	1094	910	858	851	1100	923
ENSMUSG00000015542	199	194	235	209	213	186	327	224	212	264	223	270	376	239	268	250	232	220	243	263	273	254	279	254	274	198	226	165	181	275	179	187	233	279	218	223	285	268	258	288	235	236	266	360	243	223
ENSMUSG00000015568	280	322	262	301	163	237	253	228	172	250	250	264	498	131	170	177	402	267	490	377	312	180	409	378	383	270	268	500	251	821	698	590	1246	1548	763	1855	2664	2060	2627	7280	6574	5525	4382	6515	9947	8283
ENSMUSG00000015575	605	825	799	766	686	801	938	864	609	787	616	809	1099	776	573	774	454	529	453	517	539	438	928	530	864	993	732	1078	872	1463	1058	1010	1024	1551	1116	1424	1564	1386	1765	1125	859	974	1019	1412	1284	1105
ENSMUSG00000015579	0	0	0	0	0	0	0	0	0	0	0	0	0	0	0	0	0	0	0	0	0	0	0	0	0	0	0	0	0	0	0	0	0	0	0	0	0	0	0	0	0	0	0	0	0	0
ENSMUSG00000015597	186	223	155	191	180	169	206	183	183	242	170	228	209	138	188	225	233	200	245	261	169	129	233	234	213	163	174	235	201	173	179	180	250	264	245	294	144	139	146	166	153	131	92	164	164	153
ENSMUSG00000015599	0	4	0	8	5	4	3	4	10	10	3	5	1	2	4	3	1	7	2	2	2	4	3	3	3	2	0	2	7	6	9	3	5	3	13	6	2	2	3	2	0	1	1	2	1	2
ENSMUSG00000015605	141	166	165	137	163	127	182	183	164	160	147	203	225	118	135	163	165	149	181	162	176	121	208	196	150	141	106	142	190	240	192	172	329	394	315	314	270	254	300	293	216	287	231	393	301	331
ENSMUSG00000015619	3	3	0	2	1	1	3	5	0	0	1	3	3	1	3	0	3	0	4	1	6	6	2	8	3	6	2	3	2	8	8	4	6	24	17	17	33	27	24	41	51	54	25	89	69	61
ENSMUSG00000015627	1	1	1	0	0	3	1	0	0	1	4	1	0	1	2	1	2	2	3	3	2	2	0	2	4	3	1	4	2	3	2	1	3	0	1	2	1	0	0	2	1	3	6	4	0	1
ENSMUSG00000015647	30	42	45	46	29	34	24	31	22	41	25	19	22	25	18	17	30	23	45	31	31	33	35	36	32	36	26	40	41	47	51	48	64	76	41	70	36	44	37	74	44	65	30	92	49	69
ENSMUSG00000015652	1	1	1	1	2	0	3	0	0	1	3	1	4	3	4	4	3	5	1	2	0	3	2	2	1	3	3	6	1	4	3	5	14	14	8	11	28	11	18	19	10	9	14	17	21	18
ENSMUSG00000015653	50	90	102	99	99	85	48	77	107	147	123	242	264	100	118	201	176	197	166	174	154	44	243	172	113	199	123	175	131	152	124	102	246	269	250	251	117	95	128	161	153	115	101	118	174	269
ENSMUSG00000015656	14301	11434	12083	15470	13669	20564	21705	19997	12198	12661	12106	14276	19575	19160	13100	14809	18939	16307	18013	20790	9645	9983	14986	13369	24870	20885	21743	16688	20924	14336	13471	13404	16446	19061	15001	19311	13905	13335	17187	13834	11670	13442	10250	20217	18496	19803
ENSMUSG00000015659	31	40	23	39	22	25	46	27	25	17	36	33	39	22	33	21	41	36	41	41	10	26	32	29	29	31	18	36	19	20	22	32	27	38	29	43	23	16	15	17	20	8	18	13	38	11
ENSMUSG00000015665	0	0	0	0	0	0	0	0	0	0	0	0	0	0	0	0	0	0	0	1	0	0	0	0	0	0	0	0	0	0	0	0	0	0	0	0	0	0	3	0	0	0	0	0	3	0
ENSMUSG00000015668	265	229	254	283	282	253	287	203	253	195	241	271	357	258	230	287	168	200	199	188	142	231	277	238	311	243	315	242	259	362	292	306	314	412	311	383	231	254	279	155	164	186	123	199	194	187
ENSMUSG00000015671	1534	2079	1851	1790	1376	1440	1901	1650	1165	1372	1223	1820	2258	1729	1485	1527	1244	1484	1190	1263	1186	1458	2007	1509	1929	1900	1978	2050	1686	2363	1732	1723	1759	2633	1922	2650	1966	1858	2115	1583	1471	1418	1228	1648	1791	1584
ENSMUSG00000015672	397	659	622	574	368	467	517	575	345	421	335	461	599	547	368	446	310	376	382	410	264	287	463	368	587	656	575	658	462	617	492	584	403	634	437	540	564	402	497	279	319	278	266	312	376	313
ENSMUSG00000015697	164	170	185	169	203	214	227	184	185	205	167	304	247	180	206	264	240	130	229	313	247	153	218	272	267	99	235	144	291	274	337	166	326	326	342	306	200	243	222	165	210	249	145	207	294	272
ENSMUSG00000015702	11	8	19	13	10	14	18	5	10	7	12	9	20	11	10	15	12	10	11	10	6	18	16	23	13	13	8	11	18	22	11	23	19	21	11	16	21	19	22	37	15	17	15	30	21	29
ENSMUSG00000015709	1	0	1	1	0	0	0	0	0	2	0	0	0	0	0	0	0	1	1	0	0	0	1	0	1	0	0	0	0	2	2	2	3	2	5	6	4	2	7	3	11	2	7	8	13	16
ENSMUSG00000015711	213	180	153	237	224	218	272	272	294	271	210	324	389	244	282	327	253	296	310	293	273	203	290	296	192	204	177	159	236	313	294	262	414	522	355	506	432	375	487	429	332	375	252	361	423	396
ENSMUSG00000015714	3838	2541	3284	2808	3467	3787	6029	3201	3721	4148	3864	4071	5009	3348	4750	3794	4964	4753	5669	5006	5189	3979	5359	6089	2911	2444	3219	2330	3104	4075	2989	3150	3138	3427	3502	3642	2570	2251	3044	2752	2601	2583	2140	2899	3220	3001
ENSMUSG00000015721	0	0	0	0	0	0	0	0	0	0	0	0	0	0	0	0	0	0	0	0	0	0	0	0	2	0	0	0	0	0	1	0	0	0	0	0	0	0	0	0	0	0	0	1	0	0
ENSMUSG00000015733	1498	1781	1270	1304	1009	920	1391	1032	963	1137	883	1398	1988	1250	1331	1292	1442	1299	1413	1482	1012	1023	1642	1321	1371	1220	1782	1890	1138	2218	1657	1388	2172	2414	1729	2732	2219	2215	2705	2077	1991	1738	1270	1869	2279	2291
ENSMUSG00000015745	115	133	167	151	100	128	135	143	90	144	119	139	200	133	95	127	116	85	109	88	100	123	214	115	205	207	138	227	174	404	297	271	491	622	372	591	545	415	522	406	317	367	319	468	521	521
ENSMUSG00000015747	72	91	89	85	76	96	110	65	94	88	89	97	142	107	113	103	92	104	102	99	86	109	123	114	88	80	88	95	88	131	113	98	131	158	135	149	116	127	141	149	111	119	128	154	152	141
ENSMUSG00000015748	65	78	82	77	81	93	108	69	94	64	69	78	101	71	70	85	106	93	101	91	62	61	119	92	81	87	69	91	68	107	99	113	145	130	139	171	103	66	101	108	102	91	70	152	141	137
ENSMUSG00000015749	269	226	145	221	297	202	354	167	238	232	214	255	389	211	310	263	297	293	372	374	209	194	266	305	261	150	234	192	173	305	248	231	475	396	335	431	370	321	398	687	562	508	354	722	694	633
ENSMUSG00000015750	1273	1311	1460	1422	1309	1385	1927	1574	1443	1746	1426	1486	1733	1266	1651	1464	1638	1356	1730	1892	1898	1517	1952	1865	1539	1569	1126	1238	1472	1794	1485	1377	1625	2114	1663	1909	1667	1339	1753	1705	1375	1569	1071	1628	1661	1529
ENSMUSG00000015755	678	751	543	713	826	958	1037	1119	803	1100	899	1068	1411	935	888	1185	1043	1005	1241	1069	869	724	1413	1163	654	629	618	685	1115	1218	1314	1143	1691	1646	1264	1603	862	1053	1376	1321	1107	1017	1051	1152	1397	1121
ENSMUSG00000015757	62	113	71	126	113	96	97	55	85	50	83	94	79	71	116	144	134	142	138	153	80	92	138	128	117	88	101	106	63	101	128	117	119	106	94	175	107	125	146	172	170	115	88	170	141	192
ENSMUSG00000015759	1575	2166	1798	1975	1310	1633	1948	1803	1469	1489	1437	1796	2764	2064	1732	1780	1032	1281	1250	1381	1081	1418	2052	1417	2110	2002	1949	2370	1667	2285	1639	1675	1952	2967	2114	2674	2170	1940	2488	1510	1211	1192	1155	1456	1439	1230
ENSMUSG00000015766	38	47	43	52	32	33	45	34	36	51	31	61	72	39	66	58	52	50	55	46	44	36	50	74	55	43	45	53	34	46	55	71	117	138	78	110	85	64	80	125	96	104	56	82	156	182
ENSMUSG00000015776	289	393	435	377	302	284	415	414	316	283	250	318	445	271	251	354	355	333	354	317	267	242	374	308	370	371	322	341	404	362	312	340	468	549	422	424	426	329	455	359	407	355	226	455	457	372
ENSMUSG00000015787	0	0	0	0	0	0	0	0	0	0	0	0	0	0	0	0	0	0	0	0	0	0	0	0	0	0	0	0	0	0	0	0	0	0	0	0	0	0	0	0	0	0	0	0	0	0
ENSMUSG00000015790	342	275	413	323	313	304	463	450	266	308	365	402	579	307	382	399	318	321	465	458	365	307	429	426	424	393	468	305	336	348	375	410	327	414	450	451	350	319	376	425	320	318	192	453	308	319
ENSMUSG00000015804	309	459	458	414	312	336	449	397	355	340	302	325	608	375	318	329	285	217	247	259	249	254	378	268	438	430	350	474	501	587	502	504	498	668	505	595	503	472	738	397	335	372	570	736	478	372
ENSMUSG00000015806	8409	7343	9265	7312	5578	8687	10876	6233	6414	8735	7946	7583	14242	9178	9226	8111	6741	6183	7608	5994	8245	9202	12324	10138	7436	7701	6838	6577	6036	8156	5797	5273	4704	5707	5377	5911	4313	4605	5169	4629	4542	4037	4749	5752	4812	3664
ENSMUSG00000015812	1	0	0	0	0	1	2	1	0	0	0	0	0	0	0	0	0	0	0	0	0	0	1	0	1	1	0	1	1	0	0	0	0	0	0	1	0	1	0	3	0	0	0	1	0	0
ENSMUSG00000015829	0	1	0	0	0	0	0	0	0	0	0	0	0	0	0	0	0	0	0	0	0	0	0	0	0	0	0	0	0	0	0	0	0	0	0	0	0	0	0	0	0	0	0	0	0	0
ENSMUSG00000015837	3950	3666	3626	3545	4267	4388	5564	5546	5234	5696	5195	6580	7007	4705	4687	5344	5510	5957	6253	6562	6280	5289	6798	6749	4068	3468	4236	3358	5315	5758	5598	5425	7948	9113	7891	9363	5955	5778	6760	6948	5465	6466	5626	7305	7904	7192
ENSMUSG00000015839	778	753	739	670	604	600	737	715	463	752	585	779	808	563	654	687	822	809	1071	885	810	580	891	1071	680	651	568	681	676	934	873	776	984	1302	1046	1342	1058	1009	1222	1121	922	1030	741	1033	1187	1194
ENSMUSG00000015843	87	120	107	107	80	69	144	117	66	119	80	95	140	105	138	95	62	95	123	150	90	98	153	123	89	68	79	84	80	135	81	93	54	112	79	109	74	72	90	73	68	87	97	90	99	74
ENSMUSG00000015846	4041	4090	4185	4666	4123	4128	5185	5050	5073	5032	4095	4982	5822	3848	3656	4731	4490	4151	5629	5655	4044	3305	5400	4397	4891	4403	3688	4069	4972	4427	4623	4438	6022	6056	5782	6110	3850	3660	4185	3331	3858	3669	2916	3682	3548	2695
ENSMUSG00000015850	36	77	69	60	51	51	70	72	47	102	62	76	59	57	57	81	39	55	53	54	54	43	50	111	71	76	49	54	42	45	51	65	32	66	60	57	26	19	24	55	52	23	16	37	24	58
ENSMUSG00000015852	0	1	1	0	0	1	0	0	1	0	0	0	1	2	0	0	1	1	0	0	0	0	1	1	1	1	0	0	0	0	2	1	2	5	0	3	7	12	6	24	16	18	13	31	59	29
ENSMUSG00000015854	2297	2639	2588	2740	1984	2266	2688	2780	1772	3065	1998	2370	3280	1798	1982	2155	2785	2355	3823	2411	2404	1703	4203	3322	4133	3463	3161	4641	2967	7490	8210	6712	8508	12185	7134	12058	7433	6939	8769	4478	4871	6065	4167	5132	5429	4792
ENSMUSG00000015869	552	549	616	525	533	542	635	674	614	839	630	899	954	576	570	810	671	786	726	769	773	586	966	878	637	642	536	641	736	742	694	649	980	1272	981	1166	901	760	830	752	726	786	580	891	860	703
ENSMUSG00000015879	2	2	3	3	5	3	2	3	3	7	4	3	10	4	2	1	3	2	2	0	5	0	5	3	3	2	0	4	4	3	0	2	1	3	7	4	4	1	4	5	3	1	2	2	0	2
ENSMUSG00000015880	2	3	1	2	7	0	15	3	5	8	0	3	14	6	4	0	0	0	14	12	1	1	2	1	11	9	2	14	4	33	18	8	80	117	55	92	44	38	38	33	66	50	22	62	31	53
ENSMUSG00000015882	104	122	73	83	37	44	56	30	33	61	41	50	111	57	66	65	110	88	114	117	62	45	74	93	56	53	152	114	58	44	88	54	73	84	47	98	59	59	73	70	63	59	34	62	100	52
ENSMUSG00000015889	330	297	317	307	361	370	509	401	388	442	420	425	461	305	358	364	468	385	522	536	448	326	433	507	366	285	278	281	391	460	377	365	506	586	511	567	579	452	650	769	641	594	529	864	887	797
ENSMUSG00000015890	3071	2700	3213	2876	3018	3402	4676	3417	3170	3862	3298	3780	5971	3071	3279	3121	4037	3172	3557	3436	4034	3321	4501	4319	2775	2801	2117	1933	3423	3313	2762	3479	2146	2170	2286	2073	2007	2233	2621	2697	2655	2610	2454	2558	2539	1909
ENSMUSG00000015932	3154	3456	2733	2891	2806	2633	3757	2721	2802	2911	2613	3840	4708	3521	3432	3687	3162	3079	3256	3155	2945	2679	3937	3623	3381	2707	4021	3307	2933	3816	3268	3064	3833	4516	4037	5065	3990	4213	4510	4533	4143	3912	3522	4858	4860	4329
ENSMUSG00000015937	627	607	628	579	649	662	996	764	701	871	807	822	994	648	844	799	802	842	911	931	865	558	889	905	700	604	623	594	756	1043	813	827	1104	1415	1039	1420	1160	1216	1292	1660	1382	1334	1419	1965	1696	1387
ENSMUSG00000015942	37	48	36	25	54	39	59	68	57	44	27	78	83	32	43	62	50	29	64	68	40	39	60	62	23	58	50	41	70	40	62	65	53	79	40	58	37	50	30	54	40	82	44	68	53	59
ENSMUSG00000015943	268	357	394	382	260	328	342	413	329	307	240	298	417	441	261	293	185	225	163	198	205	291	353	216	377	396	242	320	359	379	247	329	307	482	330	295	339	269	290	232	199	185	265	364	257	212
ENSMUSG00000015944	48	61	30	41	63	65	71	89	66	71	70	54	66	73	67	58	33	47	55	51	35	45	58	63	44	52	41	66	59	61	74	87	137	137	82	120	108	88	118	110	105	85	74	100	100	82
ENSMUSG00000015947	86	125	122	136	102	123	141	145	86	131	87	120	177	113	95	90	108	100	143	91	74	63	171	126	209	182	153	246	176	355	335	269	472	683	340	629	381	324	414	204	231	226	193	220	342	345
ENSMUSG00000015950	75	150	120	135	120	100	151	138	81	123	98	109	175	132	92	79	89	113	170	126	107	113	181	133	254	187	162	217	182	466	466	383	574	643	368	619	949	695	761	833	743	634	425	773	856	950
ENSMUSG00000015957	5	2	0	1	0	1	3	1	0	1	0	2	0	0	1	1	1	0	0	1	1	0	2	5	2	0	0	3	0	0	1	0	1	1	2	0	6	1	11	25	14	12	4	23	28	26
ENSMUSG00000015961	565	540	506	475	431	508	749	386	559	579	515	637	813	583	504	598	731	689	722	621	538	455	737	723	580	406	656	571	387	745	581	493	772	887	763	901	916	815	872	984	805	888	527	863	1025	1012
ENSMUSG00000015962	0	0	0	0	0	0	0	0	0	0	0	0	0	0	0	0	0	0	0	0	0	0	0	0	0	0	0	0	0	0	0	0	0	1	0	1	3	0	1	3	1	1	0	0	2	0
ENSMUSG00000015966	72	73	95	92	52	49	92	82	47	65	75	76	206	79	109	82	109	71	87	85	91	75	121	88	94	84	63	62	62	96	82	71	108	108	71	126	163	174	196	216	151	137	143	166	194	214
ENSMUSG00000015968	15	18	47	27	14	26	21	21	21	17	20	53	42	46	20	22	23	46	52	25	47	17	11	24	21	19	26	21	33	34	27	26	15	21	23	39	27	29	42	60	45	43	34	68	38	43
ENSMUSG00000015970	1748	1712	1859	1801	1659	1675	1959	2236	1848	2156	1835	2477	2844	1581	1831	1953	2364	2171	2830	2792	2213	1572	2257	2475	1748	1423	1390	1288	1881	1618	1748	1860	2074	2011	1783	2225	1711	1616	1871	1873	1798	1806	1061	1316	1963	1843
ENSMUSG00000015971	242	224	239	209	242	197	299	249	240	291	215	296	314	238	245	272	291	259	309	337	271	225	319	301	256	196	216	194	222	273	246	234	310	347	249	293	239	214	259	260	240	211	212	318	294	260
ENSMUSG00000015980	4	6	4	4	6	1	4	11	12	3	3	10	19	3	8	6	1	1	8	11	3	7	6	5	7	4	4	4	10	6	8	9	11	24	17	20	8	10	11	18	12	13	3	11	8	18
ENSMUSG00000015981	2	6	6	9	4	6	4	5	5	3	2	5	10	3	5	9	5	4	6	7	3	3	3	5	3	7	4	3	4	14	14	15	8	26	14	21	20	16	24	26	24	19	17	28	39	25
ENSMUSG00000015994	442	641	561	539	425	477	597	561	429	527	408	657	719	533	448	521	479	461	479	553	479	471	714	538	661	606	538	566	535	695	527	498	553	808	544	681	521	470	613	380	430	380	397	486	464	423
ENSMUSG00000016018	207	197	167	167	221	165	293	122	186	199	175	226	273	155	196	214	255	281	359	308	173	158	209	241	171	125	252	197	184	212	183	177	276	267	239	284	201	208	307	280	289	275	175	291	336	341
ENSMUSG00000016024	829	665	617	929	1023	1094	1575	1690	1163	1300	1203	1427	1475	965	1341	1532	1696	1775	2166	2490	1872	1188	2449	1615	1168	940	965	1147	1516	2130	1853	1715	3260	3020	2907	3084	1770	1653	1895	2293	1935	1960	2259	1938	2586	2428
ENSMUSG00000016028	163	125	75	128	246	275	261	331	235	184	218	204	337	289	254	221	94	201	288	222	139	185	238	252	151	107	110	119	307	187	190	227	208	188	170	160	89	58	121	91	54	40	56	115	114	102
ENSMUSG00000016087	40	60	57	68	41	47	50	50	27	46	26	43	74	35	30	40	45	42	49	49	22	28	40	44	71	59	55	65	63	104	101	88	113	131	80	165	149	140	146	157	141	131	91	180	221	159
ENSMUSG00000016128	281	198	206	200	258	311	403	236	248	317	391	369	312	259	293	269	269	272	397	372	265	253	284	381	189	148	173	145	262	239	234	243	349	289	245	266	200	201	261	274	255	243	130	197	279	276
ENSMUSG00000016150	0	0	0	0	0	0	2	0	0	0	0	0	0	0	0	0	0	0	0	0	0	0	0	0	0	0	0	0	0	0	0	0	0	0	0	0	0	0	0	0	0	0	0	0	1	0
ENSMUSG00000016179	0	0	0	1	0	0	0	0	0	0	0	0	0	0	0	0	0	0	0	0	0	0	1	0	0	0	0	0	0	0	0	0	0	0	1	0	0	2	0	5	0	2	1	3	0	1
ENSMUSG00000016181	70	56	48	58	69	63	84	83	60	76	71	70	82	58	58	105	123	95	109	100	61	48	93	75	71	69	62	67	63	70	60	80	84	106	93	99	59	61	75	65	65	58	55	84	81	79
ENSMUSG00000016194	7350	6411	7715	6831	6720	8217	11422	7411	6616	8410	7594	9126	8976	6598	8925	8678	10073	9565	10077	10191	11155	9548	12918	13138	7312	7841	8028	5751	7477	7594	5906	7685	4688	5547	5040	4484	3714	3617	4103	3663	4047	3697	2822	3326	4282	3890
ENSMUSG00000016200	1	0	0	0	0	0	0	0	0	0	0	0	0	0	0	0	0	0	0	1	0	1	0	0	0	1	0	0	0	0	0	0	0	0	0	0	0	0	0	0	1	0	0	0	0	0
ENSMUSG00000016206	54	127	69	86	51	59	59	96	59	47	42	52	131	63	38	82	36	35	55	56	50	43	112	57	108	98	184	164	83	229	186	137	227	321	154	259	274	205	325	195	220	138	139	260	326	253
ENSMUSG00000016239	17	17	2	11	49	34	49	50	35	34	16	24	31	22	21	39	33	39	24	27	9	20	33	14	9	14	10	8	32	31	34	47	26	55	15	18	8	14	14	16	8	5	17	11	23	17
ENSMUSG00000016252	4397	7337	7168	6231	4520	5586	5271	6892	4679	5027	4185	4855	8180	7180	3506	4342	2062	2281	1805	1854	2441	3568	4366	2501	6316	8623	5379	6943	6823	7323	4730	5466	3789	6633	4888	5146	5445	4700	5278	2513	1930	2009	2767	3747	2306	1665
ENSMUSG00000016253	294	298	265	230	260	257	312	381	319	368	271	395	346	274	345	345	310	401	381	447	325	297	348	372	349	258	238	240	382	326	338	290	348	469	402	400	303	258	361	363	356	358	322	385	356	312
ENSMUSG00000016255	0	1	0	1	0	1	0	2	0	5	0	0	3	1	1	0	1	0	0	0	0	0	1	0	1	1	3	3	0	3	4	4	7	9	5	11	49	15	34	27	37	8	12	13	19	20
ENSMUSG00000016256	1800	1463	1671	1649	1865	1996	2781	2020	1903	2468	2086	2421	3079	1892	2036	2343	2392	2620	2906	3016	3470	2138	3386	3235	1985	1761	1861	1956	2100	3299	2575	2557	3364	4381	3175	4456	4236	4081	4418	5678	3962	4741	4970	6703	5845	5228
ENSMUSG00000016257	497	570	527	588	502	474	645	458	441	429	374	522	646	490	398	504	442	501	455	454	268	352	511	378	595	529	640	640	530	713	537	491	616	879	656	869	661	601	806	590	390	482	323	588	588	552
ENSMUSG00000016262	0	3	3	0	3	0	1	2	3	3	2	1	3	2	3	8	5	1	8	6	4	1	2	2	2	1	0	1	4	3	3	0	5	3	3	5	8	9	5	15	15	8	4	15	41	30
ENSMUSG00000016283	0	0	3	0	0	0	0	0	0	6	0	0	4	6	0	12	0	0	2	0	2	0	1	1	8	10	1	2	7	11	13	3	22	127	30	96	138	191	179	211	176	147	39	148	280	233
ENSMUSG00000016308	514	578	569	557	476	475	654	575	429	498	435	583	758	592	427	513	362	409	364	446	370	409	580	493	626	621	629	586	501	808	563	556	635	963	667	871	627	606	712	479	444	411	370	480	501	450
ENSMUSG00000016319	6547	5892	6496	5955	5537	6463	8193	6418	5799	7297	5835	7412	8730	6917	6911	6362	6472	6537	7217	6896	6492	6770	8031	8041	7632	6152	6738	5919	6605	8286	6511	6455	6390	8819	6822	8348	7060	6208	7271	6875	6383	6117	4179	6242	7278	6360
ENSMUSG00000016327	0	0	0	0	0	0	0	0	0	0	0	0	0	0	0	0	0	0	0	0	0	0	0	0	0	0	0	0	0	0	0	0	0	0	0	0	0	0	0	0	0	0	0	0	0	0
ENSMUSG00000016344	810	1050	1137	975	821	1072	1346	1200	1030	1049	913	1003	1204	1148	851	906	779	806	712	880	779	855	1089	805	867	905	744	834	948	1118	767	830	791	841	804	819	729	849	837	699	542	557	832	1030	765	533
ENSMUSG00000016346	0	0	0	0	0	0	0	0	0	0	0	0	0	0	0	0	0	0	0	0	0	0	0	0	0	0	0	0	0	0	0	0	0	0	0	0	0	0	0	0	0	0	0	0	0	0
ENSMUSG00000016349	0	0	0	0	0	0	3	0	0	0	0	1	0	0	0	0	0	2	0	0	0	0	0	0	0	0	0	0	0	0	0	0	0	1	0	0	3	3	10	0	0	1	1	1	3	1
ENSMUSG00000016356	7	8	6	8	1	7	2	4	4	5	1	4	8	5	9	2	8	2	4	3	3	4	7	3	3	4	9	7	4	5	1	8	3	2	1	4	5	4	4	8	1	6	3	7	4	4
ENSMUSG00000016382	1260	1261	1223	1042	1062	920	1599	777	1247	1235	1308	1509	1588	1095	1297	1251	1311	1033	1558	1413	1208	1396	1658	1614	1243	853	985	1076	1012	1172	1073	929	1363	1311	1685	1605	864	861	823	830	890	741	594	775	987	888
ENSMUSG00000016386	6	10	4	4	0	7	12	9	2	2	8	2	3	4	5	11	11	3	11	13	16	6	9	14	5	7	3	7	6	16	0	6	7	6	2	5	5	3	1	3	8	2	8	5	4	6
ENSMUSG00000016409	125	102	75	94	86	78	101	67	68	88	60	112	129	98	115	93	134	87	120	119	61	68	99	99	82	63	125	113	89	113	85	64	112	137	103	167	114	104	128	120	120	90	83	119	135	136
ENSMUSG00000016427	1481	2235	1855	1883	1427	1587	1954	1532	1553	1462	1267	1624	2702	2144	1382	1504	927	1077	911	1003	968	1247	1727	1168	1822	2223	1937	2091	1873	2182	1425	1642	1374	2054	1579	1736	1781	1747	1882	1349	1078	1312	1384	1669	1200	1029
ENSMUSG00000016458	3	2	3	3	3	7	5	2	2	8	6	9	1	2	2	8	3	8	8	3	6	2	2	8	7	2	4	4	0	1	3	0	8	20	4	9	13	11	17	50	22	24	19	59	31	51
ENSMUSG00000016477	102	106	81	93	86	79	79	79	108	121	113	100	108	75	95	103	110	88	124	141	98	55	103	115	105	83	70	94	107	153	127	123	170	197	121	203	137	111	153	141	116	121	99	127	145	142
ENSMUSG00000016481	581	567	618	663	487	546	896	563	515	605	561	699	920	573	710	747	786	720	833	874	713	615	1006	849	720	605	707	665	533	866	597	589	732	1016	759	1011	797	723	778	789	809	724	631	752	979	874
ENSMUSG00000016487	484	697	564	533	309	358	446	440	395	489	426	651	713	422	488	530	521	401	518	645	349	360	612	539	637	500	537	662	418	510	475	430	673	741	564	890	596	513	640	525	543	486	302	417	643	628
ENSMUSG00000016493	2	1	1	6	0	2	1	0	2	1	2	0	1	1	4	4	5	1	1	0	0	7	4	1	2	1	1	2	5	9	3	2	0	1	0	0	1	1	4	5	3	3	2	5	4	1
ENSMUSG00000016494	38	26	29	26	25	29	29	41	15	30	34	52	72	25	33	15	29	30	34	27	34	21	32	48	48	24	36	46	33	82	80	53	189	272	104	186	291	269	310	480	415	434	247	451	793	750
ENSMUSG00000016495	35	89	90	75	50	67	82	66	38	60	53	66	91	67	52	46	53	58	56	58	37	54	67	43	87	87	90	154	61	208	144	138	180	276	156	276	310	231	306	191	198	145	148	226	241	191
ENSMUSG00000016496	85	65	61	74	79	74	113	93	64	79	54	51	119	62	77	76	74	62	89	92	51	53	99	76	139	79	159	288	83	522	419	307	526	534	374	727	553	541	706	363	386	444	267	369	582	586
ENSMUSG00000016498	0	0	1	1	0	0	0	3	1	1	2	1	0	2	1	0	1	1	2	3	1	0	0	2	1	0	0	13	1	25	20	16	45	101	30	132	163	199	187	166	103	153	62	100	180	249
ENSMUSG00000016503	269	336	338	260	198	273	316	277	245	197	210	364	397	284	176	279	238	131	175	210	216	193	318	274	394	289	244	332	321	484	226	251	184	363	276	326	322	264	272	239	227	225	184	354	320	283
ENSMUSG00000016510	296	281	309	344	291	241	370	338	285	334	256	303	469	285	304	347	350	367	315	354	287	344	378	274	281	364	312	273	287	354	296	270	308	357	279	327	190	214	242	194	188	148	176	209	209	149
ENSMUSG00000016520	205	228	176	212	313	287	335	393	318	344	291	382	434	277	286	336	290	366	333	308	258	222	380	312	207	193	136	173	392	303	357	313	385	508	306	340	235	213	338	332	220	213	218	263	391	309
ENSMUSG00000016524	0	0	0	0	0	0	0	0	0	0	0	0	0	0	0	0	0	0	0	0	0	0	0	0	0	0	0	0	0	0	0	0	1	0	0	0	1	0	0	0	0	0	0	0	0	2
ENSMUSG00000016526	22	13	21	14	9	12	19	14	20	22	13	28	22	15	19	25	28	19	34	29	12	9	21	30	19	17	22	26	16	25	21	23	57	82	60	72	83	64	89	157	61	73	47	97	119	109
ENSMUSG00000016528	665	724	702	703	917	809	925	1038	928	1066	824	1069	1136	794	747	928	770	697	893	823	878	729	1056	965	720	719	628	770	989	1467	1312	1081	1570	1936	1595	1979	1580	1461	1818	1494	1238	1226	1235	1487	1670	1549
ENSMUSG00000016529	1	0	0	0	1	4	5	2	4	1	0	0	0	4	0	1	4	2	2	0	2	0	2	2	6	1	2	8	6	16	16	12	10	15	6	6	18	15	15	12	13	13	9	10	28	22
ENSMUSG00000016534	7221	5946	5358	5756	6200	6334	9553	6077	5996	7363	6778	9253	9905	6663	9587	8620	11301	10685	12408	14118	10036	6611	10207	11973	6695	5090	7026	5937	6039	8510	5805	6368	7401	7923	6824	9143	6015	6104	7408	7502	7006	6939	5076	7888	8665	7360
ENSMUSG00000016541	614	581	600	550	606	597	821	627	700	740	653	763	1152	602	762	730	729	698	736	837	752	727	889	861	683	618	500	614	629	825	670	656	845	1021	823	1047	1037	883	988	1162	1041	1043	846	1112	1267	1194
ENSMUSG00000016552	0	3	4	2	5	0	4	1	1	1	2	2	4	0	1	3	0	0	6	5	4	2	2	5	2	3	0	1	0	3	6	6	3	2	0	7	6	0	6	2	15	0	3	15	20	19
ENSMUSG00000016554	718	669	765	713	833	829	1046	872	996	998	853	946	1233	910	774	981	867	897	908	852	792	842	977	943	934	788	917	624	979	990	883	873	994	1245	1117	1172	1004	889	1127	1184	875	986	963	1487	1199	1117
ENSMUSG00000016559	2416	2452	2591	2536	2205	2264	3411	1953	2374	2444	2114	2492	4246	2789	3111	2489	2263	2383	2689	2573	2061	2337	2826	2521	2846	2079	3283	2552	2173	4425	2703	2576	3891	5375	3863	5122	5345	4995	5957	5800	5167	4306	3677	4959	5825	5875
ENSMUSG00000016619	505	431	472	432	412	349	526	397	397	446	331	468	510	416	385	449	471	404	485	502	327	312	521	451	420	393	427	453	414	488	468	409	623	783	673	751	473	420	524	514	412	457	338	465	518	474
ENSMUSG00000016624	3	1	4	2	2	4	2	2	3	1	4	5	0	2	0	1	1	0	1	3	2	1	4	3	4	2	4	2	2	4	6	4	3	7	4	4	5	4	7	5	1	0	3	4	2	3
ENSMUSG00000016626	0	0	0	0	0	0	0	0	0	0	0	0	0	0	0	0	0	0	0	0	0	0	0	0	0	0	0	0	0	0	0	0	0	0	0	0	0	0	0	0	0	0	0	0	0	0
ENSMUSG00000016637	149	153	179	150	133	157	168	168	111	156	143	156	234	159	147	150	114	115	121	121	156	165	203	138	176	177	159	125	196	184	145	163	183	310	163	243	196	170	159	198	158	148	157	209	205	167
ENSMUSG00000016664	527	493	490	486	423	436	664	468	460	551	493	605	703	392	620	496	745	656	827	938	631	494	627	756	543	430	441	450	430	567	416	431	623	664	614	738	621	507	638	645	648	594	397	684	922	932
ENSMUSG00000016756	1679	1286	634	903	882	863	903	632	683	653	461	974	1181	902	857	1094	769	960	1408	948	327	406	583	755	973	525	1323	1213	925	577	839	1018	1110	735	680	1226	534	694	827	684	781	667	357	661	624	499
ENSMUSG00000016757	145	126	152	150	197	160	250	187	194	193	174	204	247	178	189	160	139	153	206	180	149	169	193	212	138	141	134	104	163	200	206	188	237	299	277	269	198	181	227	268	206	228	171	315	277	246
ENSMUSG00000016758	71	57	83	66	62	62	74	70	53	86	89	120	113	74	75	90	39	56	25	42	36	29	47	56	70	84	75	88	78	57	50	91	89	107	40	52	73	77	79	77	68	46	66	95	106	66
ENSMUSG00000016763	11	1	7	9	8	0	2	1	6	8	0	10	6	0	7	5	0	0	4	0	0	0	0	0	1	12	3	10	0	19	3	0	12	55	2	23	30	80	51	131	105	104	119	169	198	229
ENSMUSG00000016831	435	452	453	485	575	483	499	514	517	537	482	468	861	545	457	566	488	532	454	506	407	374	617	569	543	500	523	573	639	713	680	532	871	976	644	946	648	618	675	427	417	390	280	509	597	622
ENSMUSG00000016833	410	767	516	568	308	348	468	382	296	371	344	446	603	526	383	389	305	324	320	297	180	341	459	354	546	545	690	700	436	570	478	454	517	601	421	709	532	540	427	441	376	374	428	588	447	361
ENSMUSG00000016918	14	7	14	10	14	11	17	9	6	15	9	12	14	11	10	12	10	12	35	7	11	12	6	16	12	8	10	13	11	15	15	12	36	36	18	38	63	41	69	101	81	60	51	133	165	147
ENSMUSG00000016921	990	1088	991	906	867	818	1070	964	876	1016	741	1009	1171	830	881	1022	1085	1059	1000	943	617	547	1057	780	1030	915	1050	1071	1077	1039	1184	1072	1080	1463	1155	1464	1078	1060	1251	1288	1048	1005	854	1415	1271	1178
ENSMUSG00000016933	538	545	567	463	507	565	593	605	668	573	522	734	518	479	409	686	384	472	578	662	414	307	549	439	431	509	480	580	558	431	589	554	681	583	493	597	434	514	567	526	545	494	337	475	607	492
ENSMUSG00000016940	299	301	304	384	262	245	327	417	222	292	248	363	402	279	303	313	334	269	291	323	217	208	384	287	306	331	306	242	324	343	244	236	280	337	288	354	281	298	391	375	256	337	267	532	431	308
ENSMUSG00000016942	4274	3741	4172	4263	4769	4963	7267	6105	4996	5694	5873	6036	6838	4544	5730	5907	5643	5897	6565	6812	7051	4508	7034	7243	4177	4162	3464	3351	5670	5031	4252	5053	4366	5039	4401	4428	3479	3354	3804	3837	3661	3467	3085	3734	4161	3369
ENSMUSG00000016946	52	61	70	69	85	83	84	85	59	73	60	96	112	47	68	81	52	63	73	64	57	57	91	75	59	78	61	68	60	127	124	103	107	189	109	170	149	101	157	133	93	118	84	118	156	149
ENSMUSG00000016982	0	0	0	0	0	0	0	0	0	0	0	0	0	0	0	0	0	0	0	0	0	0	0	0	0	0	0	0	0	0	0	0	0	0	0	0	0	0	0	0	0	0	0	0	0	0
ENSMUSG00000016984	82	73	33	51	42	32	54	41	44	45	39	42	78	42	74	58	53	75	89	78	43	40	96	58	51	47	85	59	36	53	51	38	40	69	26	64	54	62	86	62	75	61	35	81	104	74
ENSMUSG00000016995	0	0	0	1	0	0	0	0	0	1	0	0	1	0	1	0	0	0	0	0	0	0	2	1	0	0	0	0	0	0	0	0	0	0	0	0	1	0	0	1	0	0	0	0	4	4
ENSMUSG00000016998	0	0	0	0	0	0	0	0	0	0	0	0	0	0	0	0	0	0	0	0	0	0	0	0	0	0	0	0	0	0	0	0	0	0	0	0	0	0	0	0	0	0	0	0	0	0
ENSMUSG00000017000	0	0	0	0	0	0	0	0	0	0	0	0	0	0	0	0	0	0	0	0	0	0	0	0	0	0	0	0	0	0	0	0	0	0	0	0	0	0	0	0	0	0	0	0	0	0
ENSMUSG00000017002	38	29	31	11	23	22	33	28	10	23	18	48	101	39	24	34	12	22	43	8	9	15	23	29	41	19	31	35	27	127	40	40	143	367	117	338	1047	883	967	2517	5254	2166	1992	1958	4091	5014
ENSMUSG00000017003	0	0	0	0	0	0	0	0	0	0	0	0	0	0	0	0	0	0	0	0	0	0	0	0	0	0	0	0	0	0	0	0	0	0	0	0	0	0	0	0	0	0	0	0	0	0
ENSMUSG00000017004	0	0	0	0	0	0	0	0	0	0	0	0	0	0	0	0	0	0	0	0	0	0	0	0	0	0	0	0	0	0	0	0	0	0	0	0	0	0	0	0	0	0	0	0	0	0
ENSMUSG00000017007	0	0	0	0	0	0	0	0	0	0	0	0	0	0	0	0	0	0	0	0	0	0	0	0	0	0	0	0	0	0	0	0	0	0	0	0	0	0	0	0	0	0	0	0	0	0
ENSMUSG00000017009	4953	4514	4555	4333	5026	5118	6978	4211	3840	4482	3950	5502	6414	3919	5206	5708	5276	5417	4756	5760	4666	3269	5867	5471	4835	4445	4668	3660	4466	6613	4285	5284	5247	5117	4393	4944	4657	4740	5315	5275	4347	4181	5009	5737	4871	3977
ENSMUSG00000017049	0	0	0	0	0	0	0	0	0	0	0	0	0	0	0	0	0	0	0	0	0	0	0	0	0	0	0	0	0	0	0	0	0	0	0	0	0	0	0	0	0	0	0	0	0	0
ENSMUSG00000017057	831	713	475	492	488	428	684	272	411	504	397	568	926	475	576	686	788	749	937	795	448	455	819	653	558	420	847	691	321	746	586	481	888	1070	861	1340	711	698	987	926	895	844	653	890	1048	840
ENSMUSG00000017064	0	0	0	0	0	0	0	0	0	0	0	0	0	0	0	0	0	0	0	0	0	0	0	0	0	0	0	0	0	0	0	0	0	0	0	0	0	0	0	0	0	0	0	0	0	0
ENSMUSG00000017119	2069	1935	2052	1980	1861	1800	2353	1891	1945	2318	1963	2471	2831	1551	1903	2069	2481	2132	3034	2908	1966	1245	2128	2303	2012	1647	1768	1739	1923	1860	2130	2145	2937	2856	2746	2950	1707	1548	1893	1797	1938	1951	1027	1523	1991	1893
ENSMUSG00000017132	510	475	688	595	330	360	449	430	299	423	357	466	657	424	471	408	392	395	638	494	486	421	699	641	592	590	534	535	425	601	493	422	625	698	547	657	593	485	648	515	503	546	383	597	610	637
ENSMUSG00000017144	268	294	314	293	152	152	189	160	158	228	149	290	337	167	242	280	241	218	310	310	159	135	396	291	264	196	251	262	165	298	202	160	387	374	281	341	268	284	269	380	335	282	182	332	437	398
ENSMUSG00000017146	27	29	15	26	22	8	23	23	8	11	17	8	48	18	19	13	23	19	39	26	19	15	28	30	21	22	41	21	16	37	24	23	55	64	58	70	55	53	50	65	79	69	59	62	76	96
ENSMUSG00000017165	0	0	0	0	0	0	0	0	0	0	0	0	0	0	0	0	0	0	0	0	0	0	0	0	0	0	0	0	0	0	0	0	0	0	0	0	0	0	0	0	0	0	0	0	0	0
ENSMUSG00000017167	9	16	9	17	14	9	12	23	15	15	14	12	12	9	11	14	25	11	15	27	13	10	17	12	19	10	16	15	17	19	10	6	25	9	8	24	22	12	15	18	8	21	10	26	22	22
ENSMUSG00000017176	38	41	39	42	38	52	60	50	27	51	35	53	93	45	42	35	36	37	30	43	27	36	48	46	62	54	46	73	35	94	72	61	89	157	66	119	97	96	89	127	60	60	63	78	115	103
ENSMUSG00000017188	813	1309	1248	1226	851	999	1040	1092	811	971	822	958	1451	1244	746	949	538	642	562	593	609	848	1104	700	1268	1374	1030	1429	1111	1374	929	1043	978	1561	1162	1308	1235	1028	1218	886	628	698	896	1244	855	751
ENSMUSG00000017195	1	1	0	1	1	3	2	4	3	3	0	1	5	2	0	3	0	0	0	0	1	0	1	3	3	1	0	1	2	1	2	3	1	2	1	1	3	0	2	2	4	2	0	1	1	1
ENSMUSG00000017204	0	0	0	1	0	0	0	0	0	0	0	0	0	0	0	0	0	0	0	0	0	0	0	0	0	0	0	0	0	0	0	0	0	0	0	0	0	0	0	0	0	0	0	0	0	0
ENSMUSG00000017210	160	167	169	164	200	165	259	227	284	249	197	239	299	210	255	222	155	221	196	209	157	123	171	198	165	153	145	153	255	228	264	303	368	431	303	308	286	226	310	392	285	258	276	385	373	373
ENSMUSG00000017211	0	0	0	0	0	0	0	0	0	0	0	0	0	0	0	0	0	0	0	0	0	0	0	0	0	0	0	0	0	0	0	0	0	0	0	0	0	0	0	0	0	0	0	0	0	0
ENSMUSG00000017221	1227	1203	1204	1148	1340	1261	1698	1305	1535	1545	1373	1724	1759	1162	1463	1453	1409	1419	1643	1641	1596	1292	1704	1722	1101	1069	941	1044	1373	1600	1455	1297	1828	2036	1778	2059	1408	1470	1515	1657	1376	1353	1330	1918	1799	1362
ENSMUSG00000017264	206	210	212	227	253	218	295	238	251	237	230	237	322	189	219	224	234	227	271	252	179	158	188	268	239	189	196	213	270	282	266	263	355	340	330	380	249	265	286	270	268	274	205	341	377	375
ENSMUSG00000017286	606	612	609	519	441	514	646	532	447	527	548	681	826	588	645	580	601	618	670	793	539	512	790	605	603	492	586	571	499	671	574	499	612	796	611	814	604	562	600	569	537	515	389	562	618	566
ENSMUSG00000017288	293	257	317	284	401	252	425	386	353	438	392	417	522	347	389	304	323	358	431	403	350	367	411	511	380	258	183	248	320	376	356	390	458	514	454	424	371	245	429	448	405	352	289	477	484	482
ENSMUSG00000017291	361	506	330	315	225	206	301	168	182	288	180	210	332	194	294	288	495	353	541	510	182	158	293	270	292	252	430	425	241	246	257	211	394	262	225	384	232	283	395	522	446	367	228	396	447	402
ENSMUSG00000017299	147	187	148	194	144	169	193	172	173	195	131	195	242	181	173	185	178	178	164	178	229	147	212	201	199	155	198	145	180	250	189	176	274	348	243	331	266	264	343	422	285	290	307	397	394	399
ENSMUSG00000017300	0	0	0	0	0	0	0	0	0	0	1	0	0	1	0	0	0	0	0	0	0	0	0	0	0	1	0	0	1	0	0	0	0	0	0	0	0	0	0	0	0	0	0	0	0	0
ENSMUSG00000017307	193	177	206	206	210	206	240	355	240	234	196	319	246	239	234	256	242	293	236	322	204	221	297	199	271	233	158	214	234	295	211	222	242	364	299	310	235	198	251	179	127	126	219	255	182	145
ENSMUSG00000017309	328	477	477	487	427	461	587	666	448	556	454	590	626	421	450	562	460	385	360	405	327	486	682	524	438	591	314	477	541	331	487	513	294	429	323	350	244	211	236	199	285	198	185	220	268	243
ENSMUSG00000017310	0	0	0	0	0	0	0	0	0	0	0	0	0	0	0	0	0	0	0	0	0	0	0	0	0	0	0	0	0	0	0	0	0	0	0	0	0	0	0	0	0	0	0	0	0	0
ENSMUSG00000017311	0	0	0	0	0	0	0	0	0	0	0	0	0	0	0	0	0	0	0	0	0	0	0	0	0	0	0	0	0	0	0	0	0	0	0	0	4	1	4	1	0	0	1	1	0	0
ENSMUSG00000017314	2	2	3	7	5	3	4	4	8	4	6	8	10	3	7	4	2	1	3	4	7	3	3	6	3	6	3	3	3	10	6	5	9	13	11	18	13	10	11	27	19	13	11	17	17	24
ENSMUSG00000017316	0	0	0	0	0	0	0	0	0	0	0	0	0	0	0	0	0	0	0	0	0	0	0	0	0	0	0	0	0	0	0	0	0	0	0	0	0	0	0	0	0	0	0	0	0	0
ENSMUSG00000017344	16850	11905	13719	15010	18721	20143	32940	21504	21339	24151	24497	25304	32460	17700	24600	25424	28097	26464	30193	30578	33755	20186	33768	31815	16777	14763	16212	11804	23446	26279	20131	23488	27421	30225	28268	32062	23025	23253	27603	40972	28046	31164	39861	41607	34401	25570
ENSMUSG00000017376	180	162	125	160	138	126	175	156	145	156	107	175	215	146	131	144	153	153	188	179	95	101	169	144	181	142	167	141	164	165	160	132	211	209	154	241	188	150	211	167	182	152	92	140	188	169
ENSMUSG00000017386	356	314	345	317	267	292	323	460	285	447	369	444	384	274	261	376	414	300	403	399	460	286	481	510	334	302	291	309	403	372	338	308	406	521	402	382	295	266	317	296	266	284	254	364	364	312
ENSMUSG00000017390	127	112	143	153	79	112	160	104	84	142	192	146	187	122	165	149	181	97	149	96	175	158	183	188	209	123	125	88	89	134	113	101	115	176	186	153	250	241	234	410	352	335	248	327	293	400
ENSMUSG00000017400	2	0	1	4	0	0	2	2	2	3	6	1	5	0	0	0	2	2	1	1	1	0	1	0	1	0	0	3	0	2	0	2	7	8	3	4	20	10	28	30	39	12	22	35	45	59
ENSMUSG00000017404	6744	9849	10568	9850	6536	8109	7879	10026	6819	7779	7086	7820	13120	10068	6372	8934	5049	5197	4306	4704	5402	6399	9361	5867	11449	12558	9591	11073	10352	11424	9404	10356	9347	16446	10306	13014	14068	11110	12916	7886	7174	6354	6260	8548	9334	8118
ENSMUSG00000017405	24	53	18	21	4	18	36	35	10	4	30	25	42	29	13	36	55	1	36	47	19	22	29	50	58	47	39	43	35	54	32	19	65	69	47	63	42	17	55	39	63	11	47	42	93	50
ENSMUSG00000017412	25	56	37	36	22	29	27	26	21	22	28	25	56	35	24	35	27	24	28	29	23	31	44	23	38	29	29	41	37	48	29	38	32	17	28	19	34	23	29	11	20	21	12	25	18	17
ENSMUSG00000017417	6	13	13	20	6	18	26	27	16	26	25	25	31	21	24	28	26	14	22	25	16	26	34	24	21	22	6	18	17	17	21	15	20	26	16	21	17	15	15	17	22	6	14	27	25	22
ENSMUSG00000017418	711	653	443	376	283	274	361	259	227	367	320	511	597	331	449	524	517	453	635	636	322	242	506	481	499	392	526	548	277	332	248	287	385	326	254	408	181	208	269	236	214	216	111	207	241	254
ENSMUSG00000017421	683	923	838	821	666	558	1018	662	798	676	715	840	1078	668	654	764	789	902	805	900	693	630	928	946	795	771	693	692	752	1039	856	845	1182	1453	1054	1350	1058	662	1087	872	752	653	592	718	993	859
ENSMUSG00000017428	1487	1390	1276	1132	1504	1518	2190	1745	1940	1917	1451	2189	2250	1342	1907	1753	1906	1796	1996	1965	1916	1822	2155	1938	1259	1213	1231	1205	1806	1889	2029	1814	2421	2526	1982	2640	1714	1541	2018	1949	1369	1314	1299	1631	1913	1756
ENSMUSG00000017446	253	377	230	353	372	413	314	449	302	521	372	480	537	268	252	414	273	264	370	337	254	233	370	348	430	478	336	458	412	323	383	463	521	887	527	692	467	355	387	321	413	349	241	287	465	576
ENSMUSG00000017453	3184	3373	3480	3048	3039	3047	4561	3350	2753	3421	3127	3343	3964	2837	3374	3142	3865	3107	3846	4049	4059	3418	4608	3884	3304	3165	2997	2612	3106	3481	2672	2632	2400	2726	2739	2450	2071	2000	2182	2006	2442	2099	1717	2480	2191	1662
ENSMUSG00000017466	251	324	367	352	289	397	401	374	268	427	289	457	459	343	369	471	403	342	494	336	383	268	417	554	415	375	240	391	324	361	393	381	574	901	474	721	1349	1077	1225	2182	1730	1716	990	1981	2881	3134
ENSMUSG00000017478	379	430	382	351	411	451	513	430	458	483	438	469	471	403	393	455	469	435	559	558	385	370	534	526	407	337	327	351	493	474	472	380	536	589	541	575	399	330	408	426	435	377	268	398	508	458
ENSMUSG00000017485	510	487	396	379	316	308	458	239	279	368	289	411	473	299	464	423	512	464	709	622	305	213	353	425	414	290	489	473	317	326	328	278	536	398	348	487	363	388	481	598	573	521	259	493	651	654
ENSMUSG00000017491	118	111	95	94	81	64	137	65	90	86	64	94	175	70	132	86	61	51	72	92	60	70	83	82	123	101	95	87	62	96	61	79	104	84	75	88	90	82	113	143	112	102	61	128	153	150
ENSMUSG00000017493	14376	14027	14279	15429	14979	13380	21042	18167	16286	18474	16472	19646	20480	14309	15638	19278	18422	16985	19124	23384	19692	13065	20756	19567	17203	15259	13995	12763	16408	16474	12465	14288	16590	16378	17669	15981	13699	12796	13719	13613	13377	14078	12499	17533	14552	12638
ENSMUSG00000017499	12	6	4	7	8	3	6	2	4	7	3	2	4	4	2	2	3	4	7	8	2	0	3	2	15	2	10	15	5	25	33	16	26	50	43	54	31	24	33	22	24	26	23	26	50	51
ENSMUSG00000017548	327	390	235	239	158	160	249	142	152	237	148	272	315	219	259	272	310	280	492	417	187	187	294	308	251	165	367	261	164	243	219	185	360	280	235	386	285	329	483	541	457	431	281	410	485	485
ENSMUSG00000017550	12	12	14	13	8	8	13	6	10	17	6	13	17	17	17	20	19	13	23	24	10	2	9	11	14	11	21	22	5	30	15	18	40	37	27	56	31	7	7	6	34	9	9	0	40	35
ENSMUSG00000017561	99	112	109	134	62	71	152	127	110	107	110	119	179	134	122	145	148	109	174	104	120	76	148	162	142	118	86	217	162	251	189	174	230	328	196	288	228	250	239	243	190	181	110	207	239	247
ENSMUSG00000017588	0	0	0	0	0	0	0	0	0	0	0	0	0	0	0	0	0	0	0	0	0	0	0	0	0	0	0	0	0	0	0	0	0	0	0	0	0	0	0	0	0	0	0	0	0	0
ENSMUSG00000017607	24	18	6	22	19	17	11	13	18	25	29	9	20	14	9	7	11	14	12	8	8	9	16	16	19	20	21	30	39	16	23	31	42	58	71	54	16	36	52	16	31	14	34	22	15	18
ENSMUSG00000017615	451	540	545	524	529	565	663	594	587	676	514	627	825	541	577	633	517	490	567	519	425	489	740	627	563	519	494	506	709	700	714	669	893	1057	807	926	669	617	746	662	522	550	411	521	738	701
ENSMUSG00000017631	84	100	116	96	85	84	122	128	74	119	98	107	157	79	97	83	110	84	112	106	80	67	114	108	145	143	87	176	123	227	230	216	337	439	253	425	301	273	360	281	306	245	181	302	438	395
ENSMUSG00000017639	49	120	56	131	73	73	98	180	109	156	88	127	175	59	96	101	168	127	116	160	99	60	158	85	48	72	55	107	158	143	101	153	208	177	114	185	101	109	126	137	121	139	101	162	136	134
ENSMUSG00000017652	25	49	15	36	12	27	9	31	14	25	19	14	60	7	17	8	20	31	26	11	4	24	40	22	52	71	11	87	35	163	82	73	156	235	138	243	219	135	211	119	72	79	85	108	127	152
ENSMUSG00000017664	296	220	414	343	407	272	437	409	488	495	332	405	447	330	379	397	338	285	389	352	431	351	527	439	329	371	251	320	354	476	483	386	524	617	469	515	413	458	500	580	559	441	398	445	480	512
ENSMUSG00000017667	24	26	18	18	26	33	38	32	26	24	16	33	35	25	21	27	16	34	32	27	25	16	36	35	36	25	17	25	29	22	22	26	51	56	43	54	43	33	50	60	45	43	30	38	55	55
ENSMUSG00000017670	116	128	113	128	106	115	134	156	156	152	135	178	142	127	153	146	150	110	153	155	128	123	128	103	161	142	156	168	212	212	266	165	390	441	226	396	270	260	331	224	230	218	175	232	399	300
ENSMUSG00000017677	169	231	232	196	182	197	222	199	86	152	147	245	265	156	140	141	230	217	206	183	113	132	234	285	232	189	263	227	228	248	210	259	312	279	127	308	311	332	356	425	311	222	230	275	324	295
ENSMUSG00000017679	137	194	177	170	184	185	171	175	164	195	182	196	256	242	90	205	139	157	203	198	114	111	134	117	197	150	169	182	223	232	194	223	397	498	343	437	219	268	312	231	217	283	162	304	229	160
ENSMUSG00000017686	483	404	429	430	421	308	594	326	312	386	381	336	547	335	453	589	689	580	600	503	360	355	755	513	501	313	588	437	432	372	444	274	499	493	411	486	361	381	506	453	472	349	242	335	478	372
ENSMUSG00000017688	10	4	5	10	2	1	19	1	6	7	1	9	19	2	8	0	7	1	1	2	6	8	15	6	13	9	4	0	6	1	4	1	2	12	10	2	12	6	9	4	8	3	7	3	4	3
ENSMUSG00000017692	0	6	4	4	4	2	5	8	1	4	2	3	5	1	0	1	2	3	3	2	1	4	6	4	0	3	0	0	1	1	5	4	3	1	1	3	10	4	14	10	7	11	6	15	22	25
ENSMUSG00000017697	38	52	47	70	47	46	42	61	59	53	62	67	44	52	64	64	24	42	40	47	32	57	72	47	79	77	58	78	63	73	65	82	78	128	88	102	82	74	91	71	77	47	51	77	79	90
ENSMUSG00000017707	3117	3435	2940	3393	3250	3328	4401	3609	2848	3862	3214	4536	5018	3002	3568	4229	4325	4408	4988	5248	3883	3026	4920	5388	4354	3660	3614	4305	3901	4157	4021	4081	5394	6231	4579	5829	5262	4077	5099	5835	6024	4974	3496	5121	7572	8406
ENSMUSG00000017713	37	28	32	46	43	23	67	32	36	25	34	35	59	46	53	33	35	35	40	53	32	26	49	31	52	42	43	41	42	41	26	43	31	55	35	43	37	48	32	56	25	50	35	62	42	37
ENSMUSG00000017715	105	85	97	74	105	150	139	135	114	104	93	138	112	113	82	117	82	88	116	114	84	67	109	62	108	85	128	120	144	149	184	121	237	250	227	294	261	213	319	288	208	239	203	340	342	280
ENSMUSG00000017716	21	21	15	13	7	3	28	7	4	13	17	2	83	12	7	12	7	6	11	4	13	5	16	2	15	39	23	28	38	185	76	66	244	515	253	316	200	173	161	146	136	97	50	238	136	135
ENSMUSG00000017718	1965	1932	2041	2016	2281	2524	3778	2340	2461	2374	3094	2487	3298	2165	2996	2571	2541	1603	2185	2109	2545	2677	3289	2528	1728	2097	1180	1239	2136	2462	1568	1335	1146	1212	1465	732	667	804	728	524	768	638	465	539	694	540
ENSMUSG00000017720	0	0	0	0	0	0	0	0	0	0	0	0	0	0	0	0	0	0	0	0	0	0	0	0	0	0	0	0	0	0	0	0	0	0	0	0	0	0	0	0	0	0	0	0	0	0
ENSMUSG00000017721	404	350	440	477	444	560	791	619	568	728	601	650	750	442	614	563	583	608	817	777	830	519	710	867	426	429	355	367	531	706	597	642	881	1095	790	1020	932	809	973	1433	1062	1114	1252	1668	1513	1325
ENSMUSG00000017723	60	46	72	75	52	72	104	108	53	80	100	85	121	64	93	73	60	77	100	93	89	149	151	145	59	72	68	59	97	89	76	65	43	138	69	125	73	48	102	51	38	30	75	104	60	47
ENSMUSG00000017724	0	0	2	2	1	0	0	0	0	4	0	2	2	0	0	1	0	0	3	0	2	2	2	5	0	0	0	0	0	0	0	0	13	11	2	4	8	4	5	24	14	15	8	16	33	21
ENSMUSG00000017733	0	0	0	0	0	0	0	0	0	0	0	0	0	0	0	0	0	0	0	0	0	0	0	0	0	0	0	0	0	0	0	0	0	0	0	0	0	0	0	0	0	0	0	0	0	0
ENSMUSG00000017734	53	91	88	116	32	78	51	64	61	69	96	115	152	19	61	63	57	53	93	20	67	38	91	99	169	81	56	122	90	95	122	41	112	215	150	196	181	69	202	113	38	47	135	137	174	127
ENSMUSG00000017737	23	23	26	21	25	22	32	39	15	34	18	20	51	24	20	21	23	16	16	17	23	66	33	25	37	26	17	45	37	96	72	60	132	180	85	139	342	206	285	247	295	124	129	293	259	285
ENSMUSG00000017740	26	29	35	23	3	26	33	33	33	31	31	35	38	22	20	30	32	19	32	24	23	37	47	26	54	39	38	40	41	11	32	27	39	29	12	27	26	26	27	18	24	13	16	6	19	8
ENSMUSG00000017747	92	171	184	147	186	183	230	247	253	224	219	235	247	204	208	295	189	175	261	211	226	183	302	249	163	219	147	217	181	241	164	172	263	236	210	342	216	122	189	284	188	219	164	245	195	205
ENSMUSG00000017754	859	690	853	743	538	899	857	1218	591	953	1123	1244	1367	1180	1097	1438	1523	1475	3038	1439	2318	1188	2333	4005	1064	931	853	850	982	897	1038	1083	816	1408	1035	1301	1199	1173	1246	2114	1695	1898	1453	2599	2346	2274
ENSMUSG00000017756	476	602	504	635	423	429	530	592	471	661	485	554	580	385	482	623	585	550	860	875	557	374	653	684	529	484	434	556	468	584	593	521	850	892	597	779	484	515	696	726	634	694	484	803	738	683
ENSMUSG00000017760	1194	950	1080	1292	1120	1280	1913	1570	1153	1624	1597	1557	1876	1101	1464	1548	2018	1567	2371	2314	2261	1478	2102	2135	1314	1228	1136	1192	1393	2091	1947	1921	2425	2795	1976	2624	2810	2484	2545	3605	3134	3118	2761	3761	4127	3481
ENSMUSG00000017764	33	41	59	48	34	53	49	45	63	45	50	55	46	48	34	51	38	32	40	48	41	34	91	40	48	45	30	50	47	76	65	42	107	98	83	70	53	44	68	86	68	72	50	92	71	70
ENSMUSG00000017765	103	116	108	101	140	137	138	125	98	145	139	164	205	118	118	132	130	143	193	173	129	88	133	177	121	114	122	119	159	170	161	153	257	282	232	291	268	201	272	469	288	321	296	368	485	445
ENSMUSG00000017767	0	0	0	0	0	0	0	0	0	0	0	0	0	0	0	0	0	0	0	0	0	0	1	0	0	0	0	0	0	0	0	0	0	0	0	0	1	0	0	0	0	0	0	0	0	0
ENSMUSG00000017774	595	622	584	579	432	539	636	763	631	731	654	820	855	518	517	654	460	558	573	551	440	455	775	664	661	527	431	637	759	821	903	704	1108	1416	993	1260	919	638	846	1041	825	799	657	776	1190	1333
ENSMUSG00000017776	1368	1397	971	1129	948	938	1024	800	828	1002	762	1236	1275	1159	776	1073	1395	1223	1169	1332	776	670	1157	931	1102	992	1361	1247	933	1160	973	747	1310	1502	1046	1589	962	970	1253	882	855	880	512	904	1112	988
ENSMUSG00000017778	5173	7662	8388	7484	4836	6397	6383	7613	4550	5485	4449	5574	8344	6992	4496	5182	3280	3396	2969	3052	2952	3895	5412	3391	7136	8744	6408	7224	7049	7872	5862	6304	4272	7332	5229	5566	5913	5567	6176	3659	3070	3015	3817	4695	3084	2451
ENSMUSG00000017781	887	1029	909	1011	915	944	1191	1077	968	1009	833	1246	1442	1004	998	1037	881	923	998	1041	768	819	1325	1086	1201	1073	1019	1302	1143	1653	1337	1186	1987	2303	1661	2221	1794	1710	2291	1922	1538	1581	1385	2177	2262	2184
ENSMUSG00000017801	477	713	728	695	575	536	755	559	593	527	439	528	779	592	517	592	451	442	379	463	360	466	674	470	746	700	697	770	590	732	559	580	558	787	672	681	519	428	577	387	250	325	247	401	494	394
ENSMUSG00000017802	1787	1953	2152	1769	1803	1739	2569	2509	2059	2275	1855	2415	2814	1954	1974	2575	1949	1813	1862	2170	1794	1649	2711	1946	1871	1922	1610	1996	2079	2430	1891	2109	2045	2431	2038	2251	1507	1446	1777	1141	1170	1057	889	1106	1329	1047
ENSMUSG00000017817	0	2	0	1	3	1	0	0	0	2	4	3	1	1	0	3	0	3	2	1	1	2	0	2	5	4	2	1	0	2	6	2	2	1	5	4	12	0	1	19	17	2	5	11	8	15
ENSMUSG00000017830	184	160	143	180	180	204	287	233	191	250	224	173	252	212	244	154	150	221	268	270	163	129	285	206	228	150	168	188	215	330	375	286	431	421	439	478	274	264	329	262	183	201	200	236	267	285
ENSMUSG00000017831	832	946	664	723	613	521	826	524	556	666	422	841	1083	677	756	808	885	874	973	1046	535	551	880	764	831	641	1091	882	657	831	647	601	825	929	695	1083	704	753	887	910	785	762	480	688	886	837
ENSMUSG00000017832	0	1	2	1	1	1	0	2	0	1	0	0	0	0	0	1	1	1	1	0	3	0	0	0	0	0	2	3	0	1	1	0	1	3	1	2	5	0	1	1	4	0	0	1	0	2
ENSMUSG00000017837	248	339	369	293	312	363	395	267	302	320	274	364	465	355	326	377	260	277	301	292	300	277	466	399	311	279	278	314	374	446	401	362	523	568	417	488	384	368	475	381	353	248	243	263	457	315
ENSMUSG00000017843	568	665	587	635	524	535	687	728	534	599	557	768	932	660	640	712	652	639	765	761	506	499	830	662	687	619	620	697	667	693	738	667	919	1103	831	1041	783	657	843	674	666	595	396	590	800	826
ENSMUSG00000017858	373	404	447	416	336	318	466	366	378	412	358	485	583	377	435	450	454	337	415	459	357	352	553	438	460	397	365	411	342	470	369	341	429	502	494	517	420	365	442	291	341	310	239	389	361	346
ENSMUSG00000017861	4	2	1	0	2	5	4	4	1	3	0	1	9	1	6	0	0	2	8	0	1	2	6	3	4	4	4	5	2	16	11	10	24	37	9	44	30	20	32	31	35	18	11	37	33	30
ENSMUSG00000017868	710	860	681	1038	396	526	746	738	690	1048	809	1020	1273	749	1023	788	873	987	1154	1354	1103	764	1031	1228	559	584	379	552	569	550	396	547	733	817	802	865	335	341	377	609	517	639	366	744	858	767
ENSMUSG00000017897	2	0	0	2	0	0	0	4	0	1	0	0	3	0	0	0	0	0	1	0	0	0	3	1	0	0	0	2	0	2	2	1	5	2	4	0	3	6	4	3	5	8	0	5	4	7
ENSMUSG00000017914	0	0	0	0	0	0	0	0	0	0	0	0	0	0	0	0	0	0	0	0	0	0	0	0	0	0	0	0	0	0	0	0	0	0	0	0	0	0	0	0	0	0	0	0	0	0
ENSMUSG00000017922	0	0	0	0	0	0	0	0	0	0	0	0	0	0	0	0	0	0	0	0	0	0	0	0	0	0	0	0	0	0	0	0	0	0	0	0	0	0	0	0	0	0	0	0	0	0
ENSMUSG00000017929	340	234	260	239	158	231	238	166	161	212	185	275	265	115	171	196	405	220	323	325	221	132	254	271	284	243	255	261	205	305	229	205	379	518	374	464	425	392	620	562	378	422	252	457	693	688
ENSMUSG00000017943	0	0	0	0	0	0	0	0	0	0	0	0	0	0	0	0	0	0	0	0	0	0	0	0	0	0	0	0	0	0	0	0	0	0	0	0	1	2	0	0	1	0	2	0	0	0
ENSMUSG00000017950	5833	5946	6101	6215	6019	5371	8009	6813	6596	6684	5624	7345	7567	5542	5419	6243	7277	5875	6967	6421	4789	4677	7212	5623	5839	6073	4909	5520	6527	5992	6145	5471	8183	8376	6932	8254	4033	3829	5011	3551	3725	3899	2323	3871	4852	4173
ENSMUSG00000017969	27	39	34	44	39	36	29	28	22	48	47	51	33	31	29	24	26	27	36	26	44	29	31	48	76	57	32	57	42	61	101	86	153	230	157	175	250	272	286	418	263	299	275	580	511	465
ENSMUSG00000017978	152	118	122	137	132	129	120	94	130	133	199	148	296	191	180	217	152	150	176	189	126	102	136	175	171	110	147	124	154	136	133	106	145	166	141	164	96	86	127	127	110	80	60	86	121	79
ENSMUSG00000017999	185	129	114	175	229	138	235	203	190	201	184	206	249	218	159	217	218	227	266	183	156	186	229	249	150	122	226	184	177	280	239	238	298	312	253	302	240	174	260	285	239	244	182	304	338	354
ENSMUSG00000018001	87	133	132	141	81	105	118	117	105	111	79	115	191	104	136	121	115	114	130	120	114	107	141	114	129	108	100	134	109	127	146	148	190	263	146	185	174	140	169	137	173	133	85	143	195	227
ENSMUSG00000018008	83	143	118	125	98	107	104	143	86	131	91	90	184	108	101	115	109	96	129	89	105	78	164	152	193	173	145	253	183	464	383	333	553	769	353	685	555	503	589	497	404	406	319	562	602	637
ENSMUSG00000018012	9	7	13	11	6	8	5	8	1	8	9	4	8	9	2	1	5	8	6	2	7	2	8	6	13	8	6	11	7	12	13	3	3	12	10	2	6	1	12	5	1	0	4	2	1	8
ENSMUSG00000018040	332	277	359	377	343	319	466	427	364	441	262	409	531	314	396	376	247	332	312	338	331	264	418	354	330	261	298	320	334	532	454	333	514	630	472	586	485	407	572	415	396	366	414	596	555	475
ENSMUSG00000018042	7500	6706	8691	6615	5784	8947	8698	5999	6705	9124	7631	7271	12164	9095	7544	7741	5169	4951	6836	4552	5830	6037	9294	8675	7369	7139	6513	6389	6794	7057	7253	5897	6116	7504	6883	6828	4477	4545	5332	3941	3816	3540	3017	4047	4579	4022
ENSMUSG00000018068	68	106	55	60	56	63	109	43	53	39	40	25	32	40	54	33	56	88	63	58	6	32	28	32	41	39	58	48	34	61	64	52	130	70	91	109	37	70	90	66	55	70	33	54	87	40
ENSMUSG00000018076	131	121	114	88	108	123	151	109	109	135	136	130	133	91	122	124	161	131	159	114	108	89	132	143	101	112	112	135	142	104	134	111	202	182	124	174	136	124	175	240	178	150	108	179	201	194
ENSMUSG00000018102	2370	3049	2945	2874	3554	3635	4372	5080	3275	3097	2823	3483	4846	4367	3198	3417	2114	2615	2114	3003	2221	2522	3872	2282	3231	3214	2394	3244	4873	4829	3282	3957	2211	2536	2907	2566	2440	2578	3080	2270	1713	2117	2377	2538	2056	1702
ENSMUSG00000018126	0	0	0	0	0	0	0	0	0	0	0	0	3	0	0	0	0	0	0	0	0	0	0	0	0	0	0	0	0	0	0	0	0	0	0	1	0	0	0	1	1	2	1	2	1	1
ENSMUSG00000018143	259	259	284	235	184	204	253	254	138	229	226	276	314	209	222	247	166	156	158	180	264	140	289	257	243	260	247	248	193	298	204	249	384	466	332	442	537	471	459	292	384	380	263	353	481	435
ENSMUSG00000018160	232	266	225	188	194	286	284	197	200	246	162	136	344	159	199	198	221	214	224	234	149	166	282	179	291	163	219	262	260	277	285	184	227	310	173	318	128	199	232	180	184	169	90	251	278	215
ENSMUSG00000018166	2322	1445	1452	1296	1659	2153	2237	2118	1422	2548	2036	2866	2970	2126	2330	2123	1104	1872	2117	2006	1947	1161	2051	2409	1548	1439	1711	1415	1912	1791	1577	2211	2618	2054	1324	1490	1373	1356	1349	1500	1457	1355	1190	764	1270	1217
ENSMUSG00000018167	195	174	209	177	181	200	236	191	188	247	232	224	246	190	195	208	208	224	250	248	225	180	261	263	190	219	170	194	204	256	212	239	268	369	271	332	251	203	266	221	233	225	187	229	312	254
ENSMUSG00000018168	1	17	12	11	7	4	3	8	7	13	9	4	13	7	9	3	7	10	16	10	4	11	9	14	10	14	6	29	8	32	38	27	53	76	39	72	67	37	42	60	80	75	28	81	127	103
ENSMUSG00000018169	17	30	47	44	20	28	29	31	15	40	25	35	56	30	32	23	25	22	6	28	22	34	41	37	43	47	22	50	39	55	45	48	57	98	50	70	69	64	78	76	79	70	44	56	109	87
ENSMUSG00000018171	1087	1084	936	941	993	963	1445	1065	1005	1326	912	1546	1720	1284	1273	1268	1379	1587	1226	1412	1274	1083	1513	1569	1118	882	1233	1090	1375	1426	1036	1501	1308	1860	1319	1686	1197	1108	1491	1143	1270	1070	823	1042	1178	1257
ENSMUSG00000018189	233	226	210	213	165	180	205	160	167	221	150	261	357	211	226	232	244	238	243	261	194	169	308	273	185	175	267	219	214	224	160	177	266	304	229	305	232	226	269	354	275	259	222	332	279	278
ENSMUSG00000018196	381	419	470	415	373	391	430	333	300	347	256	377	541	453	324	377	284	315	275	408	267	248	471	390	436	379	443	383	401	491	299	328	333	428	383	380	389	367	343	446	323	337	292	447	268	231
ENSMUSG00000018199	52	73	30	74	49	14	35	24	52	16	25	24	61	44	62	29	105	66	108	110	32	57	47	65	61	25	87	40	22	65	16	32	82	44	28	91	41	97	99	165	111	135	67	127	137	102
ENSMUSG00000018209	292	276	205	275	287	275	385	264	305	291	232	303	361	253	330	282	300	284	383	371	212	224	310	310	319	224	264	367	263	380	364	360	504	513	355	573	390	385	482	498	528	448	394	624	621	572
ENSMUSG00000018211	1	0	8	6	0	4	3	0	0	3	1	4	26	6	4	1	1	3	11	3	3	7	6	3	10	3	3	9	4	6	3	3	7	9	6	4	6	7	7	5	3	10	5	8	6	4
ENSMUSG00000018217	62	122	102	84	65	78	94	105	79	114	117	104	119	71	97	118	108	80	94	85	118	62	102	123	119	107	72	99	86	104	137	127	165	224	112	171	181	141	169	189	179	212	127	276	281	269
ENSMUSG00000018238	0	1	1	5	2	2	3	4	0	1	2	5	4	1	0	3	0	1	3	0	2	0	1	2	2	5	4	5	5	2	4	3	5	3	2	7	0	4	7	2	1	4	2	7	5	5
ENSMUSG00000018239	34	65	49	52	37	46	46	64	23	35	37	40	81	33	49	34	34	34	54	27	16	36	56	40	53	45	40	55	52	68	48	34	80	122	80	98	67	66	65	55	59	50	41	67	76	82
ENSMUSG00000018259	0	0	0	0	0	0	0	0	0	0	0	0	0	0	0	0	0	0	0	0	0	0	0	0	0	0	0	0	0	0	0	0	0	0	0	0	0	0	0	0	0	0	0	0	0	0
ENSMUSG00000018263	0	0	0	0	0	0	0	0	0	0	0	0	0	0	0	0	0	0	0	0	0	0	0	0	0	0	0	0	0	0	0	0	0	0	0	0	0	0	0	0	0	0	0	0	0	0
ENSMUSG00000018286	1763	2123	2249	2077	1638	1806	2110	1981	1677	1959	1817	2224	2794	2324	1868	2190	1352	1354	1262	1240	1499	1999	2666	1610	2008	2411	2323	2362	2138	2540	1877	1997	2094	3329	2604	3084	2210	1863	2154	1546	1377	1280	1636	1950	1672	1226
ENSMUSG00000018287	469	428	408	423	349	372	505	312	386	455	373	498	724	392	397	441	404	377	396	365	407	389	583	489	413	396	426	385	396	525	386	397	448	563	481	488	468	431	513	500	366	441	463	577	565	449
ENSMUSG00000018293	2540	2727	2875	2722	2825	2728	3484	3239	2748	3000	2745	3574	4209	2836	2852	2984	2513	2728	2755	2746	2652	2530	3633	3358	3236	3062	2914	3465	3430	6461	4441	3988	6341	8514	5693	7978	7293	6924	7614	7768	5537	6095	6070	9521	8144	7314
ENSMUSG00000018322	85	127	129	133	75	131	146	158	184	181	97	171	168	70	140	170	150	164	180	191	129	94	184	198	153	72	115	143	142	233	216	164	320	292	202	261	231	230	280	362	209	260	272	387	355	314
ENSMUSG00000018326	1505	1555	1400	1473	1389	1492	1921	1518	1549	1809	1498	1978	2316	1613	1714	1685	1789	1800	1889	1927	1348	1334	1927	1864	1673	1372	1472	1582	1660	2033	1733	1771	2501	2863	2324	2979	1964	1954	2315	2420	2022	1965	1511	2335	2621	2517
ENSMUSG00000018334	46	52	46	44	38	58	45	46	38	70	34	49	68	40	45	40	49	44	49	36	33	29	59	49	50	47	25	69	69	75	59	64	92	110	42	84	84	69	86	87	97	65	65	106	116	89
ENSMUSG00000018339	52	77	70	73	72	98	89	102	77	63	73	92	136	99	78	112	70	77	85	74	86	57	105	105	138	101	84	100	122	119	138	126	218	440	179	311	915	612	708	2132	1130	1363	1298	2393	2223	2691
ENSMUSG00000018340	1141	852	1068	1052	998	1345	1612	1312	1303	1660	1506	1439	1699	1128	1371	1303	1636	1436	1974	1693	1873	1466	1763	2208	1151	923	797	791	1229	1416	1354	1356	1578	1727	1650	1705	1463	1398	1527	2304	2016	1955	1661	2525	2570	2538
ENSMUSG00000018341	4	6	3	1	3	3	5	7	1	1	1	4	8	2	4	7	6	8	2	4	4	5	0	2	10	3	6	23	8	13	19	15	16	29	15	13	16	10	29	12	3	10	16	20	19	5
ENSMUSG00000018347	43	43	55	49	52	49	44	54	33	49	31	58	87	51	49	51	55	55	59	37	54	43	82	61	46	39	39	43	50	86	54	52	79	95	68	93	98	68	99	112	68	91	59	114	104	103
ENSMUSG00000018362	476	445	547	447	602	494	725	456	679	495	472	627	471	471	432	456	606	693	721	647	364	341	522	501	612	350	564	455	553	749	724	553	1150	1393	999	1331	891	719	949	1074	781	844	442	1187	1012	938
ENSMUSG00000018363	547	613	396	441	426	435	582	352	359	468	346	568	612	435	508	538	629	559	757	717	332	308	564	493	453	354	536	514	458	431	439	429	572	562	462	612	371	340	436	370	336	311	203	322	382	374
ENSMUSG00000018372	23	46	28	26	25	25	26	36	12	17	15	29	44	17	33	28	31	27	47	38	37	22	44	45	37	29	37	29	30	35	27	19	28	31	21	42	39	37	36	45	39	28	19	62	37	38
ENSMUSG00000018377	219	235	122	185	65	171	187	178	170	138	169	253	201	111	206	218	180	166	58	273	184	102	258	70	213	202	193	6	187	194	204	147	210	33	212	329	204	180	222	201	237	43	96	160	271	327
ENSMUSG00000018378	25	24	47	29	8	29	31	33	21	25	20	31	51	9	32	9	35	20	34	33	31	27	13	34	34	56	27	27	28	27	24	31	27	61	44	31	68	53	59	121	57	59	64	138	92	72
ENSMUSG00000018379	584	926	846	927	628	637	1069	542	739	599	482	616	1042	765	767	702	695	789	789	867	440	442	747	688	863	530	715	789	534	1032	742	684	1302	1367	962	1456	838	897	1294	1311	1147	1093	673	1194	1403	1411
ENSMUSG00000018381	124	213	202	161	183	203	261	329	184	222	151	166	232	167	110	164	138	181	144	129	146	89	216	196	181	166	130	142	296	443	262	230	276	414	195	509	299	175	236	255	235	217	151	313	234	231
ENSMUSG00000018387	188	277	208	290	266	317	517	218	278	325	331	326	429	198	398	291	403	201	447	361	384	323	439	368	236	254	173	176	297	242	215	151	236	295	219	269	157	139	218	199	215	120	150	216	146	143
ENSMUSG00000018395	30	31	24	33	35	23	42	29	14	40	36	48	48	29	46	46	39	51	50	64	45	40	46	38	40	34	28	32	38	45	33	36	38	53	39	59	56	52	53	95	74	67	49	79	97	92
ENSMUSG00000018398	90	163	163	142	112	170	146	151	105	146	116	148	207	148	124	143	84	85	132	106	77	115	165	143	163	174	103	202	137	163	211	206	285	392	217	304	287	208	323	296	255	243	144	273	384	383
ENSMUSG00000018401	561	537	431	530	780	677	999	783	708	610	697	876	681	641	575	642	788	698	718	755	506	557	641	526	485	460	451	445	839	565	666	560	896	796	802	759	411	303	416	359	360	327	219	372	476	472
ENSMUSG00000018405	30	35	33	27	23	23	32	37	23	35	26	36	43	24	21	26	41	30	32	34	17	35	57	37	29	41	30	30	51	38	38	33	47	45	36	62	53	52	47	52	30	42	41	42	66	36
ENSMUSG00000018411	43	98	92	69	73	75	76	90	87	55	75	85	95	73	66	70	37	36	30	36	24	45	80	49	70	84	47	82	98	39	39	45	53	66	55	40	15	11	21	12	16	8	15	13	15	16
ENSMUSG00000018412	344	352	273	287	317	353	386	308	322	347	299	393	414	262	289	334	403	313	459	401	282	231	320	368	347	299	274	303	375	302	344	378	408	465	338	472	293	299	289	288	303	260	167	226	382	313
ENSMUSG00000018415	507	500	447	447	391	474	576	550	484	472	471	471	611	470	454	443	609	485	644	692	403	328	497	459	478	482	449	421	424	329	417	309	372	471	291	397	297	307	394	313	274	323	236	350	402	355
ENSMUSG00000018417	1861	2019	1345	1490	1654	1895	2442	1302	1448	1790	1475	2433	2474	1791	2192	2084	2385	2018	2760	2356	1551	1484	2065	1938	1696	1174	1713	1667	1551	1396	1663	1198	1787	1574	1351	1620	990	873	1485	1421	1490	1154	848	1348	1648	1542
ENSMUSG00000018425	481	541	474	476	431	371	571	398	440	533	373	550	827	406	489	524	596	541	644	668	458	383	643	596	486	411	622	443	455	497	475	470	707	637	533	657	436	451	522	558	525	451	313	412	547	576
ENSMUSG00000018427	262	215	162	182	458	477	618	461	308	360	378	430	648	426	486	427	288	453	356	393	337	356	522	387	176	133	177	167	506	455	416	416	566	451	241	237	241	272	499	415	233	263	317	290	427	367
ENSMUSG00000018428	1130	1319	1079	1112	1255	1310	1660	1923	1184	1570	1285	1757	1769	1308	1384	1747	1488	1555	1722	1882	1254	1096	1828	1533	1192	1154	1093	1300	1577	1551	1467	1488	1695	1784	1364	1771	1190	1182	1262	896	985	907	735	970	970	765
ENSMUSG00000018433	163	169	107	236	186	132	238	156	207	147	147	203	207	184	172	209	289	177	233	216	124	174	158	231	145	113	162	145	215	236	190	158	246	326	277	344	197	233	258	223	192	182	144	213	308	284
ENSMUSG00000018442	1559	1176	1629	1337	1246	1549	1872	1139	1086	1208	1170	1774	2198	1597	1451	1703	1277	1685	1738	1552	1246	1234	1809	2186	1449	1276	1944	1307	1248	1545	1129	1325	1313	1735	1431	1733	1370	1313	1809	1547	1313	1190	1047	1802	1678	1204
ENSMUSG00000018446	1043	721	991	736	753	1055	1219	1083	913	1050	873	1080	1514	1080	1067	1018	930	966	950	986	937	944	1263	1123	1022	967	977	830	984	1228	943	949	1046	1352	1134	1359	1275	939	1266	1186	1046	1053	760	1371	1175	1116
ENSMUSG00000018449	262	355	393	350	222	253	254	236	181	218	197	225	302	229	158	228	185	164	190	179	158	239	363	212	342	449	401	345	334	410	279	222	246	438	358	325	256	234	271	160	128	173	146	216	147	144
ENSMUSG00000018459	272	196	196	208	370	252	515	287	429	442	425	347	186	298	308	501	364	573	693	674	491	294	457	605	243	169	316	196	223	558	424	464	1735	1728	1555	2076	1536	1346	1548	1945	1735	1656	1569	2641	2013	1537
ENSMUSG00000018470	1	2	1	7	2	2	0	1	5	3	3	6	2	0	2	1	1	6	2	3	4	1	1	2	5	2	2	4	10	1	3	0	6	5	5	1	0	1	3	1	3	1	2	2	1	5
ENSMUSG00000018474	750	965	682	745	605	679	658	589	589	626	515	664	608	587	585	681	579	520	632	665	350	391	571	504	822	721	596	835	668	498	572	641	771	666	554	634	337	283	327	275	404	247	154	253	347	371
ENSMUSG00000018476	234	309	257	259	232	179	243	284	252	263	240	348	282	246	187	238	242	211	219	263	194	161	331	239	242	223	148	240	261	280	266	277	422	401	271	304	296	234	330	313	287	263	227	391	295	327
ENSMUSG00000018479	0	0	0	0	0	0	0	0	0	0	0	0	0	0	0	0	0	0	0	0	0	0	0	0	0	0	0	0	0	0	0	0	0	0	0	0	0	0	0	0	1	0	0	0	0	0
ENSMUSG00000018481	443	426	395	362	330	294	396	348	307	405	307	472	486	338	412	396	509	411	532	552	361	269	485	432	328	275	426	356	288	422	351	364	569	657	455	772	424	412	465	452	383	354	290	447	488	450
ENSMUSG00000018486	11	15	25	13	14	11	20	18	10	19	22	17	3	16	9	30	13	15	13	10	7	18	26	24	28	13	17	17	18	24	22	14	44	28	38	22	18	6	18	10	10	20	13	16	17	16
ENSMUSG00000018500	0	0	0	1	0	0	0	1	0	1	0	0	0	1	1	1	1	6	2	0	0	1	1	0	4	0	1	0	0	3	4	1	13	19	7	19	30	24	28	25	19	18	19	23	28	35
ENSMUSG00000018501	965	1056	1012	815	865	972	1013	1011	1052	1329	999	1510	1319	891	829	1068	1165	978	1285	1332	718	604	1059	937	870	605	809	1121	1017	917	991	1131	1258	1295	1042	1213	605	609	897	580	649	608	442	535	804	730
ENSMUSG00000018507	34	41	11	19	18	39	69	48	36	35	38	45	24	45	30	69	40	26	29	30	22	37	40	23	30	20	35	62	68	101	101	42	118	267	114	136	157	136	103	147	160	185	103	226	218	217
ENSMUSG00000018509	231	300	330	299	198	231	258	312	228	237	197	272	331	263	203	265	211	240	220	282	273	209	360	256	309	314	273	268	305	275	171	270	259	268	215	260	212	246	274	201	192	231	248	387	248	230
ENSMUSG00000018537	15	35	24	25	22	25	20	30	25	40	21	35	39	28	27	34	29	26	31	21	32	20	42	45	24	39	21	25	34	30	25	43	40	64	21	42	71	43	46	79	69	49	51	80	77	86
ENSMUSG00000018541	77	118	137	146	125	152	140	161	118	107	135	129	149	166	132	198	165	81	129	210	92	154	237	179	122	69	146	107	148	117	148	89	188	222	169	253	96	105	80	90	148	60	27	63	193	146
ENSMUSG00000018543	0	0	0	0	0	0	0	0	1	0	0	0	1	0	0	0	0	0	0	0	0	0	0	0	0	1	0	0	0	0	0	0	0	0	0	0	0	0	0	0	1	0	0	0	0	1
ENSMUSG00000018547	233	313	238	272	327	382	459	333	312	304	298	341	378	289	311	336	339	316	430	385	289	239	466	356	291	256	222	264	350	354	343	310	480	561	409	533	324	286	402	435	347	328	277	509	506	457
ENSMUSG00000018548	138	99	103	133	48	121	172	71	131	151	110	140	203	45	166	147	136	125	179	158	99	96	139	93	112	69	127	136	98	124	123	99	193	196	118	181	121	135	190	199	157	172	109	142	190	162
ENSMUSG00000018554	0	0	0	2	0	0	0	0	0	0	0	0	0	0	0	0	0	0	0	0	0	0	0	1	0	0	0	0	1	3	0	0	0	0	3	0	0	0	0	0	0	0	0	5	0	1
ENSMUSG00000018559	424	485	530	513	546	523	664	689	645	668	538	620	739	509	439	588	533	480	500	508	498	453	675	532	566	514	476	580	562	772	686	671	985	1202	845	1105	838	753	1009	914	724	774	743	1117	962	909
ENSMUSG00000018565	147	217	226	218	191	157	274	238	177	244	178	186	270	177	173	224	127	201	172	155	190	159	158	159	167	189	198	203	238	287	232	146	278	368	357	248	189	251	388	247	147	288	218	288	253	161
ENSMUSG00000018566	6	0	9	1	0	0	1	0	0	0	1	1	4	2	5	0	2	0	2	1	4	4	2	15	0	2	4	3	2	0	1	0	2	1	2	1	1	1	5	6	10	0	2	3	10	10
ENSMUSG00000018567	3343	3690	4195	3696	3321	3534	4767	4072	3542	3514	3297	4071	5471	3803	3565	3876	3139	2900	2907	3311	3251	3330	5123	3606	3905	3803	3695	3832	3955	4922	3772	4086	4607	5945	4815	5467	4552	4580	5264	4150	3564	3669	3919	5167	4891	4114
ENSMUSG00000018569	14	7	21	13	14	25	16	7	11	20	7	44	20	14	26	21	27	26	27	22	31	28	20	41	24	21	5	15	19	18	15	18	18	23	19	34	16	24	35	37	46	24	33	73	52	68
ENSMUSG00000018570	0	0	0	0	0	0	0	0	0	0	3	0	0	0	0	0	0	0	0	1	0	2	0	7	0	0	0	2	0	0	2	2	3	1	1	1	7	1	2	3	1	1	1	0	3	1
ENSMUSG00000018572	149	244	243	205	169	200	216	230	176	241	169	242	257	170	139	210	257	190	208	218	205	145	368	264	195	225	180	213	254	341	325	253	465	620	458	555	333	299	430	362	238	334	275	410	347	303
ENSMUSG00000018574	3102	3193	3173	2891	3187	3324	3947	4561	3399	3596	3359	4688	3995	3573	3939	4045	4638	4844	5168	5641	4801	3583	5265	4967	3368	3101	3243	2519	4019	3563	3339	3626	3680	4346	3939	3898	3405	2961	3368	3687	3205	3603	3313	4385	3579	2537
ENSMUSG00000018581	0	1	5	3	1	3	6	0	3	3	6	6	8	5	7	5	5	3	5	7	3	3	2	8	2	1	1	2	5	7	1	0	3	1	1	2	2	0	0	0	0	0	0	0	0	0
ENSMUSG00000018583	541	553	526	599	567	591	834	598	664	669	591	718	799	516	612	639	785	768	898	849	586	504	663	733	598	482	552	517	651	937	825	718	1144	1356	1056	1325	977	912	1116	1315	1006	1034	772	1372	1478	1367
ENSMUSG00000018585	1917	2896	2949	2606	1891	2285	2360	2728	1996	2203	1940	2116	2741	2795	1859	1947	1240	1350	1175	1343	1513	1769	2357	1401	2792	3401	2320	3141	2767	3211	2425	2573	2524	3900	2783	3058	2883	2671	2826	1700	1392	1432	1806	2317	1673	1327
ENSMUSG00000018589	0	0	0	0	0	0	0	0	0	0	0	0	0	0	0	0	0	0	0	0	0	0	0	0	0	0	0	0	0	0	0	0	0	0	0	0	0	0	0	0	0	0	0	0	0	0
ENSMUSG00000018593	1240	1946	1999	1948	1574	1838	2062	2275	1577	2107	1498	1690	3592	1700	1565	2059	1302	1340	1550	1203	1280	1230	2066	1905	3034	2538	1738	2621	2380	2968	3319	2895	5402	9227	4052	6191	6187	5085	5856	4419	4025	3376	1385	2644	5629	5728
ENSMUSG00000018595	0	0	0	0	0	0	0	0	0	0	0	0	0	0	0	0	0	0	0	0	0	0	0	0	0	0	0	0	0	0	0	0	0	0	0	0	0	0	0	0	0	0	0	0	0	0
ENSMUSG00000018599	180	219	213	152	232	189	272	244	196	209	188	249	165	209	184	229	217	198	171	204	195	146	170	160	221	184	184	153	229	222	163	186	234	260	181	195	194	176	238	199	159	163	119	192	190	161
ENSMUSG00000018604	287	334	187	189	368	242	222	343	331	349	219	343	152	287	183	281	460	329	459	581	362	206	457	385	221	169	130	195	248	258	216	252	496	448	527	391	141	197	254	179	264	335	270	355	262	158
ENSMUSG00000018620	0	0	0	0	0	0	0	0	0	0	0	0	0	0	0	0	0	0	0	0	0	0	0	0	0	0	0	0	0	0	0	0	0	0	0	0	0	0	0	0	0	0	0	0	0	0
ENSMUSG00000018623	1	1	0	1	3	3	0	1	0	0	0	1	1	2	5	3	3	7	1	7	0	3	1	8	17	7	7	12	3	18	12	1	15	79	25	33	28	45	24	33	33	23	28	50	59	69
ENSMUSG00000018634	0	0	0	0	0	0	0	0	0	0	0	0	0	0	0	0	0	0	0	0	0	0	0	0	0	0	0	0	0	0	0	0	0	0	0	0	0	0	0	0	0	0	0	0	0	0
ENSMUSG00000018648	8	15	18	10	10	24	18	12	9	10	13	8	13	8	8	7	8	8	11	7	11	8	6	4	14	11	14	18	9	30	12	14	8	14	4	16	39	22	11	48	44	34	21	27	40	41
ENSMUSG00000018651	46	35	31	30	30	33	50	28	32	37	29	36	38	47	32	38	46	36	46	55	48	41	50	43	29	29	38	24	25	42	35	34	53	58	49	60	66	71	63	87	82	63	40	91	76	66
ENSMUSG00000018654	57	93	58	96	60	64	76	83	53	101	68	86	120	68	83	80	99	62	107	79	47	68	110	93	136	100	80	200	81	281	243	194	371	439	231	384	357	270	402	314	382	276	186	378	453	482
ENSMUSG00000018656	0	0	0	0	0	0	0	0	0	0	0	0	0	0	0	0	0	0	0	0	0	0	0	0	0	0	0	0	0	0	0	0	0	0	0	0	0	0	0	0	0	0	0	0	0	0
ENSMUSG00000018659	2006	2060	2361	2108	2614	2328	3382	3132	2719	2813	2713	3126	3273	2313	2610	2828	2581	2368	2576	2824	2760	2261	3588	2639	2321	2134	1975	1842	2575	3264	2266	2331	2912	3053	3156	2953	2670	2994	3345	2859	2183	2439	2713	3446	2468	2155
ENSMUSG00000018661	208	217	205	182	190	282	301	233	287	237	233	257	306	201	246	252	225	231	265	251	224	191	255	219	224	193	181	195	314	280	241	272	290	416	298	356	255	295	316	360	252	266	205	372	284	256
ENSMUSG00000018666	37	66	44	77	47	35	52	57	64	60	27	35	113	32	67	90	41	89	64	15	42	38	52	57	66	34	76	76	54	132	29	38	67	106	47	51	75	69	95	69	20	53	28	21	59	44
ENSMUSG00000018669	692	557	547	529	692	654	862	589	721	654	687	832	1070	688	691	752	549	740	732	614	679	699	750	873	658	463	677	460	668	681	604	820	859	1038	967	1070	887	896	960	1066	841	821	654	1036	1069	979
ENSMUSG00000018672	234	264	313	305	247	306	396	311	286	335	307	312	415	319	343	348	248	193	318	277	348	361	515	333	308	333	249	253	242	390	235	258	329	459	362	408	385	306	374	273	264	291	326	490	330	306
ENSMUSG00000018677	5046	4627	5785	5184	4853	5435	7323	6429	6021	6429	6084	6452	8258	5607	5453	5727	4831	4723	5227	5098	6105	5607	8006	6364	5082	5209	4523	4611	5568	6058	5247	5066	6042	7044	7032	6873	5541	5502	6366	6127	4546	5318	5695	7258	5826	4801
ENSMUSG00000018678	58	85	79	72	77	80	84	87	123	95	72	98	117	73	71	73	80	94	112	75	63	67	83	78	75	63	59	89	89	102	107	107	142	177	124	152	104	129	149	128	139	120	86	135	185	175
ENSMUSG00000018697	110	124	137	96	108	91	142	110	106	131	127	137	162	121	126	134	153	125	154	150	143	101	147	141	138	109	127	104	123	116	140	111	174	178	151	147	159	148	184	173	168	158	159	199	215	185
ENSMUSG00000018698	0	1	0	0	0	0	0	0	0	0	0	0	0	0	1	0	0	0	0	0	0	0	0	0	0	0	0	1	0	1	1	0	0	0	0	0	0	0	1	0	0	0	0	0	0	0
ENSMUSG00000018707	915	899	851	837	853	859	958	912	951	1323	1058	1399	1298	781	870	1128	910	678	1097	975	733	710	1081	1007	1133	765	723	917	1154	894	1258	1095	1491	1641	1408	1888	1052	1019	1190	1457	1221	1263	971	1504	1643	1502
ENSMUSG00000018727	30	43	53	43	19	18	26	37	28	27	30	50	26	32	36	36	37	33	32	55	38	32	54	72	56	52	45	33	15	39	14	26	12	23	24	17	16	24	20	18	31	24	27	31	17	6
ENSMUSG00000018733	159	157	167	163	146	153	203	164	148	172	142	181	185	150	153	144	174	137	186	200	131	151	203	183	160	140	150	159	132	145	187	150	186	230	179	233	155	141	190	148	139	124	112	134	175	136
ENSMUSG00000018736	415	387	394	352	238	280	427	341	225	355	289	432	466	348	286	345	331	356	371	351	419	298	453	482	438	370	488	419	357	377	314	318	439	545	390	508	407	408	497	426	389	370	242	325	487	481
ENSMUSG00000018740	11	36	17	25	15	23	37	22	20	28	19	11	21	29	31	24	12	18	19	13	13	14	23	14	25	11	17	24	28	36	19	36	32	34	32	28	34	36	48	31	25	26	21	34	29	32
ENSMUSG00000018750	237	323	324	306	256	326	302	327	258	306	247	310	429	276	283	345	322	252	331	262	172	221	348	263	376	361	235	406	384	429	390	408	475	546	384	479	353	281	370	336	346	291	199	335	368	398
ENSMUSG00000018752	35	16	23	32	35	20	16	10	4	19	16	20	71	62	15	27	32	11	39	21	32	36	30	5	24	34	2	23	17	29	7	51	78	54	44	44	65	64	120	100	64	44	53	182	89	35
ENSMUSG00000018761	718	577	824	717	722	668	970	703	740	699	793	756	1109	789	883	825	735	737	728	884	950	1042	1054	876	709	876	813	638	777	1188	626	535	1000	1201	1049	1060	1195	894	1107	962	834	815	1032	1286	945	864
ENSMUSG00000018765	298	310	288	281	291	309	360	359	292	328	294	341	381	269	267	344	366	310	389	393	295	255	397	386	300	301	308	292	366	378	364	329	426	500	406	469	337	369	436	475	380	402	340	607	489	450
ENSMUSG00000018770	8354	9403	10496	8746	7094	8573	10402	9261	7907	9028	7813	9569	13237	9308	8058	8482	7151	7010	6712	6943	7577	8851	11136	8895	9614	10168	8316	8592	8936	10731	7692	8333	7603	11069	8288	8836	8855	8083	8949	7784	6479	6557	6783	8989	6656	5092
ENSMUSG00000018774	261	335	301	320	249	307	339	383	263	385	289	317	470	265	270	263	292	295	398	315	320	303	585	426	515	453	300	546	455	774	960	696	1140	1517	911	1484	1242	1214	1296	1118	917	1034	785	1087	1312	1405
ENSMUSG00000018776	2	1	0	0	0	1	2	0	1	1	0	0	1	0	0	1	0	0	0	0	1	0	0	0	0	0	0	0	0	0	0	0	0	0	0	1	1	0	0	0	0	0	0	0	0	0
ENSMUSG00000018796	8268	8649	7006	8529	9227	8814	10918	12799	10509	9795	8604	13599	14015	9961	11176	12545	11821	15177	15177	19040	11550	8649	10934	14424	7068	5816	8250	5817	10843	6462	7644	12054	6580	5647	4985	5293	2944	3598	4264	3223	4159	3822	2233	3235	3690	2970
ENSMUSG00000018800	57	78	74	56	59	42	65	45	77	81	76	90	98	48	80	103	98	89	115	122	67	50	86	103	68	36	96	61	48	67	52	59	72	75	65	96	94	76	117	167	119	102	71	90	167	208
ENSMUSG00000018809	34	62	25	56	67	58	50	37	36	35	21	27	125	55	47	60	34	36	40	31	35	50	37	70	36	22	58	25	39	49	37	63	37	77	59	67	54	45	70	126	68	44	42	45	64	55
ENSMUSG00000018819	42	48	54	45	44	34	50	48	39	55	42	51	135	45	44	44	69	69	74	53	62	62	76	81	76	72	88	161	76	298	199	173	314	447	247	414	534	398	436	709	654	585	489	858	987	868
ENSMUSG00000018820	99	115	164	138	112	93	197	211	108	181	104	145	142	86	99	119	175	186	171	169	123	141	178	172	119	156	108	125	171	186	162	145	158	260	186	193	236	187	229	248	172	269	177	296	199	220
ENSMUSG00000018821	753	1032	1382	1090	637	872	843	869	701	869	692	713	1372	1210	605	746	360	414	376	347	502	559	829	551	1078	1245	900	1244	936	1068	713	849	687	1351	933	1029	1132	822	940	616	486	462	483	516	624	489
ENSMUSG00000018822	1	3	2	0	2	4	1	1	1	2	4	6	1	2	1	2	5	2	4	4	3	2	3	12	4	2	1	1	0	1	1	2	3	2	2	1	4	2	1	2	6	0	0	4	6	1
[truncated: 20,423 more rows]

## Sheet: B) sample_meta_data
sample_ID	infection	timepoint	group
Nv_week3_1	Nv	week3	Nv_week3
Nv_week3_2	Nv	week3	Nv_week3
Nv_week3_3	Nv	week3	Nv_week3
Nv_week3_4	Nv	week3	Nv_week3
Nv_week4_1	Nv	week4	Nv_week4
Nv_week4_2	Nv	week4	Nv_week4
Nv_week4_3	Nv	week4	Nv_week4
Nv_week4_4	Nv	week4	Nv_week4
Nv_week6_1	Nv	week6	Nv_week6
Nv_week6_2	Nv	week6	Nv_week6
Nv_week6_3	Nv	week6	Nv_week6
Nv_week6_4	Nv	week6	Nv_week6
Nv_week8_1	Nv	week8	Nv_week8
Nv_week8_2	Nv	week8	Nv_week8
Nv_week8_3	Nv	week8	Nv_week8
Nv_week8_4	Nv	week8	Nv_week8
Nv_week12_1	Nv	week12	Nv_week12
Nv_week12_2	Nv	week12	Nv_week12
Nv_week12_3	Nv	week12	Nv_week12
Nv_week12_4	Nv	week12	Nv_week12
Nv_week15_1	Nv	week15	Nv_week15
Nv_week15_2	Nv	week15	Nv_week15
Nv_week15_3	Nv	week15	Nv_week15
Nv_week15_4	Nv	week15	Nv_week15
Inf_week3_1	Inf	week3	Inf_week3
Inf_week3_2	Inf	week3	Inf_week3
Inf_week3_3	Inf	week3	Inf_week3
Inf_week3_4	Inf	week3	Inf_week3
Inf_week4_1	Inf	week4	Inf_week4
Inf_week4_2	Inf	week4	Inf_week4
Inf_week4_3	Inf	week4	Inf_week4
Inf_week4_4	Inf	week4	Inf_week4
Inf_week6_1	Inf	week6	Inf_week6
Inf_week6_2	Inf	week6	Inf_week6
Inf_week6_3	Inf	week6	Inf_week6
Inf_week6_4	Inf	week6	Inf_week6
Inf_week8_1	Inf	week8	Inf_week8
Inf_week8_2	Inf	week8	Inf_week8
Inf_week8_3	Inf	week8	Inf_week8
Inf_week12_1	Inf	week12	Inf_week12
Inf_week12_2	Inf	week12	Inf_week12
Inf_week12_3	Inf	week12	Inf_week12
Inf_week15_1	Inf	week15	Inf_week15
Inf_week15_2	Inf	week15	Inf_week15
Inf_week15_3	Inf	week15	Inf_week15
Inf_week15_4	Inf	week15	Inf_week15

## Sheet: C) DESeq2_res_inf_vs_nv_all
ensgene	baseMean	log2FoldChange	lfcSE	stat	pvalue	padj	external_gene_name	gene_biotype	description
ENSMUSG00000000001	1019.24	-0.259737	0.231698	5.37629	0.371702	0.484284	Gnai3	protein_coding	guanine nucleotide binding protein (G protein), alpha inhibiting 3 [Source:MGI Symbol;Acc:MGI:95773]
ENSMUSG00000000028	25.2459	1.49589	0.448758	23.078	0.000326175	0.00130614	Cdc45	protein_coding	cell division cycle 45 [Source:MGI Symbol;Acc:MGI:1338073]
ENSMUSG00000000037	0.995686	1.22784	2.19504	1.32877	0.931944	0.949966	Scml2	protein_coding	Scm polycomb group protein like 2 [Source:MGI Symbol;Acc:MGI:1340042]
ENSMUSG00000000049	23078	-0.678857	0.198243	28.4975	2.90896e-05	0.000151034	Apoh	protein_coding	apolipoprotein H [Source:MGI Symbol;Acc:MGI:88058]
ENSMUSG00000000056	465.696	-0.774532	0.1628	25.0772	0.00013463	0.000594235	Narf	protein_coding	nuclear prelamin A recognition factor [Source:MGI Symbol;Acc:MGI:1914858]
ENSMUSG00000000058	151.262	-0.815544	0.214906	41.2574	8.32385e-08	7.51212e-07	Cav2	protein_coding	caveolin 2 [Source:MGI Symbol;Acc:MGI:107571]
ENSMUSG00000000078	338.073	1.0111	0.251642	20.0498	0.00122312	0.00419768	Klf6	protein_coding	Kruppel-like factor 6 [Source:MGI Symbol;Acc:MGI:1346318]
ENSMUSG00000000085	129.415	-0.175338	0.187973	10.3625	0.0655923	0.124675	Scmh1	protein_coding	sex comb on midleg homolog 1 [Source:MGI Symbol;Acc:MGI:1352762]
ENSMUSG00000000088	4109.6	-0.252574	0.191854	4.43003	0.4893	0.595079	Cox5a	protein_coding	cytochrome c oxidase subunit 5A [Source:MGI Symbol;Acc:MGI:88474]
ENSMUSG00000000093	100.528	1.40834	0.248503	82.6024	2.39388e-16	8.13697e-15	Tbx2	protein_coding	T-box 2 [Source:MGI Symbol;Acc:MGI:98494]
ENSMUSG00000000120	140.326	-0.382166	0.310554	5.65356	0.341402	0.453806	Ngfr	protein_coding	nerve growth factor receptor (TNFR superfamily, member 16) [Source:MGI Symbol;Acc:MGI:97323]
ENSMUSG00000000126	8.28793	-0.214373	0.722244	1.93808	0.857645	0.895694	Wnt9a	protein_coding	wingless-type MMTV integration site family, member 9A [Source:MGI Symbol;Acc:MGI:2446084]
ENSMUSG00000000127	101.411	0.498399	0.18466	14.2086	0.0143375	0.0352393	Fer	protein_coding	fer (fms/fps related) protein kinase [Source:MGI Symbol;Acc:MGI:105917]
ENSMUSG00000000131	499.751	0.142588	0.127704	5.45478	0.36293	0.475624	Xpo6	protein_coding	exportin 6 [Source:MGI Symbol;Acc:MGI:2429950]
ENSMUSG00000000134	438.403	0.43421	0.15898	15.7366	0.00763786	0.020707	Tfe3	protein_coding	transcription factor E3 [Source:MGI Symbol;Acc:MGI:98511]
ENSMUSG00000000142	116.498	0.497623	0.335059	11.3959	0.0440707	0.0902888	Axin2	protein_coding	axin 2 [Source:MGI Symbol;Acc:MGI:1270862]
ENSMUSG00000000148	133.541	0.218801	0.20235	2.30878	0.804977	0.853403	Brat1	protein_coding	BRCA1-associated ATM activator 1 [Source:MGI Symbol;Acc:MGI:1891679]
ENSMUSG00000000149	1091.82	-0.533922	0.201841	11.7054	0.0390559	0.081784	Gna12	protein_coding	guanine nucleotide binding protein, alpha 12 [Source:MGI Symbol;Acc:MGI:95767]
ENSMUSG00000000154	1240.15	0.302233	0.241077	11.1379	0.0487139	0.0978717	Slc22a18	protein_coding	solute carrier family 22 (organic cation transporter), member 18 [Source:MGI Symbol;Acc:MGI:1336884]
ENSMUSG00000000157	7.86781	9.54367	1.79444	39.8886	1.57265e-07	1.34661e-06	Itgb2l	protein_coding	integrin beta 2-like [Source:MGI Symbol;Acc:MGI:1277979]
ENSMUSG00000000159	400.17	-0.737503	0.130172	40.51	1.17837e-07	1.03084e-06	Igsf5	protein_coding	immunoglobulin superfamily, member 5 [Source:MGI Symbol;Acc:MGI:1919308]
ENSMUSG00000000167	4.60635	-0.227729	1.83621	1.80999	0.874762	0.907772	Pih1d2	protein_coding	PIH1 domain containing 2 [Source:MGI Symbol;Acc:MGI:1919864]
ENSMUSG00000000168	717.13	-0.344646	0.198728	10.893	0.0535425	0.105433	Dlat	protein_coding	dihydrolipoamide S-acetyltransferase (E2 component of pyruvate dehydrogenase complex) [Source:MGI Symbol;Acc:MGI:2385311]
ENSMUSG00000000171	4765.56	-1.24214	0.144256	97.594	1.69808e-19	8.9506e-18	Sdhd	protein_coding	succinate dehydrogenase complex, subunit D, integral membrane protein [Source:MGI Symbol;Acc:MGI:1914175]
ENSMUSG00000000182	1.32714	2.56148	2.80249	4.16643	0.525712	0.62718	Fgf23	protein_coding	fibroblast growth factor 23 [Source:MGI Symbol;Acc:MGI:1891427]
ENSMUSG00000000184	254.285	1.0942	0.233367	35.8807	1.00346e-06	7.28458e-06	Ccnd2	protein_coding	cyclin D2 [Source:MGI Symbol;Acc:MGI:88314]
ENSMUSG00000000194	263.618	0.912177	0.259853	15.2182	0.00946969	0.0248404	Gpr107	protein_coding	G protein-coupled receptor 107 [Source:MGI Symbol;Acc:MGI:2139054]
ENSMUSG00000000204	12.481	2.84018	1.53138	5.33452	0.376433	0.48848	Slfn4	protein_coding	schlafen 4 [Source:MGI Symbol;Acc:MGI:1329010]
ENSMUSG00000000244	27.2285	1.87655	0.594993	34.2154	2.15713e-06	1.45894e-05	Tspan32	protein_coding	tetraspanin 32 [Source:MGI Symbol;Acc:MGI:1350360]
ENSMUSG00000000247	87.5625	-0.0817647	0.277935	7.77072	0.169333	0.26563	Lhx2	protein_coding	LIM homeobox protein 2 [Source:MGI Symbol;Acc:MGI:96785]
ENSMUSG00000000248	2.1061	5.21072	3.79857	4.34071	0.501475	0.605331	Clec2g	protein_coding	C-type lectin domain family 2, member g [Source:MGI Symbol;Acc:MGI:1918059]
ENSMUSG00000000253	36.8731	-0.184312	0.35266	3.38598	0.640706	0.725707	Gmpr	protein_coding	guanosine monophosphate reductase [Source:MGI Symbol;Acc:MGI:1913605]
ENSMUSG00000000266	86.8998	0.0206839	0.381022	3.82107	0.575455	0.671834	Mid2	protein_coding	midline 2 [Source:MGI Symbol;Acc:MGI:1344333]
ENSMUSG00000000275	1193.97	-0.242735	0.170596	14.1816	0.014496	0.0355808	Trim25	protein_coding	tripartite motif-containing 25 [Source:MGI Symbol;Acc:MGI:102749]
ENSMUSG00000000276	29.7839	-0.14917	0.861911	3.0497	0.692324	0.766351	Dgke	protein_coding	diacylglycerol kinase, epsilon [Source:MGI Symbol;Acc:MGI:1889276]
ENSMUSG00000000278	976.958	-0.287208	0.174305	4.10805	0.533967	0.634757	Scpep1	protein_coding	serine carboxypeptidase 1 [Source:MGI Symbol;Acc:MGI:1921867]
ENSMUSG00000000282	183.594	0.825768	0.266273	38.3692	3.18071e-07	2.56929e-06	Mnt	protein_coding	max binding protein [Source:MGI Symbol;Acc:MGI:109150]
ENSMUSG00000000290	468.455	1.63213	0.288486	60.5827	9.21084e-12	1.64821e-10	Itgb2	protein_coding	integrin beta 2 [Source:MGI Symbol;Acc:MGI:96611]
ENSMUSG00000000295	29.4236	1.55389	0.388114	51.7797	5.98619e-10	7.92422e-09	Hddc2	protein_coding	HD domain containing 2 [Source:MGI Symbol;Acc:MGI:1916942]
ENSMUSG00000000296	107.373	-1.15067	0.242756	30.2616	1.30987e-05	7.42345e-05	Tpd52l1	protein_coding	tumor protein D52-like 1 [Source:MGI Symbol;Acc:MGI:1298386]
ENSMUSG00000000301	4333.3	-0.757814	0.184032	24.0854	0.000209059	0.000880795	Pemt	protein_coding	phosphatidylethanolamine N-methyltransferase [Source:MGI Symbol;Acc:MGI:104535]
ENSMUSG00000000303	507.806	2.02389	0.37164	60.7794	8.38724e-12	1.50453e-10	Cdh1	protein_coding	cadherin 1 [Source:MGI Symbol;Acc:MGI:88354]
ENSMUSG00000000305	12.0805	-0.995122	0.569643	4.84595	0.434968	0.544899	Cdh4	protein_coding	cadherin 4 [Source:MGI Symbol;Acc:MGI:99218]
ENSMUSG00000000317	85.9048	0.23396	0.40529	17.3509	0.00388019	0.0115249	Bcl6b	protein_coding	B cell CLL/lymphoma 6, member B [Source:MGI Symbol;Acc:MGI:1278332]
ENSMUSG00000000318	29.6307	3.06219	1.07152	11.9635	0.0352913	0.0751709	Clec10a	protein_coding	C-type lectin domain family 10, member A [Source:MGI Symbol;Acc:MGI:96975]
ENSMUSG00000000320	30.1556	1.72733	0.702717	22.2003	0.000479616	0.00184248	Alox12	protein_coding	arachidonate 12-lipoxygenase [Source:MGI Symbol;Acc:MGI:87998]
ENSMUSG00000000325	221.585	-0.254117	0.351474	11.6157	0.0404498	0.0841144	NA	NA	NA
ENSMUSG00000000326	9839.26	-0.0962273	0.266393	4.26627	0.511751	0.614416	Comt	protein_coding	catechol-O-methyltransferase [Source:MGI Symbol;Acc:MGI:88470]
ENSMUSG00000000339	142.368	0.29406	0.161715	8.44447	0.133382	0.220629	Rtca	protein_coding	RNA 3'-terminal phosphate cyclase [Source:MGI Symbol;Acc:MGI:1913618]
ENSMUSG00000000340	1011.6	-0.653734	0.192565	20.144	0.00117429	0.00405593	Dbt	protein_coding	dihydrolipoamide branched chain transacylase E2 [Source:MGI Symbol;Acc:MGI:105386]
ENSMUSG00000000346	2898.9	-0.377503	0.0757197	41.8542	6.30428e-08	5.80106e-07	Dazap2	protein_coding	DAZ associated protein 2 [Source:MGI Symbol;Acc:MGI:1344344]
ENSMUSG00000000355	337.691	-0.158235	0.168332	3.81884	0.575783	0.672055	Mcts1	protein_coding	malignant T cell amplified sequence 1 [Source:MGI Symbol;Acc:MGI:1916245]
ENSMUSG00000000359	9.82193	4.17881	0.946607	27.7391	4.09322e-05	0.000204703	Rem1	protein_coding	rad and gem related GTP binding protein 1 [Source:MGI Symbol;Acc:MGI:1097696]
ENSMUSG00000000365	1.03548	0.890857	2.0627	1.15148	0.949447	0.963219	Rnf17	protein_coding	ring finger protein 17 [Source:MGI Symbol;Acc:MGI:1353419]
ENSMUSG00000000374	310.224	-0.424051	0.167765	17.1499	0.00422407	0.0124396	Trappc10	protein_coding	trafficking protein particle complex 10 [Source:MGI Symbol;Acc:MGI:1336209]
ENSMUSG00000000378	280.635	0.338875	0.139633	11.3059	0.0456404	0.0929158	Ccm2	protein_coding	cerebral cavernous malformation 2 [Source:MGI Symbol;Acc:MGI:2384924]
ENSMUSG00000000384	416.384	-0.269374	0.279021	2.42464	0.787799	0.841105	Tbrg4	protein_coding	transforming growth factor beta regulated gene 4 [Source:MGI Symbol;Acc:MGI:1100868]
ENSMUSG00000000385	110.81	1.19113	0.305621	48.0063	3.54143e-09	4.11836e-08	Tmprss2	protein_coding	transmembrane protease, serine 2 [Source:MGI Symbol;Acc:MGI:1354381]
ENSMUSG00000000386	8.13654	-1.67959	1.94344	4.93196	0.42424	0.535007	Mx1	polymorphic_pseudogene	MX dynamin-like GTPase 1 [Source:MGI Symbol;Acc:MGI:97243]
ENSMUSG00000000399	1703.63	-0.740986	0.166018	24.9128	0.000144842	0.000634685	Ndufa9	protein_coding	NADH:ubiquinone oxidoreductase subunit A9 [Source:MGI Symbol;Acc:MGI:1913358]
ENSMUSG00000000402	1.25335	0.811791	2.22988	3.33154	0.649016	0.731847	Egfl6	protein_coding	EGF-like-domain, multiple 6 [Source:MGI Symbol;Acc:MGI:1858599]
ENSMUSG00000000409	64.0961	2.40846	0.464714	43.5549	2.8517e-08	2.80884e-07	Lck	protein_coding	lymphocyte protein tyrosine kinase [Source:MGI Symbol;Acc:MGI:96756]
ENSMUSG00000000416	2.156	0.348233	1.41369	1.11978	0.952338	0.965074	Cttnbp2	protein_coding	cortactin binding protein 2 [Source:MGI Symbol;Acc:MGI:1353467]
ENSMUSG00000000420	703.427	0.72822	0.183004	19.7339	0.00140187	0.0047429	Galnt1	protein_coding	polypeptide N-acetylgalactosaminyltransferase 1 [Source:MGI Symbol;Acc:MGI:894693]
ENSMUSG00000000439	201.09	-0.377255	0.16309	7.06613	0.215768	0.319134	Mkrn2	protein_coding	makorin, ring finger protein, 2 [Source:MGI Symbol;Acc:MGI:1914277]
ENSMUSG00000000440	171.323	-0.339279	0.270156	29.4118	1.92493e-05	0.000104375	Pparg	protein_coding	peroxisome proliferator activated receptor gamma [Source:MGI Symbol;Acc:MGI:97747]
ENSMUSG00000000441	1119.11	-0.460252	0.106983	36.7	6.87873e-07	5.1797e-06	Raf1	protein_coding	v-raf-leukemia viral oncogene 1 [Source:MGI Symbol;Acc:MGI:97847]
ENSMUSG00000000486	57.9889	2.54417	0.68706	26.5146	7.08978e-05	0.000335095	Septin1	protein_coding	septin 1 [Source:MGI Symbol;Acc:MGI:1858916]
ENSMUSG00000000489	61.1851	1.36711	0.396989	21.3884	0.000683983	0.00252041	Pdgfb	protein_coding	platelet derived growth factor, B polypeptide [Source:MGI Symbol;Acc:MGI:97528]
ENSMUSG00000000530	147.812	0.630576	0.275651	18.4883	0.00239277	0.00758389	Acvrl1	protein_coding	activin A receptor, type II-like 1 [Source:MGI Symbol;Acc:MGI:1338946]
ENSMUSG00000000531	30.6651	0.437882	0.393669	7.42824	0.190689	0.290517	Tamalin	protein_coding	trafficking regulator and scaffold protein tamalin [Source:MGI Symbol;Acc:MGI:1860303]
ENSMUSG00000000532	182.584	0.601717	0.189685	28.5251	2.873e-05	0.000149487	Acvr1b	protein_coding	activin A receptor, type 1B [Source:MGI Symbol;Acc:MGI:1338944]
ENSMUSG00000000538	252.468	-0.874556	0.328938	23.6715	0.000251054	0.0010329	Tom1l2	protein_coding	target of myb1-like 2 (chicken) [Source:MGI Symbol;Acc:MGI:2443306]
ENSMUSG00000000552	380.664	0.184546	0.198518	20.8864	0.000851097	0.00305798	Zfp385a	protein_coding	zinc finger protein 385A [Source:MGI Symbol;Acc:MGI:1352495]
ENSMUSG00000000555	301.422	0.306415	0.19348	6.14645	0.292228	0.403141	Itga5	protein_coding	integrin alpha 5 (fibronectin receptor alpha) [Source:MGI Symbol;Acc:MGI:96604]
ENSMUSG00000000561	369.933	-0.246634	0.176112	13.5606	0.0186549	0.0439522	Wdr77	protein_coding	WD repeat domain 77 [Source:MGI Symbol;Acc:MGI:1917715]
ENSMUSG00000000562	9.4104	4.21993	1.48093	16.0512	0.00669933	0.0184937	Adora3	protein_coding	adenosine A3 receptor [Source:MGI Symbol;Acc:MGI:104847]
ENSMUSG00000000563	5769.38	-0.520535	0.135779	18.9513	0.0019627	0.00639208	Atp5pb	protein_coding	ATP synthase peripheral stalk-membrane subunit b [Source:MGI Symbol;Acc:MGI:1100495]
ENSMUSG00000000567	97.5276	1.34732	0.476908	21.5043	0.00065027	0.00241207	Sox9	protein_coding	SRY (sex determining region Y)-box 9 [Source:MGI Symbol;Acc:MGI:98371]
ENSMUSG00000000568	630.693	0.836223	0.160688	45.7311	1.03018e-08	1.10769e-07	Hnrnpd	protein_coding	heterogeneous nuclear ribonucleoprotein D [Source:MGI Symbol;Acc:MGI:101947]
ENSMUSG00000000579	11.0796	0.71965	1.53515	4.66782	0.457748	0.566558	Dynlt1c	protein_coding	dynein light chain Tctex-type 1C [Source:MGI Symbol;Acc:MGI:3807476]
ENSMUSG00000000581	862.58	-0.117065	0.20876	4.21588	0.518771	0.620597	C1d	protein_coding	C1D nuclear receptor co-repressor [Source:MGI Symbol;Acc:MGI:1927354]
ENSMUSG00000000594	2262.69	-0.127522	0.170991	3.77206	0.582678	0.677647	Gm2a	protein_coding	GM2 ganglioside activator protein [Source:MGI Symbol;Acc:MGI:95762]
ENSMUSG00000000600	135.818	0.00449933	0.252029	4.6675	0.45779	0.566561	Krit1	protein_coding	KRIT1, ankyrin repeat containing [Source:MGI Symbol;Acc:MGI:1930618]
ENSMUSG00000000605	485.186	-0.361786	0.186147	19.5937	0.00148919	0.00499993	Clcn4	protein_coding	chloride channel, voltage-sensitive 4 [Source:MGI Symbol;Acc:MGI:104571]
ENSMUSG00000000627	3.14943	4.93581	1.64587	10.5364	0.0613867	0.11802	Sema4f	protein_coding	sema domain, immunoglobulin domain (Ig), TM domain, and short cytoplasmic domain [Source:MGI Symbol;Acc:MGI:1340055]
ENSMUSG00000000628	81.6786	1.90601	0.350132	51.1287	8.13937e-10	1.04882e-08	Hk2	protein_coding	hexokinase 2 [Source:MGI Symbol;Acc:MGI:1315197]
ENSMUSG00000000631	1445.65	-0.203784	0.169834	25.0477	0.000136407	0.000601712	Myo18a	protein_coding	myosin XVIIIA [Source:MGI Symbol;Acc:MGI:2667185]
ENSMUSG00000000673	6653.79	-1.55159	0.230894	62.1412	4.38429e-12	8.30542e-11	Haao	protein_coding	3-hydroxyanthranilate 3,4-dioxygenase [Source:MGI Symbol;Acc:MGI:1349444]
ENSMUSG00000000682	1100.33	1.96474	0.379029	49.5135	1.74269e-09	2.13407e-08	Cd52	protein_coding	CD52 antigen [Source:MGI Symbol;Acc:MGI:1346088]
ENSMUSG00000000686	364.474	-1.77984	0.244984	77.0232	3.51701e-15	1.02536e-13	Abhd15	protein_coding	abhydrolase domain containing 15 [Source:MGI Symbol;Acc:MGI:1914727]
ENSMUSG00000000690	2.05841	4.38435	2.69449	9.29161	0.097983	0.172615	Hoxb6	protein_coding	homeobox B6 [Source:MGI Symbol;Acc:MGI:96187]
ENSMUSG00000000693	54.6956	3.03513	0.661302	24.7262	0.00015736	0.000684184	Loxl3	protein_coding	lysyl oxidase-like 3 [Source:MGI Symbol;Acc:MGI:1337004]
ENSMUSG00000000708	868.087	0.183325	0.161283	13.5157	0.0189965	0.0446537	Kat2b	protein_coding	K(lysine) acetyltransferase 2B [Source:MGI Symbol;Acc:MGI:1343094]
ENSMUSG00000000711	1803.99	-0.819785	0.0952888	98.4607	1.11534e-19	6.0096e-18	Rab5b	protein_coding	RAB5B, member RAS oncogene family [Source:MGI Symbol;Acc:MGI:105938]
ENSMUSG00000000732	32.735	1.27379	0.4493	15.4446	0.00862228	0.0229402	Icosl	protein_coding	icos ligand [Source:MGI Symbol;Acc:MGI:1354701]
ENSMUSG00000000738	576.906	0.0277524	0.154024	2.05201	0.841902	0.882993	Spg7	protein_coding	SPG7, paraplegin matrix AAA peptidase subunit [Source:MGI Symbol;Acc:MGI:2385906]
ENSMUSG00000000739	189.084	-2.73296	0.611436	28.4167	3.017e-05	0.000156141	Sult5a1	protein_coding	sulfotransferase family 5A, member 1 [Source:MGI Symbol;Acc:MGI:1931463]
ENSMUSG00000000740	6043.06	0.234158	0.165009	18.3475	0.00254093	0.00797702	Rpl13	protein_coding	ribosomal protein L13 [Source:MGI Symbol;Acc:MGI:105922]
ENSMUSG00000000743	1045.32	-0.267182	0.120784	9.42125	0.0933963	0.166002	Chmp1a	protein_coding	charged multivesicular body protein 1A [Source:MGI Symbol;Acc:MGI:1920159]
ENSMUSG00000000751	401.345	0.450213	0.16214	12.1264	0.033096	0.0712987	Rpa1	protein_coding	replication protein A1 [Source:MGI Symbol;Acc:MGI:1915525]
ENSMUSG00000000753	6581.54	-0.97262	0.23427	34.8409	1.61872e-06	1.12675e-05	Serpinf1	protein_coding	serine (or cysteine) peptidase inhibitor, clade F, member 1 [Source:MGI Symbol;Acc:MGI:108080]
ENSMUSG00000000759	131.916	-0.496834	0.45796	1.96523	0.853935	0.892717	Tubgcp3	protein_coding	tubulin, gamma complex associated protein 3 [Source:MGI Symbol;Acc:MGI:2183752]
ENSMUSG00000000776	74.5825	0.556245	0.23233	8.81387	0.116722	0.19834	Polr3d	protein_coding	polymerase (RNA) III (DNA directed) polypeptide D [Source:MGI Symbol;Acc:MGI:1914315]
ENSMUSG00000000782	115.979	0.568106	0.281514	6.14007	0.292827	0.40349	Tcf7	protein_coding	transcription factor 7, T cell specific [Source:MGI Symbol;Acc:MGI:98507]
ENSMUSG00000000787	1864.24	0.234658	0.241626	4.99238	0.416811	0.528018	Ddx3x	protein_coding	DEAD box helicase 3, X-linked [Source:MGI Symbol;Acc:MGI:103064]
ENSMUSG00000000791	17.2836	2.5845	0.730636	19.2681	0.00171315	0.00566173	Il12rb1	protein_coding	interleukin 12 receptor, beta 1 [Source:MGI Symbol;Acc:MGI:104579]
ENSMUSG00000000804	255.64	-0.12287	0.198928	3.94636	0.557164	0.655916	Usp32	protein_coding	ubiquitin specific peptidase 32 [Source:MGI Symbol;Acc:MGI:2144475]
ENSMUSG00000000805	37.195	5.40634	1.61228	11.481	0.0426339	0.0878275	Car4	protein_coding	carbonic anhydrase 4 [Source:MGI Symbol;Acc:MGI:1096574]
ENSMUSG00000000811	123.001	-0.478013	0.278906	5.47762	0.360406	0.473041	Txnrd3	protein_coding	thioredoxin reductase 3 [Source:MGI Symbol;Acc:MGI:2386711]
ENSMUSG00000000817	6.85696	1.17907	0.859882	8.51134	0.130216	0.2165	Fasl	protein_coding	Fas ligand (TNF superfamily, member 6) [Source:MGI Symbol;Acc:MGI:99255]
ENSMUSG00000000823	223.604	-0.380931	0.234806	21.6993	0.000597177	0.00223622	Zfp512b	protein_coding	zinc finger protein 512B [Source:MGI Symbol;Acc:MGI:2685478]
ENSMUSG00000000826	767.456	-0.00668963	0.114457	1.83579	0.871368	0.905734	Dnajc5	protein_coding	DnaJ heat shock protein family (Hsp40) member C5 [Source:MGI Symbol;Acc:MGI:892995]
ENSMUSG00000000827	499.941	-0.411745	0.185672	8.37706	0.136643	0.224644	Tpd52l2	protein_coding	tumor protein D52-like 2 [Source:MGI Symbol;Acc:MGI:1913564]
ENSMUSG00000000838	247.328	0.288855	0.299343	11.4009	0.0439867	0.0901692	Fmr1	protein_coding	FMRP translational regulator 1 [Source:MGI Symbol;Acc:MGI:95564]
ENSMUSG00000000861	8.60844	1.15502	1.20929	7.65442	0.176338	0.274371	Bcl11a	protein_coding	B cell CLL/lymphoma 11A (zinc finger protein) [Source:MGI Symbol;Acc:MGI:106190]
ENSMUSG00000000869	5.29382	1.55829	1.68327	11.5759	0.041084	0.085255	Il4	protein_coding	interleukin 4 [Source:MGI Symbol;Acc:MGI:96556]
ENSMUSG00000000876	1396.46	-1.22543	0.276459	59.5553	1.50185e-11	2.58567e-10	Pxmp4	protein_coding	peroxisomal membrane protein 4 [Source:MGI Symbol;Acc:MGI:1891701]
ENSMUSG00000000881	16.0895	-0.0341788	1.16455	3.98652	0.551358	0.650685	Dlg3	protein_coding	discs large MAGUK scaffold protein 3 [Source:MGI Symbol;Acc:MGI:1888986]
ENSMUSG00000000884	20.6302	-0.191592	0.41142	0.836571	0.974642	0.981456	Gnb1l	protein_coding	guanine nucleotide binding protein (G protein), beta polypeptide 1-like [Source:MGI Symbol;Acc:MGI:1338057]
ENSMUSG00000000901	15.7017	1.47799	0.53943	23.4124	0.000281466	0.00114347	Mmp11	protein_coding	matrix metallopeptidase 11 [Source:MGI Symbol;Acc:MGI:97008]
ENSMUSG00000000902	282.376	1.17003	0.223952	34.6197	1.79186e-06	1.23486e-05	Smarcb1	protein_coding	SWI/SNF related, matrix associated, actin dependent regulator of chromatin, subfamily b, member 1 [Source:MGI Symbol;Acc:MGI:1328366]
ENSMUSG00000000903	9.55332	1.91903	0.810274	29.092	2.22432e-05	0.000118837	Vpreb3	protein_coding	pre-B lymphocyte gene 3 [Source:MGI Symbol;Acc:MGI:98938]
ENSMUSG00000000915	449.265	0.772068	0.213704	18.3304	0.00255955	0.00802507	Hip1r	protein_coding	huntingtin interacting protein 1 related [Source:MGI Symbol;Acc:MGI:1352504]
ENSMUSG00000000916	93.7862	-0.687048	0.355045	11.4784	0.0426778	0.0879055	Nsun5	protein_coding	NOL1/NOP2/Sun domain family, member 5 [Source:MGI Symbol;Acc:MGI:2140844]
ENSMUSG00000000934	260.627	0.0864068	0.185455	0.711924	0.982308	0.987194	Top1mt	protein_coding	DNA topoisomerase 1, mitochondrial [Source:MGI Symbol;Acc:MGI:1920210]
ENSMUSG00000000942	12.1392	1.6332	0.636836	12.0696	0.0338461	0.0726243	Hoxa4	protein_coding	homeobox A4 [Source:MGI Symbol;Acc:MGI:96176]
ENSMUSG00000000948	155.527	0.237085	0.31118	15.1238	0.00984622	0.025703	Gm38393	protein_coding	predicted gene, 38393 [Source:MGI Symbol;Acc:MGI:5613898]
ENSMUSG00000000957	746.243	1.93415	0.155729	236.926	3.50325e-49	3.39769e-46	Mmp14	protein_coding	matrix metallopeptidase 14 (membrane-inserted) [Source:MGI Symbol;Acc:MGI:101900]
ENSMUSG00000000958	109.79	0.741203	0.257652	20.3582	0.00107033	0.00373818	Slc7a7	protein_coding	solute carrier family 7 (cationic amino acid transporter, y+ system), member 7 [Source:MGI Symbol;Acc:MGI:1337120]
ENSMUSG00000000959	692.065	-0.272394	0.113341	11.078	0.0498552	0.0996968	Oxa1l	protein_coding	oxidase assembly 1-like [Source:MGI Symbol;Acc:MGI:1916339]
ENSMUSG00000000976	128.833	-0.199152	0.418151	1.47694	0.915716	0.938223	Heatr6	protein_coding	HEAT repeat containing 6 [Source:MGI Symbol;Acc:MGI:1919790]
ENSMUSG00000000982	10.3764	1.86716	0.916776	8.07102	0.152365	0.244767	Ccl3	protein_coding	chemokine (C-C motif) ligand 3 [Source:MGI Symbol;Acc:MGI:98260]
ENSMUSG00000000983	2.65087	2.83563	1.76333	6.42824	0.266749	0.375633	Wfdc18	protein_coding	WAP four-disulfide core domain 18 [Source:MGI Symbol;Acc:MGI:107506]
ENSMUSG00000001014	2.89684	0.476208	1.25114	3.75329	0.585454	0.679798	Icam4	protein_coding	intercellular adhesion molecule 4, Landsteiner-Wiener blood group [Source:MGI Symbol;Acc:MGI:1925619]
ENSMUSG00000001016	208.911	0.0812547	0.176943	2.03491	0.844294	0.884927	Ilf2	protein_coding	interleukin enhancer binding factor 2 [Source:MGI Symbol;Acc:MGI:1915031]
ENSMUSG00000001017	851.349	0.095493	0.097824	4.08736	0.536908	0.637056	Chtop	protein_coding	chromatin target of PRMT1 [Source:MGI Symbol;Acc:MGI:1913761]
ENSMUSG00000001018	142.006	-0.601881	0.506087	2.41524	0.789202	0.842316	Snapin	protein_coding	SNAP-associated protein [Source:MGI Symbol;Acc:MGI:1333745]
ENSMUSG00000001020	161.763	2.58498	0.706514	24.8372	0.000149791	0.000654011	S100a4	protein_coding	S100 calcium binding protein A4 [Source:MGI Symbol;Acc:MGI:1330282]
ENSMUSG00000001025	261.19	3.9262	0.470193	142.193	6.11682e-29	9.26954e-27	S100a6	protein_coding	S100 calcium binding protein A6 (calcyclin) [Source:MGI Symbol;Acc:MGI:1339467]
ENSMUSG00000001027	1.45655	1.98741	2.26666	4.81529	0.438836	0.548376	Scn4a	protein_coding	sodium channel, voltage-gated, type IV, alpha [Source:MGI Symbol;Acc:MGI:98250]
ENSMUSG00000001029	110.693	-0.0149012	0.265457	4.30696	0.506119	0.609673	Icam2	protein_coding	intercellular adhesion molecule 2 [Source:MGI Symbol;Acc:MGI:96394]
ENSMUSG00000001034	42.1323	1.50138	0.574513	9.21571	0.100763	0.176541	Mapk7	protein_coding	mitogen-activated protein kinase 7 [Source:MGI Symbol;Acc:MGI:1346347]
ENSMUSG00000001036	156.123	-0.273349	0.209248	5.24054	0.387235	0.499438	Epn2	protein_coding	epsin 2 [Source:MGI Symbol;Acc:MGI:1333766]
ENSMUSG00000001039	9.65409	-0.467528	0.865191	4.52981	0.475904	0.583028	B9d1	protein_coding	B9 protein domain 1 [Source:MGI Symbol;Acc:MGI:1351471]
ENSMUSG00000001052	354.6	-0.110148	0.138232	3.55465	0.615135	0.70442	Sec24b	protein_coding	Sec24 related gene family, member B (S. cerevisiae) [Source:MGI Symbol;Acc:MGI:2139764]
ENSMUSG00000001053	67.3639	-0.0194057	0.405803	9.05082	0.107054	0.185452	N4bp3	protein_coding	NEDD4 binding protein 3 [Source:MGI Symbol;Acc:MGI:2442218]
ENSMUSG00000001054	203.622	-0.00915172	0.213156	5.94642	0.311468	0.423124	Rmnd5b	protein_coding	required for meiotic nuclear division 5 homolog B [Source:MGI Symbol;Acc:MGI:1913339]
ENSMUSG00000001056	301.702	0.0957968	0.214008	2.82772	0.726526	0.793625	Nhp2	protein_coding	NHP2 ribonucleoprotein [Source:MGI Symbol;Acc:MGI:1098547]
ENSMUSG00000001062	126.412	-0.585229	0.33964	5.1138	0.402151	0.514103	Vps9d1	protein_coding	VPS9 domain containing 1 [Source:MGI Symbol;Acc:MGI:1914143]
ENSMUSG00000001065	88.3297	-0.832592	0.351379	12.7235	0.0261121	0.0584698	Zfp276	protein_coding	zinc finger protein (C2H2 type) 276 [Source:MGI Symbol;Acc:MGI:1888495]
ENSMUSG00000001082	81.9667	1.79377	0.336986	49.7967	1.52511e-09	1.89311e-08	Mfsd10	protein_coding	major facilitator superfamily domain containing 10 [Source:MGI Symbol;Acc:MGI:1915544]
ENSMUSG00000001089	233.215	-0.060805	0.185709	9.13039	0.103975	0.181182	Luzp1	protein_coding	leucine zipper protein 1 [Source:MGI Symbol;Acc:MGI:107629]
ENSMUSG00000001095	15.238	-4.47606	0.953705	46.4553	7.33614e-09	8.07309e-08	Slc13a2	protein_coding	solute carrier family 13 (sodium-dependent dicarboxylate transporter), member 2 [Source:MGI Symbol;Acc:MGI:1276558]
ENSMUSG00000001098	609.408	0.214778	0.202353	7.73464	0.171479	0.268303	Kctd10	protein_coding	potassium channel tetramerisation domain containing 10 [Source:MGI Symbol;Acc:MGI:2141207]
ENSMUSG00000001100	1429.06	-1.02358	0.125763	89.6766	7.85698e-18	3.30356e-16	Poldip2	protein_coding	polymerase (DNA-directed), delta interacting protein 2 [Source:MGI Symbol;Acc:MGI:1915061]
ENSMUSG00000001103	6.17026	0.00277355	0.908178	7.75817	0.170076	0.266595	Sebox	protein_coding	SEBOX homeobox [Source:MGI Symbol;Acc:MGI:108012]
ENSMUSG00000001105	683.244	-0.144955	0.185843	3.33777	0.648064	0.731309	Ift20	protein_coding	intraflagellar transport 20 [Source:MGI Symbol;Acc:MGI:1915585]
ENSMUSG00000001119	671.898	3.67267	0.345843	247.235	2.15415e-51	2.61155e-48	Col6a1	protein_coding	collagen, type VI, alpha 1 [Source:MGI Symbol;Acc:MGI:88459]
ENSMUSG00000001120	15.1498	0.691684	0.551512	9.694	0.0843847	0.152785	Pcbp3	protein_coding	poly(rC) binding protein 3 [Source:MGI Symbol;Acc:MGI:1890470]
ENSMUSG00000001123	8253.54	-1.33569	0.120842	197.097	1.18675e-40	6.39439e-38	Lgals9	protein_coding	lectin, galactose binding, soluble 9 [Source:MGI Symbol;Acc:MGI:109496]
ENSMUSG00000001127	679.478	0.0868729	0.213831	4.08656	0.537022	0.637087	Araf	protein_coding	Araf proto-oncogene, serine/threonine kinase [Source:MGI Symbol;Acc:MGI:88065]
ENSMUSG00000001128	1232.63	-0.579578	0.261068	31.0718	9.06638e-06	5.31846e-05	Cfp	protein_coding	complement factor properdin [Source:MGI Symbol;Acc:MGI:97545]
ENSMUSG00000001131	275.069	5.77498	0.829346	91.0956	3.95489e-18	1.74351e-16	Timp1	protein_coding	tissue inhibitor of metalloproteinase 1 [Source:MGI Symbol;Acc:MGI:98752]
ENSMUSG00000001134	238.576	-0.590015	0.278399	7.27898	0.200705	0.302201	Uxt	protein_coding	ubiquitously expressed prefoldin like chaperone [Source:MGI Symbol;Acc:MGI:1277988]
ENSMUSG00000001138	242.314	-0.0531245	0.351366	2.45356	0.783472	0.8379	Cnnm3	protein_coding	cyclin M3 [Source:MGI Symbol;Acc:MGI:2151055]
ENSMUSG00000001143	195.576	-0.297365	0.247353	18.7737	0.00211791	0.00682118	Lman2l	protein_coding	lectin, mannose-binding 2-like [Source:MGI Symbol;Acc:MGI:2443010]
ENSMUSG00000001150	265.559	-0.124648	0.164511	3.87372	0.567737	0.665225	Mcm3ap	protein_coding	minichromosome maintenance complex component 3 associated protein [Source:MGI Symbol;Acc:MGI:1930089]
ENSMUSG00000001151	187.257	-0.02122	0.19508	15.9126	0.00709817	0.0194069	Pcnt	protein_coding	pericentrin (kendrin) [Source:MGI Symbol;Acc:MGI:102722]
ENSMUSG00000001155	2249.49	-1.15205	0.191084	49.165	2.05341e-09	2.49357e-08	Ftcd	protein_coding	formiminotransferase cyclodeaminase [Source:MGI Symbol;Acc:MGI:1339962]
ENSMUSG00000001156	123.418	1.40496	0.281302	59.7694	1.35638e-11	2.36319e-10	Mxd1	protein_coding	MAX dimerization protein 1 [Source:MGI Symbol;Acc:MGI:96908]
ENSMUSG00000001157	206.16	0.498416	0.191838	9.46601	0.0918592	0.163751	Gmcl1	protein_coding	germ cell-less, spermatogenesis associated 1 [Source:MGI Symbol;Acc:MGI:1345156]
ENSMUSG00000001158	259.951	0.617196	0.228105	15.046	0.0101675	0.0264183	Snrnp27	protein_coding	small nuclear ribonucleoprotein 27 (U4/U6.U5) [Source:MGI Symbol;Acc:MGI:1913868]
ENSMUSG00000001166	16.9374	0.0649386	0.481622	4.31969	0.504364	0.608113	Oas1c	protein_coding	2'-5' oligoadenylate synthetase 1C [Source:MGI Symbol;Acc:MGI:2149633]
ENSMUSG00000001173	102.776	-0.131818	0.346529	2.95207	0.707375	0.778779	Ocrl	protein_coding	OCRL, inositol polyphosphate-5-phosphatase [Source:MGI Symbol;Acc:MGI:109589]
ENSMUSG00000001175	3595.92	-0.348327	0.115616	34.2527	2.12054e-06	1.43705e-05	Calm1	protein_coding	calmodulin 1 [Source:MGI Symbol;Acc:MGI:88251]
ENSMUSG00000001211	2753.36	-0.688207	0.152802	35.0387	1.47814e-06	1.03484e-05	Agpat3	protein_coding	1-acylglycerol-3-phosphate O-acyltransferase 3 [Source:MGI Symbol;Acc:MGI:1336186]
ENSMUSG00000001227	86.359	0.705893	0.291469	15.6583	0.00789037	0.0212533	Sema6b	protein_coding	sema domain, transmembrane domain (TM), and cytoplasmic domain, (semaphorin) 6B [Source:MGI Symbol;Acc:MGI:1202889]
ENSMUSG00000001228	47.4689	2.99073	0.613826	29.3614	1.96934e-05	0.000106624	Uhrf1	protein_coding	ubiquitin-like, containing PHD and RING finger domains, 1 [Source:MGI Symbol;Acc:MGI:1338889]
ENSMUSG00000001229	777.18	-0.609844	0.19314	44.3416	1.97428e-08	2.00013e-07	Dpp9	protein_coding	dipeptidylpeptidase 9 [Source:MGI Symbol;Acc:MGI:2443967]
ENSMUSG00000001240	202.435	1.00554	0.346531	28.8909	2.43585e-05	0.000128861	Ramp2	protein_coding	receptor (calcitonin) activity modifying protein 2 [Source:MGI Symbol;Acc:MGI:1859650]
ENSMUSG00000001247	3218.06	0.735749	0.221835	40.7488	1.05456e-07	9.30367e-07	Lsr	protein_coding	lipolysis stimulated lipoprotein receptor [Source:MGI Symbol;Acc:MGI:1927471]
ENSMUSG00000001248	142.587	0.914718	0.16924	50.8261	9.38806e-10	1.20227e-08	Gramd1a	protein_coding	GRAM domain containing 1A [Source:MGI Symbol;Acc:MGI:105490]
ENSMUSG00000001249	3753.01	-0.414748	0.158898	10.0309	0.0743656	0.137906	Hpn	protein_coding	hepsin [Source:MGI Symbol;Acc:MGI:1196620]
ENSMUSG00000001270	345.37	1.54799	0.242365	66.1486	6.47365e-13	1.39318e-11	Ckb	protein_coding	creatine kinase, brain [Source:MGI Symbol;Acc:MGI:88407]
ENSMUSG00000001280	506.588	0.243156	0.178733	7.8694	0.163581	0.2587	Sp1	protein_coding	trans-acting transcription factor 1 [Source:MGI Symbol;Acc:MGI:98372]
ENSMUSG00000001281	148.13	2.09495	0.360989	58.9061	2.04495e-11	3.42346e-10	Itgb7	protein_coding	integrin beta 7 [Source:MGI Symbol;Acc:MGI:96616]
ENSMUSG00000001285	218.823	-0.0969641	0.255442	5.42489	0.366253	0.479029	Myg1	protein_coding	melanocyte proliferating gene 1 [Source:MGI Symbol;Acc:MGI:1929864]
ENSMUSG00000001288	167.996	0.65884	0.262966	21.8049	0.000570256	0.00214813	Rarg	protein_coding	retinoic acid receptor, gamma [Source:MGI Symbol;Acc:MGI:97858]
ENSMUSG00000001289	2270.08	0.0503931	0.266006	5.63276	0.343607	0.456095	Pfdn5	protein_coding	prefoldin 5 [Source:MGI Symbol;Acc:MGI:1928753]
ENSMUSG00000001300	60.6006	-0.656892	0.342243	10.9021	0.0533553	0.105212	Efnb2	protein_coding	ephrin B2 [Source:MGI Symbol;Acc:MGI:105097]
ENSMUSG00000001305	124.727	-0.346563	0.251925	2.82133	0.727508	0.794339	Rrp15	protein_coding	ribosomal RNA processing 15 homolog [Source:MGI Symbol;Acc:MGI:1914473]
ENSMUSG00000001313	245.512	-0.66401	0.284988	10.0549	0.0736955	0.13689	Rnd2	protein_coding	Rho family GTPase 2 [Source:MGI Symbol;Acc:MGI:1338755]
ENSMUSG00000001323	1425.22	-1.57022	0.154977	154.031	1.85036e-31	3.95867e-29	Srr	protein_coding	serine racemase [Source:MGI Symbol;Acc:MGI:1351636]
ENSMUSG00000001334	19.1827	3.98734	0.706864	71.663	4.61741e-14	1.17643e-12	Fndc5	protein_coding	fibronectin type III domain containing 5 [Source:MGI Symbol;Acc:MGI:1917614]
ENSMUSG00000001348	1421.34	-0.124184	0.138779	6.35743	0.272976	0.38255	Acp5	protein_coding	acid phosphatase 5, tartrate resistant [Source:MGI Symbol;Acc:MGI:87883]
ENSMUSG00000001349	1.54772	1.33386	1.58735	2.86923	0.720138	0.78872	Cnn1	protein_coding	calponin 1 [Source:MGI Symbol;Acc:MGI:104979]
ENSMUSG00000001366	804.202	-0.968914	0.156738	70.1317	9.62116e-14	2.32506e-12	Fbxo9	protein_coding	f-box protein 9 [Source:MGI Symbol;Acc:MGI:1918788]
ENSMUSG00000001376	85.1354	0.504602	0.412145	4.16623	0.525739	0.62718	Vps50	protein_coding	VPS50 EARP/GARPII complex subunit [Source:MGI Symbol;Acc:MGI:1920538]
ENSMUSG00000001379	70.1566	0.500801	0.267998	15.2345	0.00940592	0.0247133	NA	NA	NA
ENSMUSG00000001380	417.538	0.47548	0.151789	16.41	0.00576598	0.0163071	Hars	protein_coding	histidyl-tRNA synthetase [Source:MGI Symbol;Acc:MGI:108087]
ENSMUSG00000001383	407.884	0.572533	0.173655	17.4976	0.00364672	0.0109184	Zmat2	protein_coding	zinc finger, matrin type 2 [Source:MGI Symbol;Acc:MGI:1913742]
ENSMUSG00000001403	96.1828	3.37471	0.840993	20.724	0.000913313	0.00325227	Ube2c	protein_coding	ubiquitin-conjugating enzyme E2C [Source:MGI Symbol;Acc:MGI:1915862]
ENSMUSG00000001415	355.616	0.0309089	0.196869	7.96062	0.158419	0.252568	Smg5	protein_coding	SMG5 nonsense mediated mRNA decay factor [Source:MGI Symbol;Acc:MGI:2447364]
ENSMUSG00000001416	1228.96	-0.191296	0.140204	8.90916	0.112743	0.193053	Cct3	protein_coding	chaperonin containing Tcp1, subunit 3 (gamma) [Source:MGI Symbol;Acc:MGI:104708]
ENSMUSG00000001417	221.399	0.770419	0.332081	14.2586	0.0140473	0.0346608	NA	NA	NA
ENSMUSG00000001418	774.611	0.186111	0.237472	8.0533	0.153323	0.246088	Glmp	protein_coding	glycosylated lysosomal membrane protein [Source:MGI Symbol;Acc:MGI:1913318]
ENSMUSG00000001419	414.81	0.134642	0.177674	15.054	0.0101339	0.02635	Mef2d	protein_coding	myocyte enhancer factor 2D [Source:MGI Symbol;Acc:MGI:99533]
ENSMUSG00000001420	8.79544	-1.69202	1.48849	7.49894	0.186098	0.285474	Tmem79	protein_coding	transmembrane protein 79 [Source:MGI Symbol;Acc:MGI:1919163]
ENSMUSG00000001424	1317.95	0.266992	0.212525	17.5602	0.00355117	0.0106619	Snd1	protein_coding	staphylococcal nuclease and tudor domain containing 1 [Source:MGI Symbol;Acc:MGI:1929266]
ENSMUSG00000001435	8373.8	-0.0114807	0.216773	8.93599	0.111645	0.191669	Col18a1	protein_coding	collagen, type XVIII, alpha 1 [Source:MGI Symbol;Acc:MGI:88451]
ENSMUSG00000001436	60.7564	-0.521375	0.280938	13.3777	0.0200851	0.046789	Slc19a1	protein_coding	solute carrier family 19 (folate transporter), member 1 [Source:MGI Symbol;Acc:MGI:103182]
ENSMUSG00000001440	1454.62	0.498642	0.150478	16.5391	0.00546211	0.0155565	Kpnb1	protein_coding	karyopherin (importin) beta 1 [Source:MGI Symbol;Acc:MGI:107532]
ENSMUSG00000001441	419.522	0.217131	0.167576	5.00062	0.415804	0.527155	Npepps	protein_coding	aminopeptidase puromycin sensitive [Source:MGI Symbol;Acc:MGI:1101358]
ENSMUSG00000001444	18.4757	0.944614	0.666946	9.14168	0.103545	0.180591	Tbx21	protein_coding	T-box 21 [Source:MGI Symbol;Acc:MGI:1888984]
ENSMUSG00000001445	828.105	-0.783987	0.123603	72.7676	2.7178e-14	7.11125e-13	Mrpl10	protein_coding	mitochondrial ribosomal protein L10 [Source:MGI Symbol;Acc:MGI:1333801]
ENSMUSG00000001467	2777.66	0.270683	0.29335	7.08598	0.214324	0.317676	Cyp51	protein_coding	cytochrome P450, family 51 [Source:MGI Symbol;Acc:MGI:106040]
ENSMUSG00000001472	1660.01	-0.200973	0.0873547	12.8878	0.0244537	0.0553097	Tcf25	protein_coding	transcription factor 25 (basic helix-loop-helix) [Source:MGI Symbol;Acc:MGI:1914105]
ENSMUSG00000001473	179.434	1.16999	0.375878	32.7425	4.23338e-06	2.67306e-05	Tubb6	protein_coding	tubulin, beta 6 class V [Source:MGI Symbol;Acc:MGI:1915201]
ENSMUSG00000001482	553.08	-0.137577	0.18743	5.07609	0.406664	0.518233	Def8	protein_coding	differentially expressed in FDCP 8 [Source:MGI Symbol;Acc:MGI:1346331]
ENSMUSG00000001493	8.39721	3.24578	1.09092	19.4448	0.00158779	0.00530041	Meox1	protein_coding	mesenchyme homeobox 1 [Source:MGI Symbol;Acc:MGI:103220]
ENSMUSG00000001497	1.99634	-4.52653	2.58171	13.2918	0.0207928	0.0481755	Pax9	protein_coding	paired box 9 [Source:MGI Symbol;Acc:MGI:97493]
ENSMUSG00000001506	1147.47	4.13791	0.60928	91.769	2.85493e-18	1.28587e-16	Col1a1	protein_coding	collagen, type I, alpha 1 [Source:MGI Symbol;Acc:MGI:88467]
ENSMUSG00000001507	99.7196	0.1735	0.271283	17.3438	0.00389186	0.0115549	Itga3	protein_coding	integrin alpha 3 [Source:MGI Symbol;Acc:MGI:96602]
ENSMUSG00000001517	32.9326	1.64558	0.737936	14.6312	0.0120602	0.0305347	Foxm1	protein_coding	forkhead box M1 [Source:MGI Symbol;Acc:MGI:1347487]
ENSMUSG00000001518	102.493	-0.431378	0.206344	6.43841	0.265865	0.374496	Itfg2	protein_coding	integrin alpha FG-GAP repeat containing 2 [Source:MGI Symbol;Acc:MGI:1915450]
ENSMUSG00000001521	42.789	1.11943	0.356414	29.5765	1.78667e-05	9.79e-05	Tulp3	protein_coding	tubby-like protein 3 [Source:MGI Symbol;Acc:MGI:1329045]
ENSMUSG00000001524	182.513	-0.267316	0.228187	3.29369	0.654808	0.736858	Gtf2h4	protein_coding	general transcription factor II H, polypeptide 4 [Source:MGI Symbol;Acc:MGI:1338799]
[truncated: 14,320 more rows]

## Sheet: D) DESeq2_res_inf_vs_nv_w3
ensgene	baseMean	log2FoldChange	lfcSE	stat	pvalue	padj	Thresh_pass	external_gene_name	gene_biotype	description
[truncated: 12,574 more rows]

[truncated: 5 more sheets: E) DESeq2_res_inf_vs_nv_w4, F) DESeq2_res_inf_vs_nv_w6, G) DESeq2_res_inf_vs_nv_w8, H) DESeq2_res_inf_vs_nv_w12, I) DESeq2_res_inf_vs_nv_w15]
