# Supplementary material for: Dynamics of host immune response development during Schistosoma mansoni infection
Source: Front Immunol. 2022 Jul 8;13:906338. doi: 10.3389/fimmu.2022.906338 (PMC9362740; doi:10.3389/fimmu.2022.906338)
Supplement: Supplementary Excel File 2 — Results from gene set enrichment analysis, using Gene Ontology (gseGO) terms associated with biological processes, for genes identified as differentially expressed in the livers of mice infected with S. mansoni compared to naive mice. (A) gseGO results at week 4 post infection (B) gseGO results at week 6 post infection (C) gseGO results at week 8 post infection (D) gseGO results at week 12 post infection (E) gseGO results at week 15 post infection [file Table_2.xlsx]

## Sheet: A) gseGO_week4_output
ID	Description	setSize	enrichmentScore	NES	pvalue	p.adjust	qvalues	rank	leading_edge	core_enrichment
GO:0002376	immune system process	416	0.406763	1.46252	2.90632e-06	0.0112707	0.0107503	568	tags=65%, list=51%, signal=51%	Clec4e/Ch25h/Tnfrsf4/Sh2d1a/Padi4/H2-M2/Ccl8/9830107B12Rik/Adora3/Siglecg/Alox15/Mmp12/Ubash3a/Sit1/Cd177/Ccl7/Tigit/Ubd/Pdcd1lg2/Adam8/Alox5/Gapt/Acod1/Marco/Trem3/Ifng/Sele/Tgtp1/Cxcl9/Cd6/Retnlg/Serpine1/Klrg1/Il12rb1/Cxcl2/Serpina3g/Cst7/Pglyrp1/Cd244a/Cxcl13/Tnf/Nr4a3/Pstpip1/Ccr1/Ccl24/Tnfsf14/Havcr2/Selp/Mefv/Cxcr5/Gzmb/Cxcl1/Slamf7/Lcn2/Ccl4/Ccl3/H2-Eb1/Bcl11b/Esco2/Cxcl10/Ccl2/Skap1/Tnfr…

## Sheet: B) gseGO_week6_output
ID	Description	setSize	enrichmentScore	NES	pvalue	p.adjust	qvalues	rank	leading_edge	core_enrichment
GO:0006955	immune response	625	0.573634	1.90542	4.77486e-42	3.4484e-38	2.81717e-38	1388	tags=59%, list=31%, signal=47%	Mmp12/Ccl8/Ear1/Ccl11/Mmp7/Ccl7/Sh2d1a/Ctla4/A2m/Tarm1/Lcn2/Adam8/Ifng/Serpinb9b/Ubd/Ccl17/Alox15/Ccr2/Ffar2/Pdcd1lg2/Il13/Clec5a/Clec4e/Rgcc/Alpk1/Ubash3a/Klrg1/Prg2/Adora2b/Ccl1/Il21/H2-M2/Nts/Rnase2a/Cd8a/Ccr1/Il1rl1/Sla2/Cacna1f/Themis/Ccl24/Il4/Ccl12/Ighg2c/Cd8b1/Tnfsf11/Gapt/Cxcl2/Lat/Tespa1/Padi4/Tgtp1/Adora3/Trem3/Tnfsf9/Gzmb/Eomes/Ltf/Acod1/Ctsg/Gpx2/Slamf7/Nos2/Camp/Cxcl1/Pdcd1/Marco/Nf…
GO:0006952	defense response	628	0.546756	1.81626	1.91767e-33	1.38475e-29	5.65713e-30	1368	tags=56%, list=31%, signal=45%	Mmp12/Ccl8/Ear1/Ccl11/Saa2/Timp1/Mmp7/Ccl7/Sh2d1a/A2m/Chil3/Saa1/Tnfrsf4/Tarm1/Lcn2/Adam8/Ifng/Ubd/Ccl17/Alox15/Ccr2/Ffar2/Il13/Mpo/Clec5a/Orm2/Clec4e/Alpk1/Klrg1/Prg2/Adora2b/Ccl1/Il21/Ptgs2/Rnase2a/Cd8a/Ccr1/Il1rl1/Ccl24/Il4/Ccl12/Ighg2c/Olr1/Ngp/Adamts12/Tnfsf11/Cxcl2/Lat/Padi4/Tgtp1/Adora3/Trem3/Cst7/Ltf/Acod1/Ctsg/Gpx2/Slamf7/Nos2/Camp/Cxcl1/Chil1/Saa3/Marco/Cxcl9/Alox5/Thbs1/Trim59/Jchain/T…
GO:0009607	response to biotic stimulus	547	0.533526	1.76815	1.21473e-26	8.76673e-23	1.19449e-23	1413	tags=57%, list=32%, signal=44%	Mmp12/Ccl8/Ear1/Ccl11/Mmp7/Ccl7/Sh2d1a/A2m/Saa1/Tarm1/Lcn2/Adam8/Ifng/Ubd/Ccl17/Ffar2/Pdcd1lg2/AA467197/Mpo/Clec5a/Clec4e/Alpk1/Klrg1/Prg2/Ccl1/Il21/Ptgs2/Nts/Rnase2a/Cd8a/Ccr1/Ccl24/Il4/Ccl12/Ighg2c/Gfi1/Cxcl2/Padi4/Tgtp1/Trem3/Tnip3/Ltf/Acod1/Ctsg/Gpx2/Slamf7/Nos2/Camp/Cxcl1/Saa3/Marco/Cxcl9/Trim59/Jchain/Trem1/Pglyrp1/Ciita/Slamf1/Epx/Ear2/Ccl5/Ccl2/Socs1/Pstpip1/Il18rap/Serpine1/H2-Eb1/Ifi205…
GO:0044419	interspecies interaction between organisms	598	0.517941	1.71883	3.85934e-24	2.78297e-20	1.89751e-21	1413	tags=54%, list=32%, signal=42%	Mmp12/Ccl8/Ear1/Ccl11/Mmp7/Ccl7/Sh2d1a/A2m/Saa1/Tarm1/Lcn2/Adam8/Ifng/Ubd/Ccl17/Ffar2/Pdcd1lg2/AA467197/Mpo/Clec5a/Clec4e/Alpk1/Klrg1/Prg2/Ccl1/Il21/Ptgs2/Nts/Rnase2a/Cd8a/Ccr1/Ccl24/Il4/Ccl12/Ighg2c/Gfi1/Cxcl2/Padi4/Tgtp1/Trem3/Tnip3/Ltf/Acod1/Ctsg/Gpx2/Slamf7/Nos2/Camp/Cxcl1/Saa3/Marco/Cxcl9/Top2a/Trim59/Jchain/Trem1/Pglyrp1/Ciita/Slamf1/Epx/Ear2/Ccl5/Ccl2/Socs1/Pstpip1/Il18rap/Serpine1/H2-Eb1/…
GO:0001816	cytokine production	355	0.551239	1.81076	6.51125e-21	4.69396e-17	2.74403e-18	1097	tags=50%, list=25%, signal=41%	Mmp12/Tigit/Tnfrsf4/Tarm1/Adam8/Ifng/Ccr2/Tnfrsf9/Gpnmb/Ffar2/Pdcd1lg2/Il13/Clec5a/Clec4e/Rgcc/Ubash3a/Prg2/Adora2b/Ccl1/Il21/Ptgs2/Il1rl1/Il4/Trem3/Tnfsf9/Eomes/Ltf/Acod1/Nos2/Camp/Chil1/Nfatc2/Alox5/Prg3/Thbs1/Trem1/Pglyrp1/Slamf1/Il1r2/Epx/Ccl5/Ccl2/Socs1/Il18rap/Serpine1/Ifi205/Gata3/Cd3e/Nlrc4/Sema7a/Cd6/Cxcl5/Cd2/Spn/Cd244a/Elane/Cd96/Clec4a2/Ltb/Pou2af1/Ccl4/Il12rb1/Cd247/Traip/Gbp4/Rasgrp…
GO:0000280	nuclear division	138	0.644734	2.05824	2.65992e-18	1.91567e-14	7.47311e-16	792	tags=53%, list=18%, signal=45%	Cdca5/Psrc1/Rgcc/Kif18b/Ccnb1/Rad54l/Birc5/Kif14/Bub1/Sgo2a/Nuf2/Kifc1/Knstrn/Espl1/Spag5/Plk1/Ccne1/Prc1/Mybl2/Ncapg/Top2a/Kif20b/Aspm/Mki67/Aurkb/Ttk/Cdc20/Kif2c/Lif/Dscc1/Nusap1/Ndc80/Fignl1/Tpx2/Cenpe/Cdca8/Kif22/Nek2/Racgap1/Fanca/Ube2c/Fbxo5/Sgo1/Ncaph/Bub1b/Fancd2/Dsn1/Tacc3/Smpd3/Kif4/Spdl1/Nsl1/Mybl1/Cdc6/Tex14/Kif11/Cd28/Septin1/Mastl/Rad51/Eme1/Incenp/Chtf18/Cenps/Aurka/Ncapg2/Kif23/Nc…
GO:0007159	leukocyte cell-cell adhesion	188	0.600411	1.93955	1.04284e-17	7.50741e-14	2.53481e-15	1105	tags=61%, list=25%, signal=48%	Tigit/Ctla4/Sirpb1a/Tarm1/Adam8/Ifng/Ccr2/Gpnmb/Pdcd1lg2/Il21/Egr3/Il4/Olr1/Tnfsf11/Tespa1/Tnfsf9/Cdkn2a/Dtx1/Alox5/Sirpb1c/Sele/Fut7/Slamf1/Cd5/Ccl5/Ccl2/Socs1/Selp/Gata3/Cd3e/Il2ra/S100a9/Nfkbid/Thy1/Cd6/H2-Ab1/H2-Aa/S100a8/Spn/Cd244a/Elane/Lax1/Cd177/Lgals3/Gm9733/Il12rb1/Sell/Rasgrp1/Runx3/Lck/H2-DMa/Sirpb1b/Fgl2/Rasal3/Cd74/Cd28/Il1rl2/Slfn1/Tnfsf13b/Cd160/Pycard/Card11/Sash3/Cd4/Cd274/Tbx21…
GO:0072329	monocarboxylic acid catabolic process	74	-0.568099	-3.26635	6.24291e-16	4.48678e-12	1.02314e-13	1544	tags=92%, list=35%, signal=61%	Acadvl/Acot7/Hpgd/Pex7/Mtor/Tysnd1/Hao1/Acadl/Lonp2/Echs1/Hsd17b4/Pex5/Abhd3/Agxt2/Eci2/Hadhb/Etfa/Echdc1/Etfdh/Acox1/Scp2/Hadha/Hoga1/Etfb/Acads/Decr1/Mlycd/Phyh/Acat1/Hacl1/Ces1d/Lpin2/Acadm/Cpt2/Fah/Ivd/Gcdh/Acaa2/Faah/Eci1/Adtrp/Abcd2/Hadh/Aldh5a1/Acad11/Plin5/Acat3/Slc27a2/Fabp1/Abcd3/Abcb11/Cyp4f14/Cyp4f15/Agxt/Lpin1/Bdh2/Ces1f/Cyp39a1/Abat/Akr1d1/Pck1/Ehhadh/Cyp26a1/Mfsd2a/Acaa1b/Cyp26b1/I…
GO:0050900	leukocyte migration	198	0.582895	1.88503	7.90512e-16	5.68062e-12	1.26055e-13	1104	tags=57%, list=25%, signal=45%	Ccl8/Ccl11/Ccl7/Adam8/Ifng/Ccl17/Ch25h/Ccr2/Ffar2/Ccl1/Prtn3/Ccr1/Pgf/Ccl24/Il4/Ccl12/Tnfrsf18/Tnfsf11/Cxcl2/Adora3/Trem3/Retnlg/Cxcl1/Cxcl9/Alox5/Thbs1/Trem1/Sele/Fut7/Slamf1/Epx/Ccl5/Ccl2/Selp/Serpine1/Gata3/S100a9/Thy1/Gcsam/Cxcl5/S100a8/Spn/Slamf8/Elane/Gpr35/Ccr3/Cd177/Ccl4/Lgals3/Smpd3/Cxcr2/Sell/Cxcl10/Ptger4/Cd74/Pycard/Ccl6/Gpr18/Ccl3/Ccl22/Tbx21/Nod2/Cd200r1/Cxcr3/Vcam1/Itgb7/Coro1a/Gpr…
GO:0006805	xenobiotic metabolic process	46	-0.629612	-3.34287	9.49244e-13	6.79469e-09	8.61622e-11	1016	tags=80%, list=23%, signal=63%	Gsta3/Cyp2c68/Cyp2j5/Gsto1/Cryz/Gstm7/Ugt1a9/Cyp2a12/Rorc/Cyp2e1/Cyp2d26/Cyp2c23/Ugt2b1/Cyp2c37/Sult1b1/Cyp2c38/Cyp2d10/Cyp2a4/Cyp2c54/Cyp2c29/Ugt1a1/Cyp2d22/Fmo2/Cyp2f2/Ugt1a10/Cyp2c40/Acsl1/Cyp2a22/Cyp26a1/Ugt1a5/Cyp2b13/Cyp2b9/Acaa1b/Cyp2c69/Cyp26b1/Cyp46a1/Cyp2b10
GO:0040011	locomotion	580	0.449551	1.49135	3.22553e-11	2.30432e-07	2.40894e-09	1368	tags=44%, list=31%, signal=35%	Mmp12/Ccl8/Ear1/Ccl11/Egr2/Timp1/Dclk1/Ccl7/Depdc1b/Tubb3/Adam8/Ifng/Ccl17/Ch25h/Ccr2/Gpnmb/Cthrc1/Ffar2/Rgcc/Adora2b/Ccl1/Ptgs2/Prtn3/Vcan/Rnase2a/Ccr1/Pgf/Egr3/Ccl24/Nrg1/Il4/Ccl12/Kif14/Tubb2b/Adamts12/Tnfrsf18/Tnfsf11/Cxcl2/Arhgef39/Armc2/Adora3/Trem3/Knstrn/Retnlg/Cass4/Fam83d/Cxcl1/Saa3/Nfatc2/Cxcl9/Kif20b/Alox5/Thbs1/Aspm/Crmp1/Trem1/Sele/Lox/Fut7/Slamf1/Epx/Ear2/Ccl5/Ccl2/Cfap69/Selp/Tnfa…
GO:0042737	drug catabolic process	23	-0.748747	-3.36897	5.57379e-10	3.96798e-06	3.13194e-08	717	tags=83%, list=16%, signal=70%	Cyp2a12/Cyp2e1/Cyp2d26/Cyp2c23/Cyp4b1/Cyp2c37/Cyp2c38/Cyp2d10/Cyp2a4/Cyp2c54/Cyp2c29/Cyp2d22/Cyp2f2/Cyp2c40/Cyp2a22/Cyp2b13/Cyp2b9/Cyp2c69/Cyp2b10
GO:0042738	exogenous drug catabolic process	23	-0.748747	-3.36897	5.57379e-10	3.96798e-06	3.13194e-08	717	tags=83%, list=16%, signal=70%	Cyp2a12/Cyp2e1/Cyp2d26/Cyp2c23/Cyp4b1/Cyp2c37/Cyp2c38/Cyp2d10/Cyp2a4/Cyp2c54/Cyp2c29/Cyp2d22/Cyp2f2/Cyp2c40/Cyp2a22/Cyp2b13/Cyp2b9/Cyp2c69/Cyp2b10
GO:0050000	chromosome localization	32	0.765948	2.19564	8.87116e-10	6.31005e-06	4.7153e-08	573	tags=56%, list=13%, signal=49%	Cdca5/Psrc1/Ccnb1/Birc5/Kif14/Nuf2/Spag5/Fam83d/Aurkb/Kif2c/Cenpf/Ndc80/Cenpe/Cdca8/Kif22/Spdl1/Septin1/Incenp
GO:0033865	nucleoside bisphosphate metabolic process	58	-0.49001	-2.75077	1.70044e-09	1.2085e-05	8.5022e-08	1292	tags=74%, list=29%, signal=53%	Acsm5/Pank3/Hsd17b4/Mpc1/Kynu/Mcee/Pmvk/Mpc2/Scp2/Baat/Hmgcl/Suclg1/Coasy/Acnat1/Acadsb/Mlycd/Acat1/Mccc2/Ces1d/Tdo2/Hmgcs1/Pdk1/Pipox/Gcdh/Acaa2/Acaca/Sult1b1/Acsm3/Pank1/Nudt7/Hmgcs2/Dgat2/Acot12/Acot4/Papss2/Pdk2/Acot11/Acsl1/Fasn/Ehhadh/Pdk4/Acot3/Acot1
GO:0033875	ribonucleoside bisphosphate metabolic process	58	-0.49001	-2.75077	1.70044e-09	1.2085e-05	8.5022e-08	1292	tags=74%, list=29%, signal=53%	Acsm5/Pank3/Hsd17b4/Mpc1/Kynu/Mcee/Pmvk/Mpc2/Scp2/Baat/Hmgcl/Suclg1/Coasy/Acnat1/Acadsb/Mlycd/Acat1/Mccc2/Ces1d/Tdo2/Hmgcs1/Pdk1/Pipox/Gcdh/Acaa2/Acaca/Sult1b1/Acsm3/Pank1/Nudt7/Hmgcs2/Dgat2/Acot12/Acot4/Papss2/Pdk2/Acot11/Acsl1/Fasn/Ehhadh/Pdk4/Acot3/Acot1
GO:0001934	positive regulation of protein phosphorylation	330	0.465186	1.52548	1.33694e-08	9.46957e-05	5.63426e-07	1442	tags=48%, list=33%, signal=35%	Ccl8/Ccl11/Ccl7/Adam8/Ifng/Psrc1/Ccl17/Alox15/Gpnmb/Il13/Rgcc/Ccl1/Il21/Ptgs2/Ccr1/Pgf/Ccnb1/Ccl24/Nrg1/Il4/Ccl12/Kif14/Traf1/Tnfrsf18/Tnfsf11/Lat/Stil/Ltf/Gata1/Cass4/Camp/Plk1/Chil1/Marco/Thbs1/Slamf1/Ccl5/Ccl2/Socs1/Lif/Tpx2/Iqgap3/Cenpe/Ndrg4/Acta2/Cd3e/Sema7a/Cd6/Plaur/Spn/Ect2/Clspn/Ccl4/Gdf3/Rasgrp1/Il1rn/Lck/Cdc6/Ptger4/Cd40/Cd74/Mmp8/Cxcr4/Map4k1/Pycard/Ccl6/Ccl3/Cd4/Glipr2/Ccl22/Incenp/…
GO:0051094	positive regulation of developmental process	458	0.433858	1.43368	7.81263e-08	0.000551572	2.81289e-06	1377	tags=43%, list=31%, signal=33%	Ccl8/Ccl11/Vdr/Egr2/Adam8/Ifng/Ccr2/Cthrc1/Rgcc/Il21/Ptgs2/Ccr1/Pgf/Ccnb1/Egr3/Ccl24/Nrg1/Il4/Runx2/Tubb2b/Gfi1/Tnfsf11/Tespa1/Tnfsf9/Cst7/Ltf/Gata1/Cdkn2a/Cass4/Camp/Cxcl1/Ccne1/Chil1/Nfatc2/Cxcl9/Kif20b/Alox5/Thbs1/Aspm/Pacsin1/Cdc20/Ccl5/Socs1/Lif/Iqgap3/Serpine1/Bcl11a/Itgax/Ndrg4/Gata3/Cdk1/Cd3e/Il2ra/Sema7a/S100a9/Col1a1/Nfkbid/Cxcl5/H2-Aa/Sh3pxd2b/Ect2/Rgs14/Fbxo5/Ccr3/Lgals3/Zdhhc15/Gdf3/…
GO:0006909	phagocytosis	110	0.558614	1.76629	1.69823e-07	0.00119555	5.47517e-06	1377	tags=65%, list=31%, signal=46%	Sirpb1a/Ifng/Alox15/Ccr2/Prtn3/Ighg2c/Marco/Thbs1/Sirpb1c/Slamf1/Cd300lf/Ccl2/Elane/Gm9733/Sirpb1b/Pycard/Nod2/Fgr/P2ry6/Il2rg/Ncf4/Coro1a/Irf8/Arhgap25/Itgam/P2rx7/Rhoh/Myo1g/Rab7b/Itgb2/Il2rb/Aif1/Gm5150/Cyba/Tnf/Fcgr3/Iglc2/Rac2/Trem2/Fcer1g/Anxa3/Ncf2/Ticam2/Tgm2/Tyrobp/Nckap1l/Rab39/Sftpd/Elmo1/Tlr4/Vav1/Hck/Anxa1/Fcgr1/Sirpa/Tlr2/Sh3bp1/Il1b/Pld4/Syk/Itgal/Dock2/Slc11a1/Msr1/Ccr7/Treml4/Cnn…
GO:0002504	antigen processing and presentation of peptide or polysaccharide antigen via MHC class II	19	0.784382	2.0601	5.68368e-07	0.00398994	1.65191e-05	850	tags=89%, list=19%, signal=73%	Thbs1/H2-Eb1/H2-DMb1/H2-Ab1/H2-Aa/H2-DMb2/H2-DMa/Cd74/Pycard/H2-Oa/Ifi30/Ctse/Marchf1/Ctss/H2-Ob/Trem2/Fcer1g
GO:0006112	energy reserve metabolic process	32	-0.549819	-2.68829	1.58477e-06	0.0110823	4.06528e-05	922	tags=62%, list=21%, signal=50%	Gaa/Epm2a/Ppp1r3e/Prkag2/Dyrk2/Igf1/Acadm/Adgrf5/Ugp2/Gck/Slc37a4/Pygl/Khk/Gys2/Gnmt/Nr1d1/Igf2/Mup1/Irs2/G6pc
GO:0019319	hexose biosynthetic process	28	-0.562784	-2.69574	1.80382e-06	0.0126069	4.54809e-05	640	tags=57%, list=14%, signal=49%	Rbp4/Acadm/Sord/Cry1/Gpd1/Ppara/Car5a/Gck/Dgat2/Gpt/Pdk2/Sik1/Pck1/Gnmt/Mup1/G6pc
GO:0006695	cholesterol biosynthetic process	29	-0.569295	-2.73453	2.28178e-06	0.0159337	5.58611e-05	1180	tags=90%, list=27%, signal=66%	Apoa1/Sod1/Pmvk/Ebp/Scp2/Por/Insig2/Hsd17b7/Cyb5r3/Apoa5/Fdft1/Ces1d/Hmgcs1/Fgf1/Insig1/Apob/Lpcat3/Sc5d/Apoe/Msmo1/Srebf1/Hmgcs2/Tm7sf2/Scap/Apoa4/Sec14l2
GO:1902653	secondary alcohol biosynthetic process	29	-0.569295	-2.73453	2.28178e-06	0.0159337	5.58611e-05	1180	tags=90%, list=27%, signal=66%	Apoa1/Sod1/Pmvk/Ebp/Scp2/Por/Insig2/Hsd17b7/Cyb5r3/Apoa5/Fdft1/Ces1d/Hmgcs1/Fgf1/Insig1/Apob/Lpcat3/Sc5d/Apoe/Msmo1/Srebf1/Hmgcs2/Tm7sf2/Scap/Apoa4/Sec14l2
GO:0001776	leukocyte homeostasis	53	0.617619	1.86214	2.63444e-06	0.0183858	6.37017e-05	1007	tags=60%, list=23%, signal=47%	Tnfrsf4/Ifng/Ccr2/Slc7a11/Cacna1f/Ccnb2/Gapt/Lat/Ccl2/Il2ra/Cxcl5/Cxcr2/Cd74/Tnfsf13b/Tnfrsf13b/Sit1/Coro1a/Gpr183/Cd44/Itgam/P2rx7/Tnfrsf23/Pik3cd/Ripk3/Fcer1g/Pmaip1/Nckap1l/Dock10/Hcar2/Tnfaip3/Cd24a/Anxa1
GO:0006310	DNA recombination	79	0.560722	1.74027	5.24121e-06	0.0364736	0.000117133	1142	tags=53%, list=26%, signal=40%	Ifng/Hrob/Rad51ap1/Rad54l/Il4/Pif1/Parpbp/Top2a/Aunip/Fignl1/Rmi2/Cdc7/Fancd2/Exo1/Cd40/Cd28/Bcl11b/Rad51/Hmgb2/Eme1/Tbx21/Chtf18/H1f10/Cenps/Mcm5/Batf/Cgas/Chek1/Gins2/Mcm6/Rad18/Cdc45/Brca1/Palb2/Nabp1/Mms22l/Timeless/Mcm2/Lig1/Trip13/H2ax/Samhd1
GO:0023056	positive regulation of signaling	579	0.402253	1.33434	6.60175e-06	0.0458822	0.000142675	1387	tags=40%, list=31%, signal=31%	Mmp12/Ccl8/Ccl11/Ccl7/Depdc1b/Adam8/Ifng/Ubd/Ccl17/Alox15/Ccr2/Gpnmb/Il13/Clec5a/Clec4e/Rgcc/Alpk1/Adora2b/Ccl1/Il21/Ptgs2/Cd8a/Ccr1/Ccl24/Nrg1/Il4/Ccl12/Traf1/Bub1/Gfi1/Tnfrsf18/Tnfsf11/Tespa1/Adora3/Ltf/Cdkn2a/Chil1/Marco/Thbs1/Aspm/Aldh1a3/Slc1a3/Slamf1/Cd300lf/Ccl5/Ccl2/Socs1/F2rl2/Selp/Lif/S100a4/Iqgap3/Ndrg4/Gata3/Acta2/Cd3e/Sema7a/S100a9/Col1a1/Cxcl5/Plaur/Tmem108/S100a8/Gpr35/Rgs14/P2ry10…

## Sheet: C) gseGO_week8_output
ID	Description	setSize	enrichmentScore	NES	pvalue	p.adjust	qvalues	rank	leading_edge	core_enrichment
GO:0006955	immune response	648	0.609637	2.10872	4.60513e-55	3.53397e-51	2.93516e-51	1305	tags=54%, list=25%, signal=46%	Ear1/Ear6/Prg3/Prg2/Ccl8/Igkv4-54/Ltf/Camp/Mmp12/Igkv4-71/Igkv4-62/Ccl11/Ctsg/Elane/Ubd/Il1rl1/Alox15/Rnase2a/Pdcd1lg2/Ffar2/Fcnb/Jchain/Clec4e/Cd177/Il13/Alpk1/Tarm1/Adora3/Osm/Nts/Il4/S100a8/Fcer1a/Iglc2/S100a9/Rgcc/Sla2/Ccl7/Lcn2/Ccl1/9830107B12Rik/Ighe/Ighg2c/Slamf1/Myb/Gapt/Pglyrp1/Cdh17/Nos2/Tnfsf11/Serpinb9b/Ubash3a/Ctla4/Igkv4-69/Il21/Adam8/Ccl24/Acod1/Pdcd1/Tnfrsf17/Pstpip1/Alox5/Cd8a/Cc…
GO:0006952	defense response	663	0.568958	1.96905	6.75291e-41	5.18151e-37	2.15205e-37	1313	tags=49%, list=25%, signal=42%	Ear1/Ear6/Epx/Prg2/Ccl8/Ltf/Camp/Mmp12/Mpo/Ccl11/Ctsg/Elane/Ubd/Chil3/Il1rl1/Alox15/Rnase2a/Ngp/Timp1/Ffar2/Fcnb/Jchain/Clec4e/Cd177/Il13/Alpk1/Tarm1/Adora3/Osm/Ptgs2/Itgb2l/Il4/Il1r2/S100a8/Penk/Fcer1a/Iglc2/S100a9/Ccl7/Lcn2/Olr1/Ccl1/Tnfrsf4/9830107B12Rik/Ighe/Ighg2c/Slamf1/Pglyrp1/P2rx1/Nos2/Chil1/Tnfsf11/Thbs1/Cst7/Orm2/Il21/Adam8/Serpine1/Ccl24/Acod1/Pstpip1/Alox5/Cd8a/Ccr1/Nfkbid/Adora2b/Cc…
GO:0044419	interspecies interaction between organisms	626	0.533579	1.8444	9.04199e-29	6.92978e-25	5.23916e-26	1317	tags=45%, list=25%, signal=39%	Ear1/Ear6/Epx/Prg2/Ccl8/Ltf/Camp/Mmp12/Mpo/Ccl11/Ctsg/Elane/Ubd/Rnase2a/Pdcd1lg2/AA467197/Ffar2/Fcnb/Jchain/Clec4e/Cd177/Alpk1/Tarm1/Nts/Ptgs2/Il4/S100a8/Penk/Iglc2/S100a9/Ccl7/Lcn2/Ccl1/9830107B12Rik/Ighe/Ighg2c/Slamf1/Pglyrp1/Gfi1/Nos2/Il21/Adam8/Serpine1/Ccl24/Acod1/Pstpip1/Cd8a/Tnip3/Ccr1/Ccl12/Ear2/Ifng/Socs1/Cxcl5/Ier3/Trem3/Gpx2/Il6/Saa1/Ccl17/Sh2d1a/Tspan32/Il12rb1/Padi4/Ppbp/Il27/Ccl4/Tr…
GO:0001816	cytokine production	380	0.576346	1.97441	3.75645e-26	2.87819e-22	1.84172e-23	1304	tags=51%, list=25%, signal=41%	Epx/Prg3/Prg2/Ltf/Camp/Mmp12/Elane/Il1rl1/Pdcd1lg2/Ffar2/Fcnb/Clec4e/Il13/Tigit/Tarm1/Osm/Ptgs2/Il4/Il1r2/Fcer1a/Rgcc/Ccl1/Tnfrsf4/Slamf1/Pglyrp1/Nos2/Chil1/Thbs1/Tnfrsf9/Ubash3a/Il21/Adam8/Serpine1/Acod1/Alox5/Gpnmb/Adora2b/Mmp8/Eomes/Mpl/Ifng/Sema7a/Socs1/Cxcl5/Trem3/Il6/Il12rb1/Il27/Ccl4/Trem1/Clec5a/Pou2af1/Runx3/Nr4a3/Carmil2/Gata3/Inava/Cd6/Trem2/Pf4/Ccl5/Card9/Ssc5d/Postn/Ccl2/Clec2i/Cd74/…
GO:0022610	biological adhesion	549	0.514248	1.77403	5.45018e-21	4.17102e-17	1.57899e-18	1375	tags=47%, list=26%, signal=39%	Ltf/Mmp12/Elane/Alox15/Col6a5/Pdcd1lg2/Gata1/Cd177/Tigit/Tarm1/Itgb2l/Il4/S100a8/Gm9733/S100a9/Rgcc/Siglecf/Olr1/Ccn5/Slamf1/Myb/Cdh17/Cdkn2a/Tnfsf11/Tnfrsf18/Thbs1/Ctla4/Il21/Adam8/Serpine1/Pstpip1/Alox5/Gpnmb/Nfkbid/Tnfaip6/Col1a1/Tespa1/Itgad/Cd5/Vcan/Ifng/Klra7/Socs1/Gp1bb/Il6/Slc4a1/Tspan32/Il12rb1/Gp1ba/Itgax/Col6a6/Col6a2/Tacstd2/Gp5/Ajap1/Tnc/Lgals3/Runx3/Plaur/Izumo1r/Fut7/Nr4a3/Cxcr4/Ca…
GO:0040011	locomotion	686	0.476352	1.65014	1.45133e-18	1.10939e-14	2.98397e-16	1637	tags=47%, list=31%, signal=38%	Ear1/Ear6/Epx/Prtn3/Ccl8/Mmp12/Ccl11/Elane/Rnase2a/Cthrc1/Pgf/Timp1/Ffar2/Cd177/Adora3/Ptgs2/Retnlg/Itgb2l/Il4/S100a8/Ch25h/S100a9/Rgcc/Ccl7/Ccl1/Gpc2/Slamf1/Tekt5/Dclk1/Tnfsf11/Ntrk1/Tnfrsf18/Thbs1/Adam8/Serpine1/Ccl24/Alox5/Gpnmb/Lox/Ccr1/Adora2b/Ccl12/Tnfaip6/Col1a1/Ror2/Crmp1/Ly6k/Vcan/Ear2/Ccr3/Ifng/Sema7a/Cxcl5/Ccr8/Smpd3/Trem3/Sema4f/Ccl17/Depdc1b/Ppbp/Egr2/Ccl4/Trem1/Itgax/Ddx4/Tacstd2/Pl…
GO:0016054	organic acid catabolic process	146	-0.444697	-2.58423	4.78783e-15	3.64785e-11	5.3537e-13	1439	tags=71%, list=27%, signal=53%	Scly/Cpt1a/Hadh/Acads/Glud1/Acadl/Hao1/Cyp4f15/Etfa/Phyh/Etfb/Eci1/Irs1/Acat2/Fah/Ces1d/Kynu/Cdo1/Hibadh/Mlycd/Acaa2/Acsl5/Gcsh/Aldh1l1/Mccc2/Kmo/Acat3/Ddah1/Pipox/Sdsl/Hgd/Faah/Acad8/Etfdh/Amdhd1/Ftcd/Got2/Got1/Slc25a44/Cpt2/Slc27a2/Hibch/Aldh4a1/Mat1a/Decr1/Acat1/Abhd3/Tdo2/Pah/Gcdh/Ivd/Aass/Otc/Prodh/Lpin1/Acox1/Aldh5a1/Echdc1/Ehhadh/Shmt1/Gstz1/Aldh6a1/Crat/Amt/Prodh2/Pon1/Hyal1/Acad11/Abcd2/…
GO:0046395	carboxylic acid catabolic process	146	-0.444697	-2.58423	4.78783e-15	3.64785e-11	5.3537e-13	1439	tags=71%, list=27%, signal=53%	Scly/Cpt1a/Hadh/Acads/Glud1/Acadl/Hao1/Cyp4f15/Etfa/Phyh/Etfb/Eci1/Irs1/Acat2/Fah/Ces1d/Kynu/Cdo1/Hibadh/Mlycd/Acaa2/Acsl5/Gcsh/Aldh1l1/Mccc2/Kmo/Acat3/Ddah1/Pipox/Sdsl/Hgd/Faah/Acad8/Etfdh/Amdhd1/Ftcd/Got2/Got1/Slc25a44/Cpt2/Slc27a2/Hibch/Aldh4a1/Mat1a/Decr1/Acat1/Abhd3/Tdo2/Pah/Gcdh/Ivd/Aass/Otc/Prodh/Lpin1/Acox1/Aldh5a1/Echdc1/Ehhadh/Shmt1/Gstz1/Aldh6a1/Crat/Amt/Prodh2/Pon1/Hyal1/Acad11/Abcd2/…
GO:0006805	xenobiotic metabolic process	45	-0.667317	-3.22619	5.40588e-13	4.10847e-09	4.59405e-11	740	tags=67%, list=14%, signal=58%	Nr1i2/Cyp2d10/Cyp2c67/Cyp2c23/Rorc/Gstm7/Sult1b1/Cyp2j5/Cyp2c68/Gsta3/Cyp2c54/Cyp2f2/Cyp2c38/Cyp26a1/Cyp2c39/Ugt2b1/Acaa1b/Cyp2c37/Ugt1a5/Cyp2c29/Ugt1a9/Fmo2/Acsl1/Cyp2c40/Cyp2b9/Cyp2a22/Cyp2b13/Cyp2c69/Ugt1a10/Cyp2b10
GO:0023056	positive regulation of signaling	662	0.438652	1.51813	4.77764e-11	3.62193e-07	3.23948e-09	1426	tags=38%, list=27%, signal=32%	Ccl8/Ltf/Mmp12/Ccl11/Ubd/Alox15/Clec4e/Il13/Alpk1/Adora3/Osm/Ptgs2/Gpr68/Il4/S100a8/Fcer1a/S100a9/Rgcc/Ccl7/Ccl1/F2rl3/Slamf1/Gfi1/P2ry10/Cdkn2a/Chil1/Tnfsf11/Ntrk1/Tnfrsf18/Thbs1/Il21/Adam8/Gdf3/Ccl24/Gpnmb/Lin28a/Cd8a/Ccr1/Crlf1/Adora2b/Ccl12/Col1a1/Ror2/Tespa1/Mmp8/Aldh1a3/Ifng/Sema7a/Gpr174/Socs1/Cxcl5/Smpd3/Il6/Ccl17/Depdc1b/S100a4/Ccl4/Clec5a/Gpbar1/Bmp8b/Lgals3/Runx3/Plaur/Apln/Cxcr4/Marco…
GO:0001934	positive regulation of protein phosphorylation	380	0.472527	1.61876	2.26442e-10	1.71416e-06	1.37454e-08	1634	tags=47%, list=31%, signal=35%	Ccl8/Ltf/Camp/Ccl11/Alox15/Pgf/Gata1/Il13/Osm/Ptgs2/Il4/Fcer1a/Rgcc/Ccl7/Ccl1/Slamf1/Chil1/Tnfsf11/Ntrk1/Tnfrsf18/Thbs1/Il21/Adam8/Gdf3/Ccl24/Gpnmb/Ccr1/Crlf1/Ccl12/Ror2/Mmp8/Ifng/Sema7a/Pak6/Socs1/Il6/Ccl17/Psrc1/Ccl4/Aplnr/Gpbar1/Bmp8b/Plaur/Lat/Cxcr4/Marco/Inava/Cd6/Trem2/Cass4/Ccl5/Card9/Ccl2/Cd74/Ramp3/Cd3e/Ptger4/Havcr2/Ccl6/Map4k1/Spn/Mmp9/Pycard/Cdc6/Cd24a/Shc2/Traf1/Cd40/Lck/Pik3r5/Ccl3/…
GO:0042738	exogenous drug catabolic process	23	-0.755243	-3.05509	7.84004e-10	5.92393e-06	4.19915e-08	740	tags=83%, list=14%, signal=71%	Nr1i2/Cyp2d10/Cyp2c67/Cyp2c23/Cyp4b1/Cyp2j5/Cyp2c68/Cyp2c54/Cyp2f2/Cyp2c38/Cyp2c39/Cyp2c37/Cyp2c29/Cyp2c40/Cyp2b9/Cyp2a22/Cyp2b13/Cyp2c69/Cyp2b10
GO:0033865	nucleoside bisphosphate metabolic process	61	-0.500932	-2.59911	4.63232e-09	3.49369e-05	2.18703e-07	1810	tags=85%, list=34%, signal=57%	Gpat4/Pdha1/Acsm1/Acsm5/Mcee/Dlat/Baat/Coasy/Acsm3/Scp2/Hmgcl/Hnf4a/Suclg1/Oxsm/Ces1d/Kynu/Mlycd/Acaa2/Acsl5/Mpc2/Mccc2/Glyat/Pipox/Acnat2/Pmvk/Hmgcs2/Pank3/Pdk2/Acaca/Acat1/Tdo2/Pank1/Gcdh/Sult1b1/Mvd/Ehhadh/Acot12/Acadsb/Dgat2/Acss2/Acot4/Pdk4/Papss2/Acnat1/Nudt7/Gpam/Pdk1/Acsl1/Acot3/Fasn/Acacb/Acot1
GO:0033875	ribonucleoside bisphosphate metabolic process	61	-0.500932	-2.59911	4.63232e-09	3.49369e-05	2.18703e-07	1810	tags=85%, list=34%, signal=57%	Gpat4/Pdha1/Acsm1/Acsm5/Mcee/Dlat/Baat/Coasy/Acsm3/Scp2/Hmgcl/Hnf4a/Suclg1/Oxsm/Ces1d/Kynu/Mlycd/Acaa2/Acsl5/Mpc2/Mccc2/Glyat/Pipox/Acnat2/Pmvk/Hmgcs2/Pank3/Pdk2/Acaca/Acat1/Tdo2/Pank1/Gcdh/Sult1b1/Mvd/Ehhadh/Acot12/Acadsb/Dgat2/Acss2/Acot4/Pdk4/Papss2/Acnat1/Nudt7/Gpam/Pdk1/Acsl1/Acot3/Fasn/Acacb/Acot1
GO:0034032	purine nucleoside bisphosphate metabolic process	61	-0.500932	-2.59911	4.63232e-09	3.49369e-05	2.18703e-07	1810	tags=85%, list=34%, signal=57%	Gpat4/Pdha1/Acsm1/Acsm5/Mcee/Dlat/Baat/Coasy/Acsm3/Scp2/Hmgcl/Hnf4a/Suclg1/Oxsm/Ces1d/Kynu/Mlycd/Acaa2/Acsl5/Mpc2/Mccc2/Glyat/Pipox/Acnat2/Pmvk/Hmgcs2/Pank3/Pdk2/Acaca/Acat1/Tdo2/Pank1/Gcdh/Sult1b1/Mvd/Ehhadh/Acot12/Acadsb/Dgat2/Acss2/Acot4/Pdk4/Papss2/Acnat1/Nudt7/Gpam/Pdk1/Acsl1/Acot3/Fasn/Acacb/Acot1
GO:0051094	positive regulation of developmental process	564	0.425432	1.46819	5.61045e-08	0.000420784	2.03178e-06	1626	tags=43%, list=31%, signal=33%	Ccl8/Ltf/Camp/Ccl11/Cthrc1/Pgf/Gata1/Vdr/Ptgs2/Gpr68/Il4/S100a9/Rgcc/Gpc2/Myb/Gfi1/Cdkn2a/Chil1/Tnfsf11/Ntrk1/Thbs1/Cst7/Il21/Adam8/Serpine1/Gdf3/Ccl24/Alox5/Lin28a/Ccr1/Adm2/Nfkbid/Col1a1/Map6/Ror2/Tespa1/Mpl/Ccr3/Ifng/Sema7a/Socs1/Dkkl1/Cxcl5/Il6/Cma1/Egr2/Itgax/Tacstd2/Aplnr/Gfi1b/Lgals3/Runx3/Cxcr4/Carmil2/Gata3/Trem2/Cass4/Pf4/Ccl5/Tnfsf13b/Bcl11a/Cd74/Il10/Cxcl9/Tnfsf9/Cd3e/Ptger4/H2-Aa/H2-…
GO:0043085	positive regulation of catalytic activity	447	0.415611	1.42817	2.80314e-06	0.0208161	7.17523e-05	1634	tags=41%, list=31%, signal=31%	Prtn3/Ccl8/Ltf/Ccl11/Vdr/Il4/S100a8/Fcer1a/S100a9/Rgcc/Ccl7/Ccl1/P2rx1/Cdkn2a/Nos2/Chil1/Tnfsf11/Ntrk1/Thbs1/Adam8/Ccl24/Alox5/Adora2b/Ccl12/Ror2/Ifng/Pak6/Socs1/Ccl17/Psrc1/Ccl4/Lat/Tbc1d10c/Inava/Cass4/Fasl/Ccl5/Card9/Sele/Ccl2/Cd74/Mefv/Prr7/Rgs1/Rgs14/Ccl6/Map4k1/Thy1/Pycard/Cdc6/Atp2a3/Itk/Cd24a/Shc2/Arhgap22/Cd40/Lck/Dscc1/Pik3r5/Ccl3/Plek/Flt3/Itgam/Tnf/Cd4/Sema4d/Fgr/Cyba/Gadd45b/Nlrp1b/H…
GO:0001776	leukocyte homeostasis	60	0.607145	1.89936	3.42275e-06	0.0254002	8.58878e-05	993	tags=55%, list=19%, signal=45%	Tnfrsf4/Gapt/Tnfrsf17/Mpl/Ifng/Gpr174/Cxcl5/Il6/Lat/Tnfsf13b/Slc7a11/Ccl2/Cd74/Coro1a/Ccr2/Il2ra/Cd24a/Sit1/Tnfrsf13b/Flt3/Itgam/Anxa1/Ripk3/Pmaip1/Ccnb2/Cd44/Tnfrsf13c/Fcer1g/Hcar2/Pik3cd/P2rx7/Tnfaip3/Gpr183
GO:0008202	steroid metabolic process	147	-0.294062	-1.73508	4.55046e-06	0.033728	0.000110278	1178	tags=52%, list=22%, signal=41%	Fdps/Agtr1a/Lipa/Sod1/Srebf1/Insig2/Nr3c1/Stat5a/Mttp/Cyp2r1/Sdr42e1/Apob/Hsd3b7/Slc27a5/Thrb/Lss/Apoa2/Apoa4/Pmvk/Hmgcs2/Slc27a2/Agt/Hsd17b2/Cyp27a1/Igf1/Clcn2/Pctp/Sc5d/Ebp/Hsd17b7/Foxa2/Rorc/Apoc3/Insig1/Stard4/Scap/Sult1b1/Abca2/Cyb5r3/Hnf1a/Mvd/Angptl3/Cat/Ppargc1a/Pon1/Akr1c19/Lipc/Dgat2/Abcb11/Ephx2/Cyp3a25/Nr5a2/Hsd11b1/Akr1c14/Tm7sf2/Cyp3a59/Bmp2/Cyp26a1/Akr1d1/Sec14l2/Esr1/Sult2a2/Rdh16…
GO:0032963	collagen metabolic process	53	0.613163	1.89485	5.13044e-06	0.0380012	0.000121902	1461	tags=66%, list=28%, signal=48%	Prtn3/Mmp12/Rgcc/Mmp13/Serpine1/Adora2b/Col1a1/Mmp8/Smpd3/Il6/Mmp25/Mmp3/Col1a2/Ccl2/Ctsk/Mmp7/Mmp23/Mrc2/Mmp2/Mmp9/Ctss/Mfap4/Creb3l1/P2rx7/Cygb/Vim/Prkcd/Adam15/Pdgfb/Serpinh1/Tgfb1/Adamts2/Rcn3/Col5a1/Vsir
GO:0002504	antigen processing and presentation of peptide or polysaccharide antigen via MHC class II	19	0.755394	1.99894	5.77256e-06	0.0427285	0.000134771	1154	tags=89%, list=22%, signal=70%	Thbs1/Ctse/Trem2/H2-Oa/H2-Eb1/H2-DMb1/H2-Ab1/Cd74/H2-Aa/H2-DMa/Pycard/Ifi30/Ctss/Fcer1g/Marchf1/H2-DMb2/H2-Ob

## Sheet: D) gseGO_week12_output
ID	Description	setSize	enrichmentScore	NES	pvalue	p.adjust	qvalues	rank	leading_edge	core_enrichment
GO:0006955	immune response	669	0.576111	2.001	1.31096e-42	1.05558e-38	8.89795e-39	1698	tags=54%, list=28%, signal=44%	Ear1/Ccl8/Prg2/Rnase2a/Ear6/Ighe/Ccl11/Igkv4-62/Camp/Ubd/Prg3/Igkv4-71/Alox5/Il1rl1/Alox15/Ccl12/Elane/H2-M2/Padi4/Ffar2/Igkv4-54/Mmp12/Ighv6-5/Ctsg/Ltf/Iglc2/Myb/Jchain/Fcnb/Slpi/Cdh17/Nts/Ighg2c/Il13/Tnfrsf17/S100a9/Ermap/Pla2g2d/Gapt/Siglecg/Tarm1/Ccr3/Igkv4-69/Ccr1/Pdcd1lg2/Nos2/Ubash3a/Pglyrp1/Ctla4/Cd177/Pstpip1/S100a8/Il4/Cxcl5/9830107B12Rik/Adam8/Inava/Cd8a/Sema7a/Tnfsf8/Ccl1/Osm/Rgcc/Fcr…
GO:0006952	defense response	693	0.538332	1.87089	4.76708e-32	3.8375e-28	1.02735e-28	1640	tags=48%, list=27%, signal=40%	Ear1/Ccl8/Epx/Prg2/Rnase2a/Mpo/Ear6/Ighe/Ccl11/Camp/Ubd/Chil4/Ngp/Chil3/Alox5/Timp1/Il1rl1/Alox15/Ccl12/Elane/Padi4/Ffar2/Mmp12/Ighv6-5/Il1r2/Ctsg/Ltf/Iglc2/Jchain/Fcnb/Slpi/Ighg2c/Il13/Olr1/Itgb2l/Tnfrsf4/Penk/S100a9/Pla2g2d/Siglecg/Tarm1/Ccr3/Cst7/Tpsb2/Ccr1/Mmp8/Chil1/Cspg4/Nos2/Pglyrp1/Cd177/Pstpip1/S100a8/Il4/Cxcl5/9830107B12Rik/Adam8/Inava/Cd8a/Sema7a/P2rx1/Tnfsf8/Ccl1/Osm/Ptgs2/Mmp25/Slamf…
GO:0040011	locomotion	753	0.482331	1.67827	7.47586e-21	6.00985e-17	3.62439e-18	1719	tags=45%, list=28%, signal=37%	Ear1/Ccl8/Epx/Rnase2a/Ear6/Prtn3/Ccl11/Alox5/Ch25h/Timp1/Ccl12/Elane/Thbs4/Retnlg/Ffar2/Mmp12/Cthrc1/Gpnmb/Pgf/Itgb2l/S100a9/Lox/Ccr3/Phlda2/Lrtm2/Tubb3/Ccr1/Cspg4/Cd177/Gm266/S100a8/Il4/Cxcl5/Vcan/Stc1/Smpd3/Adam8/Tacstd2/Ror2/Sema3g/Sema7a/Astn1/Ccl1/Rgcc/Atp1a4/Ly6k/Col1a1/Ptgs2/Mctp1/Dclk1/Dnah1/Wnt11/Slamf1/Sema3a/Ppbp/Tubb2b/Tnfaip6/Trem2/Ccl24/Thbs1/Ccr8/Ccl7/Tnfrsf18/Nrg1/Sfrp1/Hoxa7/Myo5…
GO:0050900	leukocyte migration	216	0.615851	2.08531	2.12542e-20	1.70842e-16	9.61736e-18	1414	tags=57%, list=23%, signal=45%	Ccl8/Epx/Prtn3/Ccl11/Alox5/Ch25h/Ccl12/Elane/Thbs4/Retnlg/Ffar2/Pgf/S100a9/Ccr3/Ccr1/Cd177/S100a8/Il4/Cxcl5/Smpd3/Adam8/Ror2/Ccl1/Slamf1/Ppbp/Trem2/Ccl24/Thbs1/Ccl7/Tnfrsf18/Hoxa7/Gata3/Ccl17/Ifng/Serpine1/Cd74/Sele/Pf4/Ccl5/Ccr2/Ccl4/Gpr18/Dpep1/Trem3/Lgals3/Gpr35/Cd34/Adora3/Tnfsf11/Cd24a/Ptger4/Cxcl2/Coro1a/Thy1/Spn/Padi2/Mmp9/Ccl21a/Ccl22/Cx3cl1/Itgb7/Pla2g7/Spp1/Cxcl9/Tnfsf14/Cxcl14/Mcoln2/P…
GO:0022610	biological adhesion	606	0.499705	1.73292	3.17582e-20	2.55241e-16	1.34722e-17	1531	tags=44%, list=25%, signal=37%	Col6a5/Alox5/Alox15/Elane/Thbs4/Mmp12/Ltf/Myb/Gata1/Gpnmb/Cdh17/Olr1/Itgb2l/S100a9/Pla2g2d/Siglecg/Tarm1/Itgad/Dmp1/Pdcd1lg2/Comp/Slc4a1/Gldn/Ctla4/Cd177/Gp1bb/Pstpip1/Ccn5/Siglecf/S100a8/Il4/Vcan/Adam8/Tacstd2/Slc7a11/Gp5/Astn1/Rgcc/Col6a2/Col6a6/Col1a1/Slamf1/Tnfaip6/Cdkn2a/Plaur/Lax1/Thbs1/Serpine2/Tnfrsf18/Izumo1r/Cd2/Cd5/Tespa1/Sfrp1/Hoxa7/Socs1/Gata3/Col6a1/Cd209e/Gp9/Ifng/Cxcr4/Emb/Tigit/S…
GO:0001816	cytokine production	395	0.541035	1.86202	5.83478e-20	4.68883e-16	2.28898e-17	1703	tags=52%, list=28%, signal=40%	Epx/Prg2/Camp/Prg3/Alox5/Il1rl1/Elane/Ffar2/Mmp12/Il1r2/Ltf/Fcnb/Gpnmb/Il13/Tnfrsf4/Ermap/Tarm1/Mmp8/Pdcd1lg2/Chil1/Tnfrsf9/Nos2/Ubash3a/Pglyrp1/Il4/Cxcl5/Adam8/Inava/Sema7a/Ccl1/Osm/Rgcc/Ptgs2/Wnt11/Slamf1/Clec4e/Trem2/Thbs1/Fcer1a/Pou2af1/Cd2/Ssc5d/Socs1/Eomes/Gata3/Ifng/Tigit/Serpine1/Cd74/Nlrc3/Pf4/Ccl5/Ccr2/Ccl4/Gpr18/Mpl/Itk/Cd3e/Lpl/Trem3/Cd6/Cd34/Mapk13/Acod1/Cd24a/Clec5a/Postn/Runx3/Ptge…
GO:0044419	interspecies interaction between organisms	659	0.487095	1.69136	2.01643e-18	1.61899e-14	5.70262e-16	1698	tags=45%, list=28%, signal=36%	Ear1/Ccl8/Epx/Prg2/Rnase2a/Mpo/Ear6/Ighe/Ccl11/Camp/Ubd/Ccl12/Elane/Padi4/Ffar2/Mmp12/Ighv6-5/Ctsg/Ltf/Iglc2/AA467197/Jchain/Fcnb/Slpi/Nts/Ighg2c/Penk/S100a9/Siglecg/Tarm1/Ccr1/Pdcd1lg2/Nos2/Pglyrp1/Cd177/Pstpip1/S100a8/Tnip3/Il4/Cxcl5/9830107B12Rik/Adam8/Inava/Cd8a/Tnfsf8/Ccl1/Tnnt2/Ptgs2/Slamf1/Clec4e/Lcn2/Ppbp/Trem2/Ccl24/Gfi1/Ccl7/Pou2af1/Ssc5d/Socs1/Gata3/Gpx2/Ccl17/Treml2/Hba-a1/Ifng/Cxcr4/…
GO:0016054	organic acid catabolic process	154	-0.472261	-2.68684	7.79157e-17	6.24884e-13	1.55542e-14	1512	tags=68%, list=25%, signal=52%	Qdpr/Ddo/Mtrr/Ftcd/Etfa/Pex2/Gcsh/Ces1d/Hpgd/Prodh/Gnpda1/Hadhb/Hao1/Mlycd/Hibadh/Kynu/Ivd/Acaa2/Acads/Glud1/Acat3/Gcat/Sds/Pipox/Mccc2/Hsd17b4/Hadh/Pex7/Scp2/Acadm/Bdh2/Got2/Aldh4a1/Echdc1/Adhfe1/Hmgcl/Acadl/Lonp2/Tdo2/Pex13/Aass/Otc/Agxt/Acot8/Slc25a44/Acad8/Tat/Ido2/Pah/Hibch/Gstz1/Abcb11/Aldh5a1/Kmo/Hpd/Prodh2/Pon1/Eci1/Gcdh/Mat1a/Shmt1/Etfdh/Crot/Acot2/Eci2/Decr1/Amt/Cpt2/Oat/Cpt1a/Uroc1/Irs…
GO:0046395	carboxylic acid catabolic process	154	-0.472261	-2.68684	7.79157e-17	6.24884e-13	1.55542e-14	1512	tags=68%, list=25%, signal=52%	Qdpr/Ddo/Mtrr/Ftcd/Etfa/Pex2/Gcsh/Ces1d/Hpgd/Prodh/Gnpda1/Hadhb/Hao1/Mlycd/Hibadh/Kynu/Ivd/Acaa2/Acads/Glud1/Acat3/Gcat/Sds/Pipox/Mccc2/Hsd17b4/Hadh/Pex7/Scp2/Acadm/Bdh2/Got2/Aldh4a1/Echdc1/Adhfe1/Hmgcl/Acadl/Lonp2/Tdo2/Pex13/Aass/Otc/Agxt/Acot8/Slc25a44/Acad8/Tat/Ido2/Pah/Hibch/Gstz1/Abcb11/Aldh5a1/Kmo/Hpd/Prodh2/Pon1/Eci1/Gcdh/Mat1a/Shmt1/Etfdh/Crot/Acot2/Eci2/Decr1/Amt/Cpt2/Oat/Cpt1a/Uroc1/Irs…
GO:0023056	positive regulation of signaling	725	0.422434	1.46967	1.74258e-09	1.38448e-05	1.09514e-07	1712	tags=39%, list=28%, signal=32%	Ccl8/Ccl11/Ubd/Alox15/Ccl12/Mmp12/Ltf/Crlf1/Gpnmb/Apln/Il13/Scube1/S100a9/Gpbar1/Lin28a/Ccr1/Mmp8/Chil1/Cspg4/F2rl3/S100a8/Il4/Cxcl5/Smpd3/Adam8/Inava/Ror2/Cd8a/Sema7a/Aldh1a3/S100a4/Ccl1/Osm/Rgcc/Msx1/Col1a1/Ptgs2/Wnt11/Gdf3/Slamf1/Clec4e/Ramp3/Cdkn2a/Plaur/Trem2/Ccl24/Thbs1/Fcer1a/Gfi1/Serpine2/Ccl7/Tnfrsf18/Nrg1/Tespa1/Sfrp1/Socs1/Gata3/Ccl17/Ifng/Bmp8b/Cxcr4/Cd74/Ccl5/Ccr2/Ncam1/Ndrg4/Ccl4/Ma…
GO:0051094	positive regulation of developmental process	627	0.431241	1.49629	1.87048e-09	1.48572e-05	1.15415e-07	2018	tags=48%, list=33%, signal=36%	Ccl8/Ccl11/Camp/Alox5/Ltf/Myb/Gata1/Cthrc1/Vdr/Xlr4b/Pgf/S100a9/Ccr3/Lrtm2/Fbn2/Cst7/Lin28a/Ccr1/Chil1/Adm2/Il4/Cxcl5/Adam8/Tacstd2/Ror2/Sema7a/Medag/Gfi1b/Rgcc/Col1a1/Ptgs2/Wnt11/Gdf3/Sema3a/Tubb2b/Cdkn2a/Trem2/Ccl24/Thbs1/Gfi1/Serpine2/Nrg1/Tespa1/Sfrp1/Socs1/Gata3/Map6/Etv4/Vash2/Ifng/Cxcr4/Serpine1/Cd74/Pf4/Pacsin1/Ccl5/Runx2/Tnfsf13b/Ccr2/Cd101/Ncam1/Ndrg4/Egr2/H2-Aa/Mpl/Cd3e/Lpl/Cass4/H2-DM…
GO:0033865	nucleoside bisphosphate metabolic process	62	-0.529061	-2.64428	5.41828e-09	4.30157e-05	3.17033e-07	1483	tags=69%, list=24%, signal=53%	Acsm1/Ces1d/Baat/Suclg2/Mpc1/Mlycd/Kynu/Oxsm/Acaa2/Pipox/Mccc2/Hsd17b4/Scp2/Hnf4a/Hmgcl/Suclg1/Tdo2/Acsm5/Acot8/Sult1b1/Acsm3/Papss2/Acadsb/Gcdh/Acnat2/Crot/Acot2/Gpam/Acat1/Pank3/Pdk1/Nudt7/Dgat2/Acot12/Ehhadh/Pank1/Hmgcs2/Acot4/Acacb/Acsl1/Acnat1/Acot3/Acot1
GO:0033875	ribonucleoside bisphosphate metabolic process	62	-0.529061	-2.64428	5.41828e-09	4.30157e-05	3.17033e-07	1483	tags=69%, list=24%, signal=53%	Acsm1/Ces1d/Baat/Suclg2/Mpc1/Mlycd/Kynu/Oxsm/Acaa2/Pipox/Mccc2/Hsd17b4/Scp2/Hnf4a/Hmgcl/Suclg1/Tdo2/Acsm5/Acot8/Sult1b1/Acsm3/Papss2/Acadsb/Gcdh/Acnat2/Crot/Acot2/Gpam/Acat1/Pank3/Pdk1/Nudt7/Dgat2/Acot12/Ehhadh/Pank1/Hmgcs2/Acot4/Acacb/Acsl1/Acnat1/Acot3/Acot1
GO:0034032	purine nucleoside bisphosphate metabolic process	62	-0.529061	-2.64428	5.41828e-09	4.30157e-05	3.17033e-07	1483	tags=69%, list=24%, signal=53%	Acsm1/Ces1d/Baat/Suclg2/Mpc1/Mlycd/Kynu/Oxsm/Acaa2/Pipox/Mccc2/Hsd17b4/Scp2/Hnf4a/Hmgcl/Suclg1/Tdo2/Acsm5/Acot8/Sult1b1/Acsm3/Papss2/Acadsb/Gcdh/Acnat2/Crot/Acot2/Gpam/Acat1/Pank3/Pdk1/Nudt7/Dgat2/Acot12/Ehhadh/Pank1/Hmgcs2/Acot4/Acacb/Acsl1/Acnat1/Acot3/Acot1
GO:0006805	xenobiotic metabolic process	54	-0.535994	-2.56471	7.40475e-08	0.00058579	3.53935e-06	758	tags=46%, list=12%, signal=41%	Nr1i2/Rorc/Sult1b1/Cyp2d26/Cyp2d10/Cyp2c38/Cyp2a4/Cyp2j5/Cyp2c29/Acaa1b/Cyp2c39/Fmo2/Cyp2f2/Cyp2c37/Acsl1/Ugt1a10/Cyp2c40/Ugt2b1/Cyp2a22/Cyp46a1/Cyp2b9/Cyp2c69/Cyp2b13/Ugt1a9/Cyp2b10
GO:0048646	anatomical structure formation involved in morphogenesis	474	0.429836	1.48491	1.59132e-07	0.00125666	6.92363e-06	1958	tags=46%, list=32%, signal=34%	Ccl8/Ccl11/Camp/Ngp/Alox5/Ccl12/Gata1/Cthrc1/Apln/Pgf/Mfap2/Ccr3/Fbn2/Dmp1/Chil1/Cspg4/Mpig6b/Adm2/Fzd2/Il4/Smpd3/Adam8/Ror2/Aldh1a3/Fhl2/Rgcc/Msx1/Tnnt2/Col1a1/Ptgs2/Wnt11/Gdf3/Arhgap22/Ramp3/Trem2/Ccl24/Thbs1/Sfrp1/Eomes/Gata3/Dusp2/Ntf5/Cd109/Vash2/Cxcr4/Serpine1/Aldh1a2/Pf4/Ccl5/Tnfsf13b/Thbs3/Ccr2/Mmp2/Egr2/Mpl/H2-DMa/Itgax/Lgals3/Nfasc/Cma1/Cd34/Meox1/Mthfd1l/Thy1/Tnfrsf13c/Mmp9/Ntrk1/Cyp1b…
GO:0035383	thioester metabolic process	53	-0.520372	-2.47865	1.96447e-07	0.00154997	8.13023e-06	1483	tags=70%, list=24%, signal=53%	Acsm1/Ces1d/Baat/Suclg2/Mpc1/Mlycd/Kynu/Oxsm/Acaa2/Pipox/Hsd17b4/Scp2/Hnf4a/Hmgcl/Suclg1/Tdo2/Acsm5/Acot8/Acsm3/Acadsb/Gcdh/Acnat2/Acot2/Gpam/Acat1/Pdk1/Nudt7/Dgat2/Acot12/Ehhadh/Hmgcs2/Acot4/Acacb/Acsl1/Acnat1/Acot3/Acot1
GO:0006874	cellular calcium ion homeostasis	180	0.501947	1.68895	3.58642e-07	0.00282718	1.4319e-05	1743	tags=52%, list=28%, signal=38%	Vdr/Il13/Ccr3/Ccr1/F2rl3/Fzd2/Ryr1/Stc1/Smpd3/P2rx1/Ccl1/Ramp3/Ccr8/Stc2/Myo5a/Atp1a2/Cxcr4/Mcub/Ccl5/Ccr2/F2rl2/Gpr18/Atp2a3/Gpr35/Ptgir/Cd24a/Gpr174/Ptger4/Cxcl2/Coro1a/Thy1/Ffar4/Cx3cl1/Lck/P2ry10/Cd52/Fkbp1b/Ptger3/Cacna1c/Gna15/Ackr3/Cxcr6/Cyba/Cx3cr1/Fasl/Cd4/Xcr1/C5ar1/Cd19/Cxcr3/Ccl2/Tgm2/Cacnb3/Nmb/P2ry6/Nucb2/Tmem178/Nol3/Cxcl10/Trpv2/Gpr55/Gpr12/Cxcr2/Adcyap1r1/Itgb3/Edn1/Tgfb1/Ccl3/Gp…
GO:0032963	collagen metabolic process	59	0.628333	1.95799	7.64621e-07	0.00601604	2.80528e-05	1712	tags=69%, list=28%, signal=51%	Prtn3/Mmp12/Mmp13/Mmp8/Smpd3/Rgcc/Col1a1/Mmp25/Serpine1/Ctsk/Col1a2/Mmp2/Mmp3/Mrc2/Mmp9/Mfap4/Adora2b/Cygb/Tgfb3/Vim/Ccl2/Mmp7/Ctss/Mmp23/Creb3l1/Col5a1/Adamts2/Rcn3/Adam15/Serpinh1/Tgfb1/Vsir/Pdgfb/Emilin1/Prkcd/Ihh/Ccn2/F2r/Ltbp1/P2rx7/Pdgfrb
GO:0030198	extracellular matrix organization	142	0.520723	1.7319	1.07568e-06	0.0084559	3.78291e-05	1954	tags=63%, list=32%, signal=44%	Mmp12/Lox/Mmp13/Dmp1/Mmp8/Comp/Smpd3/Rgcc/Col1a1/Mmp25/Elf3/Col1a2/Mmp2/Mmp3/Crispld2/Adamts15/Lgals3/Cma1/Adamts12/Postn/Carmil2/Loxl1/Mmp9/Cyp1b1/Col5a2/Col3a1/Mfap4/Ccdc80/Fkbp10/Olfml2b/Col24a1/Anxa2/Fbln1/Lum/Sh3pxd2b/Eln/Adamts4/Gpm6b/Dpt/Smoc2/Aebp1/Mmp7/Ctss/Col4a3/Mmp23/Wt1/Creb3l1/Col15a1/Antxr1/Col5a1/Loxl3/Adamts2/Efemp2/Sulf1/Flrt2/Ddr1/Ltbp3/Itgb3/Serpinh1/Tgfb1/Fscn1/Emilin1/Col4a2…
GO:0043062	extracellular structure organization	142	0.520723	1.7319	1.07568e-06	0.0084559	3.78291e-05	1954	tags=63%, list=32%, signal=44%	Mmp12/Lox/Mmp13/Dmp1/Mmp8/Comp/Smpd3/Rgcc/Col1a1/Mmp25/Elf3/Col1a2/Mmp2/Mmp3/Crispld2/Adamts15/Lgals3/Cma1/Adamts12/Postn/Carmil2/Loxl1/Mmp9/Cyp1b1/Col5a2/Col3a1/Mfap4/Ccdc80/Fkbp10/Olfml2b/Col24a1/Anxa2/Fbln1/Lum/Sh3pxd2b/Eln/Adamts4/Gpm6b/Dpt/Smoc2/Aebp1/Mmp7/Ctss/Col4a3/Mmp23/Wt1/Creb3l1/Col15a1/Antxr1/Col5a1/Loxl3/Adamts2/Efemp2/Sulf1/Flrt2/Ddr1/Ltbp3/Itgb3/Serpinh1/Tgfb1/Fscn1/Emilin1/Col4a2…
GO:0012501	programmed cell death	753	0.388451	1.35161	2.18405e-06	0.017123	6.9596e-05	2181	tags=45%, list=35%, signal=33%	Ubd/Timp1/Ccl12/Crlf1/Gata1/Serpinb2/Vdr/Il13/Tnfrsf4/S100a9/Lox/Chil1/Tnfrsf9/Comp/Pglyrp1/Ctla4/S100a8/Il4/Adam8/Aldh1a3/P2rx1/Slc7a11/Fhl2/Osm/Rgcc/Msx1/Ptgs2/Wnt11/Sema3a/Lcn2/Cdkn2a/Plaur/Trem2/Thbs1/Tnfrsf18/Cd5/Sfrp1/Gata3/Ntf5/Pdcd1/Ifng/Cxcr4/Serpine1/Aldh1a2/Cd74/Pf4/Bcl2a1b/Gzmb/Ccl5/Asns/Mmp2/Birc5/Mpl/Cd3e/Dpep1/Lgals3/Atp2a3/Chst11/Cd3g/Cd24a/Clec5a/Runx3/Gzma/Coro1a/Clcf1/Cd248/Gzm…
GO:0002504	antigen processing and presentation of peptide or polysaccharide antigen via MHC class II	20	0.761295	2.02	2.86816e-06	0.0224663	8.82028e-05	1122	tags=80%, list=18%, signal=66%	Trem2/Thbs1/Cd74/Ctse/H2-Eb1/H2-Ab1/H2-Aa/H2-DMb2/H2-DMa/H2-DMb1/H2-Oa/Pycard/Ifi30/Ctss/Fcer1g/H2-Ob
GO:0001503	ossification	154	0.504078	1.68358	4.47625e-06	0.0350043	0.000130395	754	tags=28%, list=12%, signal=25%	Alox5/Alox15/Ltf/Gata1/Cthrc1/Lox/Fbn2/Mmp13/Dmp1/Clec3b/Ccr1/Comp/Hemgn/Ryr1/Stc1/Smpd3/Fhl2/Col1a1/Ptgs2/Mgp/Wnt11/Sfrp1/Bmp8b/Col1a2/Runx2/Thbs3/Mmp2/Egr2/Rflnb/Tmem119/Tnfsf11/Clec5a/Runx3/Ptger4/Ffar4/Rassf2/Spp1/Sema4d/Sh3pxd2b/Srgn/Fbxo5/Gpm6b/Mdk
GO:0006816	calcium ion transport	164	0.489317	1.63928	6.06936e-06	0.0474078	0.000170227	1803	tags=52%, list=29%, signal=38%	Spink1/Ccl12/Myb/Vdr/Il13/Ccr1/F2rl3/Ryr1/Stc1/P2rx1/Cacna1h/Ptgs2/Ramp3/Stc2/Myo5a/Atp1a2/Cxcr4/Serpine1/Mcub/Ccl5/Bhlha15/Ccl4/Stac2/Kcnn4/Lgals3/Atp2a3/Gpr35/Coro1a/Thy1/Ace/Cx3cl1/Lck/Panx1/Fkbp1b/Tspan13/Mcoln2/Ptger3/Cacna1c/Cyba/Fasl/Cd4/Xcr1/Cd19/Ptpn22/Cxcr3/Cacnb3/Chrna4/P2ry6/Rrad/Rem1/Nol3/Cxcl10/Trpv2/Ahnak/Cacnb1/Adcyap1r1/Itgb3/Tgfb1/Pdgfb/Cysltr1/Plcg2/Cd84/Tlr9/Xcl1/Orai2/Tpcn2/T…
GO:0000070	mitotic sister chromatid segregation	73	0.582499	1.85406	6.34041e-06	0.0494996	0.000174938	1490	tags=56%, list=24%, signal=43%	Birc5/Sgo2a/Cdca5/Dscc1/Ube2c/Bub1/Ttk/Psrc1/Kif18b/Racgap1/Plk1/Sgo1/Nuf2/Spag5/Ccnb1/Kif22/Cdc20/Cenpe/Fbxo5/Ncapg/Kif14/Knstrn/Aurkb/Spdl1/Nusap1/Kif2c/Tacc3/Dsn1/Ndc80/Espl1/Incenp/Cdca8/Prc1/Nek2/Cdc6/Bub1b/Ncaph/Kif23/Cit/Haspin/Kif4

## Sheet: E) gseGO_week15_output
ID	Description	setSize	enrichmentScore	NES	pvalue	p.adjust	qvalues	rank	leading_edge	core_enrichment
GO:0006955	immune response	731	0.576473	2.08421	9.67335e-51	8.13142e-47	6.62472e-47	1703	tags=50%, list=25%, signal=42%	Rnase2a/Igkv4-54/Ccl8/Ear6/Prg2/Ubd/Camp/Cd177/Ltf/Ighe/Ccl11/Ear1/Ctsg/Elane/Igkv4-71/Ighg2c/Ifng/Pdcd1lg2/Alox15/Cdh17/Slpi/H2-M2/Eomes/Jchain/Tarm1/S100a9/Fcnb/Adam8/Ighv6-5/Il13/Nts/Prg3/Ccl20/Igkv4-62/Ubash3a/Iglc2/Ccl12/Rgcc/Inava/Ctla4/Myb/Mmp12/Ermap/Clcf1/Tnfrsf17/Pglyrp1/Trim10/S100a8/Serpinb9b/Alox5/Gapt/Ccr8/Trim30b/Lcn2/Igkv4-69/Sh2d1a/Il5/Adora2b/A2m/Ccr1/Osm/Cd8a/Pstpip1/Trem3/Tnfs…
GO:0006952	defense response	745	0.538289	1.94667	1.38433e-36	1.16326e-32	2.37013e-33	1706	tags=47%, list=25%, signal=39%	Epx/Rnase2a/Ccl8/Ear6/Mpo/Prg2/Ngp/Chil3/Ubd/Camp/Cd177/Ltf/Ighe/Ccl11/Ear1/Ctsg/Chil4/Elane/Timp1/Ighg2c/Ifng/Penk/Itgb2l/Alox15/Slpi/Jchain/Tarm1/S100a9/Fcnb/Adam8/Ighv6-5/Tpsb2/Il13/Ccl20/Iglc2/Ccl12/Tnfrsf4/Inava/Mmp12/Clcf1/Pglyrp1/Trim10/Cspg4/S100a8/Alox5/Trim30b/Lcn2/Sh2d1a/Adora2b/Olr1/A2m/Ccr1/Osm/Atp1a2/Cd8a/Pstpip1/P2rx1/Trem3/Tnfsf11/Ccl7/Klrg1/Padi4/Adora3/Nos2/Ccl1/Socs1/Ppbp/Il4/C…
GO:0022610	biological adhesion	652	0.526033	1.89878	6.19759e-29	5.20474e-25	4.71597e-26	1717	tags=48%, list=25%, signal=40%	Col6a5/Cd177/Ltf/Thbs4/Elane/Gata1/Vcan/Slc4a1/Gp5/Ifng/Astn1/Itgb2l/Pdcd1lg2/Alox15/Cdh17/Gldn/Tarm1/S100a9/Adam8/Comp/Col6a6/Rgcc/Ctla4/Dmp1/Itgad/Myb/Mmp12/Chl1/S100a8/Alox5/Gpnmb/Slc7a11/Cd209e/Olr1/Tigit/Ncam1/Pstpip1/Col6a2/Tnfsf11/Gp9/Troap/Ccn5/Tnfrsf18/Socs1/Il4/Ephb1/Gp1bb/Col1a1/Nr4a3/Tacstd2/Carmil2/Il21/Hoxa7/Ccr2/Sfrp1/Tnfsf13b/Cd6/Thbs1/Serpine2/Klra4/Col6a1/Pcdhb10/Ccl5/Cass4/Izum…
GO:0016054	organic acid catabolic process	157	-0.574141	-3.06981	1.62445e-25	1.36356e-21	7.94635e-23	1252	tags=66%, list=18%, signal=55%	Hao1/Phyh/Hadh/Crot/Scp2/Abcb11/Etfa/Hpgd/Pex13/Ddah1/Acadl/Glud1/Amdhd1/Echs1/Gnpda1/Ldhd/Cdo1/Acat3/Ivd/Agxt/Mtrr/Slc25a44/Acaa2/Kynu/Tat/Cpt2/Echdc1/Hgd/Aldh1l1/Irs1/Gcsh/Slc27a2/Gcat/Pah/Acads/Got1/Ftcd/Adhfe1/Aass/Eci2/Cpt1a/Pipox/Hoga1/Acad8/Kmo/Hibadh/Pon1/Got2/Etfdh/Hibch/Ces1d/Qdpr/Ido2/Pex7/Oat/Aldh4a1/Otc/Acat1/Amt/Hmgcl/Tdo2/Crat/Abcd2/Aldh5a1/Prodh/Eci1/Plin5/Hyal1/Hpd/Decr1/Acad11/C…
GO:0046395	carboxylic acid catabolic process	157	-0.574141	-3.06981	1.62445e-25	1.36356e-21	7.94635e-23	1252	tags=66%, list=18%, signal=55%	Hao1/Phyh/Hadh/Crot/Scp2/Abcb11/Etfa/Hpgd/Pex13/Ddah1/Acadl/Glud1/Amdhd1/Echs1/Gnpda1/Ldhd/Cdo1/Acat3/Ivd/Agxt/Mtrr/Slc25a44/Acaa2/Kynu/Tat/Cpt2/Echdc1/Hgd/Aldh1l1/Irs1/Gcsh/Slc27a2/Gcat/Pah/Acads/Got1/Ftcd/Adhfe1/Aass/Eci2/Cpt1a/Pipox/Hoga1/Acad8/Kmo/Hibadh/Pon1/Got2/Etfdh/Hibch/Ces1d/Qdpr/Ido2/Pex7/Oat/Aldh4a1/Otc/Acat1/Amt/Hmgcl/Tdo2/Crat/Abcd2/Aldh5a1/Prodh/Eci1/Plin5/Hyal1/Hpd/Decr1/Acad11/C…
GO:0006935	chemotaxis	294	0.580518	2.06145	1.75068e-22	1.46812e-18	5.53909e-20	1311	tags=46%, list=19%, signal=39%	Rnase2a/Ccl8/Ear6/Thbs4/Ccl11/Ear1/Ifng/S100a9/Ch25h/Retnlg/Adam8/Tubb3/Pgf/Ccl20/Lox/Ccl12/Chl1/S100a8/Alox5/Ccr8/Ccr1/Sema4f/Ncam1/Trem3/Tnfsf11/Lrtm2/Ccl7/Sema3a/Slit3/Ccl1/Ppbp/Il4/Ephb1/Ccr3/Nr4a3/Sema7a/Ccl24/Ccr2/Ffar2/Cxcl2/Crmp1/Tubb2b/Sema3g/Thbs1/Egr2/Trem2/Ccl5/Bcl11b/Gpr18/Trem1/Cxcr4/Itgam/Ntrk1/Serpine1/Ear2/Cd74/Tnfsf14/Slamf1/Nrg1/Boc/Ccl21a/Cxcl5/Lgals3/Cxcl9/Emb/Dpep1/Mdk/Cx3cl…
GO:0044419	interspecies interaction between organisms	728	0.483082	1.74649	9.68298e-22	8.11337e-18	2.36833e-19	1703	tags=41%, list=25%, signal=35%	Epx/Rnase2a/Ccl8/Ear6/Mpo/Prg2/Ubd/Camp/Cd177/Ltf/Ighe/Ccl11/Ear1/Ctsg/Elane/AA467197/Ighg2c/Ifng/Penk/Pdcd1lg2/Slpi/Jchain/Tarm1/S100a9/Fcnb/Adam8/Ighv6-5/Nts/Ccl20/Iglc2/Ccl12/Inava/Mmp12/Pglyrp1/Trim10/S100a8/Trim30b/Lcn2/Sh2d1a/Tnip3/A2m/Hba-a1/Ccr1/Cd8a/Pstpip1/Trem3/Ccl7/Klrg1/Padi4/Nos2/Ccl1/Socs1/Ppbp/Il4/Clec4e/Ptgs2/Tnfsf8/Pou2af1/Ssc5d/Hba-a2/Wfdc3/Ccl24/Il21/Gfi1/Ffar2/Cxcl2/Cd6/Treml…
GO:0001816	cytokine production	432	0.533487	1.91312	8.1511e-21	6.82654e-17	1.74444e-18	1724	tags=49%, list=25%, signal=39%	Epx/Prg2/Camp/Ltf/Elane/Ifng/Pdcd1lg2/Eomes/Tarm1/Fcnb/Adam8/Il13/Prg3/Ccl20/Ubash3a/Rgcc/Tnfrsf4/Inava/Mmp12/Ermap/Pglyrp1/Alox5/Gpnmb/Adora2b/Osm/Tigit/Trem3/Nos2/Ccl1/Socs1/Il4/Tnfrsf9/Clec4e/Ptgs2/Il1r2/Il1rl1/Mmp8/Pou2af1/Ssc5d/Nr4a3/Sema7a/Carmil2/Il21/Ccr2/Ffar2/Cd6/Thbs1/Irf4/Lpl/Trem2/Ccl5/Gpr18/Ltb/Trem1/Il12rb1/Serpine1/Cd74/Clec5a/Cd34/Flt3/Acod1/Lum/Cd3e/Ptger4/Slamf1/Lag3/Cyp1b1/Cxc…
GO:1990868	response to chemokine	43	0.779462	2.39751	3.77059e-13	3.14278e-09	3.53343e-11	1156	tags=77%, list=17%, signal=64%	Ccl8/Ccl11/Ccl20/Lox/Ccl12/Ccr1/Ccl7/Slit3/Ccl1/Ppbp/Ccl24/Cxcl2/Trem2/Ccl5/Cxcr4/Ccl21a/Cxcl5/Cxcl9/Cx3cl1/Padi2/Pf4/Ccl4/Mpl/Ccl17/Cx3cr1/Ccl2/Cxcl10/Ccl22/Ackr3/Ccl6/Ccl3/Gpr35/Ripor2
GO:0051094	positive regulation of developmental process	689	0.433852	1.56767	1.02661e-11	8.53317e-08	7.40069e-10	2071	tags=45%, list=30%, signal=35%	Ccl8/Camp/Ltf/Ccl11/Gata1/Ifng/S100a9/Cthrc1/Adam8/Pgf/Vdr/Fbn2/Lin28a/Rgcc/Adm2/Myb/Clcf1/Gfi1b/Gdf3/Alox5/Il5/Map6/Ccr1/Htr7/Ncam1/Tnfsf11/Lrtm2/Sema3a/Socs1/Il4/Ephb1/Col1a1/Vash2/Ptgs2/Ccr3/Tacstd2/Sema7a/Ccl24/Carmil2/Il21/Gfi1/Ccr2/Sfrp1/Tnfsf13b/Tbx1/Ccnb1/Tubb2b/Ror2/Thbs1/Lpl/Egr2/Serpine2/Trem2/Ccl5/Cd101/Cst7/Cass4/Fndc5/Runx2/Cxcr4/Aplnr/Cma1/Itgam/Tespa1/Ntrk1/Serpine1/Cd74/Il7r/Itga…
GO:0042327	positive regulation of phosphorylation	493	0.459068	1.64897	1.26699e-11	1.05274e-07	8.85393e-10	1717	tags=39%, list=25%, signal=32%	Ccl8/Camp/Ltf/Thbs4/Ccl11/Gata1/Ifng/Alox15/Crlf1/Adam8/Pgf/Il13/Ccl20/Ccl12/Rgcc/Inava/Clcf1/Apln/Gdf3/Gpbar1/Cspg4/Gpnmb/Il5/Ccr1/Osm/Tnfsf11/Ccl7/Tnfrsf18/Ccl1/Socs1/Il4/Ephb1/Ptgs2/Lat/Mmp8/Insrr/Sema7a/Ccl24/Il21/Tbx1/Ccnb1/Cd6/Ror2/Shc2/Thbs1/Map4k1/Cdc6/Trem2/Ccl5/Cass4/Cxcr4/Aplnr/Ntf5/Ntrk1/Cd74/Cenpe/Pak6/Ramp3/Tmem119/Flt3/Ndrg4/Cd3e/Ptger4/Slamf1/Tpx2/Nrg1/Clspn/Ccl21a/Nupr1/Plaur/Lck…
GO:0071466	cellular response to xenobiotic stimulus	59	-0.593861	-2.83716	1.54653e-10	1.283e-06	9.54169e-09	999	tags=53%, list=15%, signal=45%	Ugt1a1/Nr1i2/Cyp2d26/Cyp2c38/Fmo2/Cyp2d10/Cyp2r1/Gsto1/Cyp2u1/Sult1b1/Cyp2j5/Gsta3/Ugt1a5/Rorc/Cyp2c39/Cyp2c29/Cyp2a4/Acsl1/Acaa1b/Ugt1a10/Cyp2c37/Cyp2f2/Cyp2c40/Ugt2b1/Cyp2c69/Cyp2b9/Cyp46a1/Cyp2a22/Cyp2b13/Ugt1a9/Cyp2b10
GO:0030198	extracellular matrix organization	147	0.557029	1.92525	4.6658e-10	3.86562e-06	2.59775e-08	1717	tags=56%, list=25%, signal=43%	Comp/Lox/Rgcc/Dmp1/Mmp12/Mmp13/Smpd3/Col1a1/Elf3/Mmp8/Carmil2/Mmp3/Crispld2/Mmp25/Col1a2/Cma1/Mmp2/Mmp7/Mfap4/Col5a2/Olfml2b/Lum/Cyp1b1/Adamts15/Postn/Lgals3/Loxl1/Adamts12/Fbln1/Col3a1/Eln/Ccdc80/Anxa2/Sulf1/Aebp1/Gpm6b/Dpt/Spock2/Sh3pxd2b/Pdpn/Fkbp10/Slc2a10/Wt1/Loxl3/Smoc2/Creb3l1/Mmp23/Antxr1/Adamts5/Adamts4/Col4a3/Serpinh1/Ctss/Foxc2/Ddr1/Tnf/Adamts2/Mmp9/Flrt2/Pdgfra/Ltbp3/Col5a1/Col15a1/Ad…
GO:0043062	extracellular structure organization	147	0.557029	1.92525	4.6658e-10	3.86562e-06	2.59775e-08	1717	tags=56%, list=25%, signal=43%	Comp/Lox/Rgcc/Dmp1/Mmp12/Mmp13/Smpd3/Col1a1/Elf3/Mmp8/Carmil2/Mmp3/Crispld2/Mmp25/Col1a2/Cma1/Mmp2/Mmp7/Mfap4/Col5a2/Olfml2b/Lum/Cyp1b1/Adamts15/Postn/Lgals3/Loxl1/Adamts12/Fbln1/Col3a1/Eln/Ccdc80/Anxa2/Sulf1/Aebp1/Gpm6b/Dpt/Spock2/Sh3pxd2b/Pdpn/Fkbp10/Slc2a10/Wt1/Loxl3/Smoc2/Creb3l1/Mmp23/Antxr1/Adamts5/Adamts4/Col4a3/Serpinh1/Ctss/Foxc2/Ddr1/Tnf/Adamts2/Mmp9/Flrt2/Pdgfra/Ltbp3/Col5a1/Col15a1/Ad…
GO:0033865	nucleoside bisphosphate metabolic process	69	-0.542062	-2.66319	5.98689e-10	4.95834e-06	3.22841e-08	1627	tags=71%, list=24%, signal=55%	Dlat/Pank4/Acsm1/Acaca/Hnf4a/Hsd17b4/Baat/Acly/Mccc2/Mcee/Acnat2/Crot/Scp2/Mpc2/Pank3/Suclg2/Acaa2/Kynu/Fasn/Pipox/Pdk2/Mpc1/Ces1d/Acot11/Suclg1/Acsm5/Acat1/Hmgcl/Tdo2/Sult1b1/Acss2/Papss2/Hmgcs2/Gpam/Acsm3/Acadsb/Acot12/Dgat2/Pank1/Gcdh/Ehhadh/Nudt7/Pdk1/Acnat1/Acot4/Acsl1/Acacb/Acot3/Acot1
GO:0033875	ribonucleoside bisphosphate metabolic process	69	-0.542062	-2.66319	5.98689e-10	4.95834e-06	3.22841e-08	1627	tags=71%, list=24%, signal=55%	Dlat/Pank4/Acsm1/Acaca/Hnf4a/Hsd17b4/Baat/Acly/Mccc2/Mcee/Acnat2/Crot/Scp2/Mpc2/Pank3/Suclg2/Acaa2/Kynu/Fasn/Pipox/Pdk2/Mpc1/Ces1d/Acot11/Suclg1/Acsm5/Acat1/Hmgcl/Tdo2/Sult1b1/Acss2/Papss2/Hmgcs2/Gpam/Acsm3/Acadsb/Acot12/Dgat2/Pank1/Gcdh/Ehhadh/Nudt7/Pdk1/Acnat1/Acot4/Acsl1/Acacb/Acot3/Acot1
GO:0035383	thioester metabolic process	58	-0.563199	-2.69234	1.97263e-08	0.000162485	7.90021e-07	1627	tags=72%, list=24%, signal=56%	Dlat/Acsm1/Acaca/Hnf4a/Hsd17b4/Baat/Acly/Mcee/Acnat2/Scp2/Mpc2/Suclg2/Acaa2/Kynu/Fasn/Pipox/Pdk2/Mpc1/Ces1d/Acot11/Suclg1/Acsm5/Acat1/Hmgcl/Tdo2/Acss2/Hmgcs2/Gpam/Acsm3/Acadsb/Acot12/Dgat2/Gcdh/Ehhadh/Nudt7/Pdk1/Acnat1/Acot4/Acsl1/Acacb/Acot3/Acot1
GO:0007204	positive regulation of cytosolic calcium ion concentration	140	0.526807	1.81665	2.79852e-07	0.00229143	8.75135e-06	2130	tags=60%, list=31%, signal=42%	Il13/F2rl3/Ccr8/Ccr1/Ccl1/Nmb/Ccr3/Myo5a/Rxfp3/Ccr2/Cxcl2/Ryr1/P2ry10/Gpr18/Cxcr4/Aplnr/Ptgir/Ramp3/Ptger4/Cacna1c/Thy1/Lck/Cacnb3/Cd24a/Cx3cl1/Coro1a/F2rl2/Ptger3/Xcr1/Cxcr6/Cd52/Cx3cr1/Cxcl10/Cxcr2/Cacna1i/Ackr3/Cd4/Cd19/P2ry6/C5ar1/Ffar4/Cyba/Fkbp1b/Bcl2/Gpr55/Ccl3/Cxcr3/Fzd2/Fasl/Tgm2/Trpv2/Gpr35/Pdgfra/Plcd1/Xcl1/Ccr7/Gna15/F2rl1/Plcg2/Gpr65/C3ar1/Lpar1/Itgb3/Adrb2/P2rx7/Tgfb1/F2r/Pik3cg/Uba…
GO:0050817	coagulation	100	0.558661	1.88258	5.53216e-07	0.00452088	1.6122e-05	1777	tags=52%, list=26%, signal=39%	Gata1/Slc4a1/Gp5/S100a9/Treml1/Comp/F13a1/F2rl3/Slc7a11/P2rx1/Gp9/Gp1bb/Mpig6b/Thbs1/Serpine2/Serpine1/Cd34/Tspan32/Fbln1/Cx3cl1/Pf4/F2rl2/Ptger3/Anxa2/Pdpn/Adra2a/Procr/Pdgfa/Dmtn/Plau/Plek/Evl/Entpd2/Pdgfra/Fermt3/Itga2b/Fcer1g/Gp1ba/F2rl1/Blk/Alox12/Pdgfb/Prkcd/Itgb3/Rap2b/Cd9/Adrb2/Syk/Pla2g4a/F3/F2r/Ubash3b
GO:0033108	mitochondrial respiratory chain complex assembly	41	-0.55518	-2.48692	8.49325e-07	0.00693219	2.3741e-05	2889	tags=95%, list=42%, signal=56%	Tmem126b/Coa5/Sdhaf2/Ndufc2/Foxred1/Smim20/Uqcrb/Timm21/Ndufs8/Acad9/Bcs1l/Ndufb10/Surf1/Tfam/Ndufaf1/Ndufaf5/Ndufaf7/Ndufa9/Tmem126a/Cox19/Ndufb5/Ndufb11/Nubpl/Aifm1/Ndufab1/Ndufb6/Ndufa6/Ndufaf6/Sco2/Ndufb8/Ndufa10/Ndufb2/Ndufaf4/1190007I07Rik/Ndufb9/Taco1/Immp2l/Dmac2/Uqcc1
GO:0032963	collagen metabolic process	70	0.596492	1.94614	9.77409e-07	0.00797468	2.69907e-05	1752	tags=63%, list=25%, signal=47%	Prtn3/Rgcc/Mmp12/Mmp13/Adora2b/Smpd3/Col1a1/Larp6/Mmp8/Mmp3/Mmp25/Col1a2/Serpine1/Mmp2/Mmp7/Mrc2/Mfap4/Ctsk/Tgfb3/Ccl2/Creb3l1/Cygb/Mmp23/Adam15/Vim/Serpinh1/Ctss/Adamts2/Mmp9/Col5a1/Rcn3/Pdgfb/Ltbp1/Emilin1/P3h4/Prkcd/Mmp14/P3h3/Vsir/P2rx7/Pdgfrb/Ccn2/Tgfb1/F2r
GO:0044093	positive regulation of molecular function	706	0.388865	1.40542	1.24067e-06	0.0101152	3.33426e-05	1960	tags=37%, list=28%, signal=29%	Ccl8/Ltf/Ccl11/Prtn3/Ifng/S100a9/Cthrc1/Adam8/Vdr/Lrrc55/Ccl20/Ccl12/Rgcc/Inava/Stac2/Cspg4/S100a8/Alox5/Trim30b/Il5/Adora2b/P2rx1/Tnfsf11/Ccl7/Nos2/Ccl1/Tnfrsf8/Socs1/Il4/Ephb1/Tbc1d10c/Larp6/Lat/Mmp8/Insrr/Ccl24/Ror2/Shc2/Thbs1/Irf4/Map4k1/Cdc6/Trem2/Ccl5/Cass4/Itgam/Atp2a3/Ntrk1/Cd74/Cenpe/Pak6/Flt3/Rgs1/Tpx2/Tnnt2/Nrg1/Cacna1c/Clspn/Arhgap22/Thy1/Ccl21a/Plaur/Cdkn2a/Camk2a/Itk/Lck/Traf1/Prr7/…
GO:0007411	axon guidance	90	0.552566	1.84465	1.96409e-06	0.0159877	5.00187e-05	1290	tags=43%, list=19%, signal=36%	Tubb3/Chl1/Sema4f/Ncam1/Lrtm2/Sema3a/Slit3/Ephb1/Nr4a3/Sema7a/Crmp1/Tubb2b/Sema3g/Egr2/Bcl11b/Cxcr4/Ntrk1/Boc/Emb/Nfasc/Runx3/Gata3/Epha3/L1cam/Sema4d/Lama2/Dpysl2/Unc5b/Kif5c/Etv4/Flrt3/Rhoh/Evl/Ntf3/Flrt2/Ptpro/Ephb3/Wnt5a/Rac2
GO:0097485	neuron projection guidance	90	0.552566	1.84465	1.96409e-06	0.0159877	5.00187e-05	1290	tags=43%, list=19%, signal=36%	Tubb3/Chl1/Sema4f/Ncam1/Lrtm2/Sema3a/Slit3/Ephb1/Nr4a3/Sema7a/Crmp1/Tubb2b/Sema3g/Egr2/Bcl11b/Cxcr4/Ntrk1/Boc/Emb/Nfasc/Runx3/Gata3/Epha3/L1cam/Sema4d/Lama2/Dpysl2/Unc5b/Kif5c/Etv4/Flrt3/Rhoh/Evl/Ntf3/Flrt2/Ptpro/Ephb3/Wnt5a/Rac2
GO:0006816	calcium ion transport	175	0.481192	1.67736	2.19414e-06	0.0178537	5.56534e-05	2130	tags=53%, list=31%, signal=37%	Spink1/Il13/Cacna1h/Vdr/Bhlha15/Ccl12/Stac2/Myb/F2rl3/Ccr1/Atp1a2/P2rx1/Ptgs2/Mcub/Myo5a/Ryr1/Ccl5/Cxcr4/Aplnr/Atp2a3/Serpine1/Stc1/Stc2/Ramp3/Rem1/Kcnn4/Cacna1c/Thy1/Lgals3/Camk2a/Panx1/Lck/Cacnb3/Cx3cl1/Ace/Coro1a/Ccl4/Ptger3/Xcr1/Rrad/Cxcl10/Cacna1i/Prkcb/Cd4/Cd19/P2ry6/Ptpn22/Cyba/Tspan13/Fkbp1b/Bcl2/Cysltr1/Cxcr3/Fasl/Trpv2/Gpr35/Ahnak/Xcl1/Mcoln2/Plcg2/Cacnb1/Pdgfb/Itgb3/Hspa2/Adrb2/P2rx7/P…
